# Supplementary material for: Construction of habitat-specific training sets to achieve species-level assignment in 16S rRNA gene datasets
Source: Microbiome. 2020 May 15;8:65. doi: 10.1186/s40168-020-00841-w (PMC7291764; doi:10.1186/s40168-020-00841-w)
Supplement: Supplementary file 4 — Additional file 3. V1V3_eHOMDSim_250N100.fa. The simulated eHOMD-derived V1V3_eHOMDSim_250N100 dataset. [file 40168_2020_841_MOESM3_ESM.fa]

>HMT345_188_389_333_145_58
ACGCTAGCGAAATGCCTAACACATGCAAGTCGAACGGATCTTGCGTCGTAGCCATGCGTAGTAAGATTAGTGGCAAACGAGCGAGTAACGCGTGCTTAACTTGCCCCGAAGATGGGTATAACTGCAGAGATGTAGCTAAGTCCCAATATGCTCACGATGGTGAAATTCCAATGTGAGGAAAGGTTTATCGCTTCGGGAGAGTGGTGCGTCCTATCAGGTAGTTGGTAAGGTAACGGCTTACCAAGNNNNNNNNNNGCAATTTCGCGTGAAGGATGTAGCATTACGGTGTGTAAACTTCTTTTTTGGCAGAAGACGAATGACGGTATGTCAAGAATAAGAGACGGCTAACT
>HMT345_423_91_337_463_431
ACGCTAGCGAAATGCCTAACACATGCAAGTCGAACGGATCTTGCGTCGTAGCAATGCGTAGTAAGATTAGTGGCAAACGAGCGAGTAACGCGTGCTTAACTTGCCCCGAAGATGGGTATAACTGCAGAGATGTAGCTAATTCCCAATATGCTCACGATGGTGAAATTCCAATGTGAGGAAAGATTTATCGCTTCGGGAGAGTGGTGCGTCCTATCAGGTAGTTGGTAAGGTAACGGCTTACCAAGNNNNNNNNNNGCAATTTCGCGTGAAGGATGAAGCATTACGGTGTGTAAACTTCTTTTTTGGCAGCAGACGAACGACGGTATGTCAAGAATAAGAGACGGCTAACG
>HMT345_34_348_171_384_36
ACGCTAGCGAAATGCCTAACACATGCAAATAGAACGGATCTTGCGTCGTAGCAATGCGTAGTAAGATTAGTGGCAAACGAGCGAGTAACGCGTGCTTAACTTGCCCCGAAGATGGGTATAACTGCAGAGATGTAGCTAATTCCCAATATGCTCACGATGGTGAAAGTCCAATGTGAGGAAAGATTTATCGCTTCGGGAGAGTGGTGCGTCCTATCAGGTAGTTGGTAAGGTAACGGCTTACCAAGNNNNNNNNNNGCAATTTCGCGTGAAAGATGAAGCATTACGGTGTGTAAACTTCTTTTTTGGCAGAAGACGAATGACGGTATGTCAAGAATAAGAGACGGCTAACT
>HMT345_87_363_278_114_146
ACGCTAGCGAAATGCCTAACACATGCAAGTCGAACGGATCTTGCGTCGTAGCAATGCGTAGTAAGATTAGTGGCAAACGAGAGAGTAACGCGTGCTTAACTTGCCCCGCAGATGGGTATAACTGCAGAGATGTAGCTAATGCCCAATATGCTCACGATGGTGAAATTCCAATGTGAGGAAAGATTTATCGCTTCGGGAGAGTGGTGCGTCCTATCAGGTAGTTGGTAAGGTAACGGCTTACCAAGNNNNNNNNNNGCAATTTCGCGTGAAGGATGAAGCATTACGGTGTGTAAACTTCTTTTTTGGCAGAAGACGAATGACGGTATGTCAAGAATAAGAGACGGCTAACT
>HMT345_108_455_435_72_316
ACGCTAGCGAAATGCCTAACACATGCAAGTCGAACGGATCTTGCGTCGTAGCAATACGTAGTAAGACTAGTGGCAAACGAGCGAGTAACGCGTGCTTAACTTTCCCCGAAGATGGGTATAACTGCAGAGATGTAGCTAATTCCCAATATGCTCACGATGGTGAAATTCCAATGTGAGGAAAGATTTATCGCTTCGGGAGAGTGGTGCGTCCTATCAGGTAGTTGGTAAGGTAACGGCTTACCAAGNNNNNNNNNNGCAATTTCGCGTGAAGGATGAAGCATTACGGTGTGTAAACTTCTTTTTTGGCAGAAGACGAATGACTGTATGTCAAGAATAAGAGAAGGCTAACT
>HMT345_282_248_439_100_455
ACGCTAGCGAAATGCCTAACACATGCAAGTCGAACGGATCTTGCGTCGTAGCAATACGTAGTAAGATTAGTGGCAAACGAGCGAGTAACGCGTGGTTAACTTGCCCCGAAGATGGGTATAACTGCAGAGATGTAGCTAATTCCCAATATGCTCACGATGGTGAAATTCCAATGTGAGGAAAGATTTATCGCTTCGGGAGAGTGGTGCGTCCTATCAGGTAGTTGGTAAGGTAACGGCTTACCTAGNNNNNNNNNNGCAATTTCGCGTGAAGGATGAAGCATTACGGTGTGTAAACTTCTTTTTTGGCAGAAGACGAATGACGGTACGTCAAGAATAAGAGAAGGCTAACT
>HMT345_237_8_314_52_56
ACACTAGCGAAATGCCTAACACATGCAAGTCGAACGGATCTTGCGTCGTATCAATGCGTAGTAAGATTAGTGGCAAACGAGCGAGTAACGCGTGCTTAACTTGCCCCGAAGATGGGTATAACTGCAGAGATGTAGCTAATTCCCAATATGCTCACGATGGTGAAATCCAATGTGAGGAAAGATTTATCGCTTCGGGAGAGTGGTGCGTCCTATCAGGTAGTTGGTAAGGTAGCGGCTTACCAAGCNNNNNNNNNNGCAATTTCGCGTGAAGGATGAAGCATTACGGTGTGTAAACTTCTTTTTTGGCAGAAGACGAATGACGGTATGTCAAGAATAAGAGACGGCTAACT
>HMT345_341_347_258_207_465
ACGCTAGCGAAATGCCTAACACATGCAAGTCGAACGGATCTTGCGTCGTAGCAATGCGTAGTAAGATTAGTGGCAAACGAGCGAGTAACGCGTGCTTAACTTGCCCCGAAGATGGGTATAACTGCAGAGATGTAGCTAATTCCCAATATGCTCACGATGGTGAAATCCAATGTGAGGAAAGATTTATCGCTTCGGGAGAGTCGTGCGTCCTATCAGGTAGTTGGTAAGGTAACGGCTTACCAAGCNNNNNNNNNNGCAATTTCGCGTGAAGGATGAAGCATTACGGTGTGTAAACTTCTTTTTTGGCAGAAGACGAATGACGGTATGTCAAGAATAAGAGACGGCTAACT
>HMT345_20_339_324_336_332
ACGCTAGCGAAATGACTAACACATGCAAGTCGAACGGATCTTGCGTCGTAGCAATACGTAGTAAGATTAGTGGCAAACGAGCGAGTAACGCGTGCTTAACTTGCCCCGAAGATGGGTATAACTACAGAGATGTAGCTAATTCCCAATATGCTCACGATGGTGAAATTCCAATGTGAGGAAAGATTTATCGCTTCGGGAGAGTGGTGCGTCCTATCAGGTAGTTGGTAAGGTAATGGCTTACCAAGNNNNNNNNNNGCAATTTCGCGTGAAGGATGAAGCATTACGGTGTGTAAACTTCTTTTTTGGCAGAAGACGAATGACGGTATGTCAAGAATAAGAGACGGCTAACT
>HMT345_127_464_375_4_103
ACGCTAGCGAAATGCCTAACACATGCAAGTCGAACGGATCTTGCGTCGTAGCAATACGTAGTAAGATTAGTGGCAAACGAGCGAGTAACGCGTGCTTCACTTGCCCCGAAGATGGGTATAAATACAGAGATGTAGCTAATTCCCAATATGCTCACGATGGTGAAATTCCAATGTGAGGAAAGATTTATCGCTTCGGGAGAGTGGTGCGTCCTATCAGGTAGTTGGTAAGGTAATGGCTTACCAAGNNNNNNNNNNGCAATTTCGCGTGAAGGATGAAGCATTACGGTGTGTAAACTTCTTTTTTGGCAGAAGACGAATGACGGTATGTCAAGAATAAGAGACGGCTAACT
>HMT345_364_279_226_113_400
ACGCTAGCGAAATGCCTAACACATGCAAGTCGAACGGATCTTGCGTCGTAGCAATACGTAGTAAGATTAGTGGCAAACGAGCGAGTAACGCGTGCTTAACTTACCCCGAAGATGGGTATAACTACAGAGATGTAGCTAATTCCCAATATGCTCACGATGGTGAAATTCCAATGTGAGGAAAGATTTATCGCTTCGGGAGAGTGGTGCGTCCTATCAGGTACTTGGTAAGGTAATGGCTTACCAAGNNNNNNNNNNGCAATTTCGCGTGAAGGATGAAGCATTACGGTGTGTAAACTTCTTTTTTGGCAGAAGACGAATGACGGTATGTCAAGAATAAGAGACGGCTAACT
>HMT345_417_445_74_84_224
ACGCTAGCGAAATGCCTAACACATGCAAGTCGAACGGATCTTGCGTCGTAGCAATACGTAGTAAGATTCGTGGCAAACTAGCGAGTAACGCGTGCTTAACTTACCCCGAAGATGGGTATAACTACAGAGATGTAGCTAATTCCCAATATGCTCACGATGGTGAAATTCCAATGTGAGGAAAGATTTATCGCTTCGGGAGAGTGGTGCGTCCTATCAGGGAGTTGGTAAGGTAATGGCTTACCAAGNNNNNNNNNNGCAATTTCGCGTGAAGGATGAAGCATTACGGTGTGTAAACTTCTTTTTTGGCAGAAGACGAATGACGGTATGTCAACAATAAGAGACGGCTAACT
>HMT345_406_355_172_20_31
ACGCTAGCGAAATGGCTAACACATGGAAGTCGAACGGATCTTGCGTCGTAGCAATACGTAGTAAGATTAGTGGCAAACGAGCGAGTAACGCGTGCTTAACTTGCCCCGAGGATGGGTATAACTACAGAGATGTAGCTAATTCCCAATATGCTCACGATGGTGAAATGCCAATGTGAGGAAAGATTTATCGCTTCGGGAGAGTGGTGCGTCCTATCAGGTAGTTGGTAAGGTAACGGCTTACCAAGNNNNNNNNNNGCAATTTCGCGTGAAGGATGAAGCATTACGGTGTGTATACTTCTTTTTTGGCAGAAGACGAATGACGGTATGTCAAGAATAAGAGACGGCTAACT
>HMT345_438_134_246_169_407
ACGCTAGCGAAATGCCTAACACATGCAAGTCGAACGGATCTTGCGTCGTAGCAATACGTAGTAAGATTAGTGGCAAACGAGCGAGTAACGCGTGCTTAACTTGCCCCGAGGATGGGTATAACTACAGAGATGTAGCTAATTCCCAATATGCTCACGATGGTGAGATTCCAATGTGAGGAAAGATTTATCGCTTCGGGAGAGTGGTGCGTCCTATCAGGTAGTTGGTAAGGTAACGGCTTAACAAGNNNNNNNNNNGCAATTTCGCGTGAAGGATGAAGCATTACGGTGTGTAATCTTCTTTTTTGGCAGAAGACGAATGACGGTATGTCAAGAATAAGAGACGGCTAACT
>HMT345_355_275_57_165_370
ACGCTAGCGAAATGCCTAACACATGCAAGTCGAACGGATCTTGCGTCGTAGTAATACGTAGTAAGATTAGTGGCAAACGAGCGAGTAACGCGTGCTTAACTTGCCCCGAAGATGGGTATAACTACAGAGATGTAGCTAATTCCCAATATGCTCACGATGATGAAATTCCAATGTGAGGAAAGATTTATCGCTTCGGGAGAGTGGTGCGTCCTATCAGGTAGTTGGTAAGGTAATGGCTTACCAAGNNNNNNNNNNGTAATTTCGCGTGAAGGATGAAGCATTACGGTGTGTAAACTTCTTTTTTGGCAGAAGACGAATGACGGTATGTCAAGGATAAGAGACGGCTAACT
>HMT345_250_61_340_276_279
ACGCTAGCGAAATGCCTAACACATGCAAGTCGAACGGATCTTGCGTCGTAGCAATGCGTAGTAAGATTAGTGGCAAACGAGCGAGTAACGCGTGCTTAACTTGCCCCGAAGATGGGTATAACTACAGAGATGTAGCTAATTCCCAATATGCTCACGATGGTGAAATTCCAATGTGAGGAAAGATTTATCGCTTCGGGAGAGTGGTGCGTCCTATCAGGTAGTTGGTAAGGTAATGGCTTACCAAANNNNNNNNNNGCAATTTCGCGTGAAGGATGAAGCATTACGGTGTGTAAACTTCTTTTTTGGCAGAAGACGAATGACGGTATGTCAAGGATAAGAGACGGCTAACT
>HMT874_69_56_391_219_4
ACGCTAGCGAAATGCCTAACACATGCAAGTCGAACGGATCTTGCCTCGTAATAATACGGAGTACGATTAGTGGCAAACGAGCGAGTAACGCGTGCTTAACCTGCCCCGAAGATGGGTATAACTGCAGAGATGTAGCTAATTCCCAATATGCTTACGATGGTGAAATTCCAATGTGAGGAAAGATTTATCGCTTCGGGAGGGGGGTGCGTCCTAGCAGGTAGTTGGTGGGGTAATGGCCTACCAAGNNNNNNNNNNGCAATTTCGCGTGAAGGATGAAGCATTACGGTGTGTAAACTTCTTTTTTGGCAGAAGACGAATGACGGTATGTCAAGAATAAGAGACGGCTAACT
>HMT874_458_113_413_457_4
ACGCTAGCGAAATGCCTAACACATGCAAGTCGAACGGATCTTGCCTCGTAGTAATACGGAGTAAGATTAGTGGCAAACGAGCGAGTAACGCGTGCTTAACCTGCCCCGAAGATGGGTATAACTGCAGAGATGTAGCTAATTCCCAATATGCTTACGATGGTGAAATTCCAATGTGAGGAAAGATTTATCGCTTCGGGAGGGGGGTGCGTCCTATCAGGTAGTTGGTGGGGTAATGGCCTACCAAGNNNNNNNNNNGCAATTTCGCGTGAAGGATGAAGCATTACGGTGTGTAAACTTCTATTTTGGCAGAAGACGAATGACGGTATGTCAAGAATAAGAGACGGCTAACT
>HMT874_280_391_11_207_86
ACGCTCGCGAAATGCCTAACACATGCAAGTCGAACGGATCTTGCCTCGTAGTAATACGGAGTAAGATTAGTGGCAAACGATCGAGTAACGCGTGCTTAACCTGCCCCGAAGATGGGTATAACTGCAGAGATGTAGCTAATTCCCAATATGCTCACGATGGTGAAATTCCAATGTGAGGAAAGATTTATCGCTTCGGGAGGGAGGTGCGTCCTATCAGGTAGTTGGTGGGGTAATGGCCTACCAAGNNNNNNNNNNGCAATTTCGCGTGAAGGATGAAGCATTACGGTGTGTAAACTTCTTTTTTGGCAGAAGACGAATGACGGTATGTCAAGAATAAGAGACGGCTAACT
>HMT874_339_186_321_286_337
ACGCTAGCGAAATGCCTAACACATGCAAGTCGAACGGATCTTGCCTCGTAGTAATACGGAGTAAGATTAGTGGCAAACGAGCGAGTAACGCGTGCTTAACCTGCCCCGAAGATGGGTATAACTGCAGAGATGTAGCTAATTCCCAATATGCTCACGATGGTGAAATTCCAATGTGAGGAATGATTTATCGCTTCGGGAGGGGGGTGCGTCCTATCAGGTAGTTGGTGGGGTAATGGCCTACCAAGNNNNNNNNNNGCAATTTCGCGTGAAGGATGAAGCATTACGGTGTGTAAACTTCTTTTTTGGCAGAAGACGAATGACGGTATGTCAAGAATAAGAGACGGCTAACT
>HMT874_185_249_328_399_110
ACGCTAGCGAAATGCCTAACACATGCAAGTCGAACGGATCTTGCCTCGTAGTAATACGGAGTAAGATTAGTGGCAAACGAGCGAGTAACGCGTGCTTAACCTGCTCCGAAGATGGGTATAACTGCAGAGATGTAGCTAATTCCCAATATGCTCACGATGGTGAAATTCCAATGTGAGGAGAGATTTATCGCTTCGGGAGGGGGGTGCGTCCTATCAGGTAGTTGGTGGGGTAATGGCCTACCAAGNNNNNNNNNNGCAATTTCGCGTGAAGGATGAAGCATTACGGTGTGTAAACTTCTTTTTTGGCAGAAGACGAATGACGGTATGTCAAGAATAAGAGACGGCTAACT
>HMT874_410_392_330_282_99
ACGCTAGCGAAATGCCTAACACATGCAAGTCGAACGGATCTTGCCTCGTAGTAATACGGAGTAAGATTAGTGGCAAACGAGCGAGTAACGCGTACTTAACCTGCCCCGAAGATGGGTATAACTGCAGAGATGTAGCTAATTCCCAATATGCTCACGATGGTGAAATTCCAATGTGAGGAAAGATTTATCGCTTCGGGAGGGGGGTGCGTCCTATCAGGTAGTTGGTGGGGTAATGGCCTACCAAGNNNNNNNNNNGCAATTTCGCGTGAAGGATGAAGCATTACGGTGTGTAAACTGCTTTTTTGGCAGAAGACGAATGACGGTATGTCAAGAATAAGAGACGGCTAACT
>HMT874_431_259_182_452_373
ACGCTAGCGAAATGCCTAACACATGCAAGTCGAACGGATCTTGCCTCGTAGTAATACGGAGTAAGATTAGTGGCAAACGAGCGAGTAACGCGTGCTTAACCTGCCCCGAAGATGGGTATAACTGCAGAGATGTAGCTAATTCCCAATATGCTCACGATGGTGAAATTCCAATGTGACGAAAGATTTATCGCTTCGGGAGGGGGGTGCGTCCTATCAGGTAGTTGGTGGGGTAATGGCCCACCAAGNNNNNNNNNNGCAAGTTCGCGTGAAGGATGAAGCATTACGGTGTGTAAACTTCTTTTTTGGCAGAAGACGAAAGACGGTATGTCAAGAATAAGTGACGGCTAACT
>HMT874_16_348_417_171_253
ACGCTAGCGAGATGCCTAACACATGCAAGTCGAACGGATCTTGCCTCGTAGTAATACGGAGTAAGATTAGTGGCAAACGAGCGAGTAACGCGTGCTTAACCTGCCCCGAAGATGGGTATAACTGCAGAGATGTAGCTAATTCCCAATATGCTCACGATGGTGAAACTCCAATGTGAGGAAAGATTTATCGCTTCGGGAGGGGGGTGCGTCCTATCAGGTAGTTGGTGGGGTAATGGCCCACCAAGNNNNNNNNNNGCAATTTCGCGTGAAGGATGAAGCATTACGGTGTGTAAACTTCTTTTTCGGCAGAAGACGAATGACGGTATGTCAAGAATAAGAGACGGCTAACT
>HMT874_13_54_305_442_369
ACGCTAGTGAAATGCCTAACACATGCAAGTCGAACGGATCTTGCCTCGCAGTAATACGGAGTAAGATTAGTGGCAAACGAGCGAGTAACGCGTGCTTAACCTGCCCCGAAGATGGGTATAACTGCAGAGATGTAGCTAATTCCCAATATGCTCACGATGGTGAAATTCCAATGTGAGGAAAGATTTATCGCTTCGGGAGGGGGGTGCGTCCTATCAGGTAGTTGGTGGGGTAATGGCCTACCAAGNNNNNNNNNNACAATTTCGCGTGAAGGATGAAGCATTACGGTGTGTAAACTTCTTTTTTGGCAGAAGACGAATGACGGTATGTTAAGAATAAGAGACGGCTAACT
>HMT874_43_351_69_127_94
ACGCTAGCGAAATGCCTAACACATGCAAGTCGAACGGCTCTTGCCTCGTAGTAATACGGAGTACGATTAGTGGCAAACGAGCGAGTAAAGCGTGCTTAACCTGCCCCGAAGATGGGTATAAGTGCAGAGATGTAGCTAATTCCCAATATGCTCACGATGGTGAAATTCCAATGTGAGGAAAGATTTATCGCTTCGGGAGGGGGGTGCGTCCTATCAGGTAGTTGGTGGGGTAATGGCCTACCAAGNNNNNNNNNNGCAATTTCGCGTGAAGGATGAAGCATTACGGTGTGTAAACTTCTTTTTTGGCAGAAGACGAATGACGGTATGTCAAGAATAAGAGACGGCTAACT
>HMT874_326_35_254_244_274
ACGCTAGCGAAATGCCTAACACATGCAAGGCGAACGGATCTTGCCTCGTAGTAATACGGAGTAAGATTAGTGGCAAACGAGCGAGTAACGCGTGCTTAACCTGCCCCGAAGATGGGTATAACTGCAGAGATGTAGCTAATTCCCAATATGCTCACGATGGTGAAATTCCAATGTGAGGAAAGATTTACCGCTTCGGGAGGGGGGTGCGTCCTATCAGGTAGTTGGTGGGGTAATGGCCTACCAAGNNNNNNNNNNGCAATTTCGCGTGAAGGATGAAGCATTACGGTGTGTAAACTTCTTTTTTGGCAGAAGACGAATGACGGTATGTCAAGAATAAGAGACGGCTAACT
>HMT874_53_251_118_334_208
ACGCTAGCGAAATGCCTAACACATGCAAGTCGAACGGATCTTGCCTCCTAGTAATACGGAGTAAGATTAGTGGCAAACGAGCGAGTAACGCGTGCTTAACCTGCCCCGAAGAAGGGTATAACTGCAGAGATGTAGCTAATTCCCAATATGCTCACGATGGTGAAATTCCAATGTGAGGAAAGATTTACCGCTTCGGGAGGGGAGTGCGTCCTATCAGGTAGTTGGTGGGGTAATGGCCTACCAAGNNNNNNNNNNGCAATTTCGCGTGAAGGATGAAGCATTACGGTGTGTAAACTTCTTTTTTGGCAGAAGACGAATGACGGTATGTCAAGAATAAGAGACGGCTAACT
>HMT874_290_371_206_37_419
ACGCTAGCGAAATGCCTAACACATGCAAGTCCAACGGATCTTGCCTCGTAGTAATACGGAGTAAGATTAGTGGCAAACGAGCGAGTAACGCGTGCTTAACCTGCCCCGAAGATGGGTATAACTGCAGAGATGTAGCTAATTCCCAATATGCTCACGATGGTGAAATTCCAATGTGAGGAAAGATTTATCGCTTCGGGAGGTGGGTGCGTCCTATCAGGTAGTTGGTGGGGTAATGGCCTACCAAGNNNNNNNNNNGCCATTTCGCGTGAAGGATGAAGCATTACGGTGTGTAAACTTCTTTTTTGACAGAAGACGAATGACGGTATGTCAAGAATAAGAGACGGCTAACT
>HMT874_246_300_174_93_196
ACGCTAGCGAAATGCCTAACACATGCAAGTCGAACGGATCTTGCCTCGTAGTAATACGGAGTAAGATTAGTGGCAAACGAGCGAGTATCGCGTGCTTAACCTGCCCCGAAGATGGGTATAACTGCAGAGATGTAGCTAATTCCCAATATGCTCACGATGGTGAAATTCTAATGTGAGGAAAGATTTATCGCTTCGGGAGGGGGGTGCGTCCTATCAGGTAGTTGGTGGGGTAATGGCCTAGCAAGNNNNNNNNNNGCAATTTCGCGTGAAGGATGAAGCATTACGGTGTGTAAACTTCTTTTTTGGCAGAAGACGAATGACGGTATGTCAAGAATAAGAGACGGCTAACT
>HMT874_9_166_431_383_323
ACGATAGCGAAATGCCTAACACATGCAAGTCGAACGGATCTTGCCTCGTAGTAATACGGAGTAAGATTAGTGGCAAACGAGCGAGTAACGCGTGCTTAACCTGCCCCGAAGATGGGTATAACTGCAGAGATGTAGCTAATTCCCAATATGCTCACGATGGTGAAATTCCAATGTGAGGAAAGATTTATCGCTTCGGGGGGGGGGTGCGTCCTATCAGGTAGTTGGTGGGGTAATGGCCTACCAAGNNNNNNNNNNGCAATTTCGCGTGAAGGATGAAGCATTACGGTGTGTAAACTTCTTTTTTGGCAGAAGACGAACGACGGTATGTCAAGAATAAGAGACGGCTAACT
>HMT874_209_4_408_285_292
ACGCTAGCGAAATGCCTAACACATGCAAGTCGAACGGATCTTGCCTCGTAGTAATACGGAGTAAGATTAGTGGCAAACGAGCGAGTAACGCGTGCTTAACCTGCCCCGAAGATGGGTATAACTGCAGAGATGTAGCTAATTCCCAATATGCTCACGATGGTGAAATTCCAATGTGAGGAAAGATTTATCGCTTCGGGGGGGGGATGCGTCCTATCAGGTAGTTGGTGGGGTAATGGCCTACCAAGNNNNNNNNNNGCAATTTCGCGTGAAGGATGAAGCATTACGGTGTGTAAAGTTCTTTTTTGGCAGAAGACGAATGACGGTATGTCAAGAATAAGAGACGGCTAACT
>HMT874_420_276_147_409_176
ACGCTAGCGGAATGCCTAACACATGCAAGTCGAACGGATCTTGCCTCGTAGTAATACGGAGTAAGATTAGTGGCAAACGAGCGAGTAACGCGTGCTTAACCTGCCCCGAAGATGGGTATAACTGCACAGATGTAGCTAATTACCAATATGCTCACGATGGTGAAATTCCACTGTGAGGAAAGATTTATCGCTTCGGGAGGGGGGTGCGTCCTATCAGGTAGTTGGTGGGGTAATGGCCTACCAAGNNNNNNNNNNGCAATTTCGCGTGAAGGATGAAGCATTACGGTGTGTAAACATCTTTTTTGGTAGAAGACGAATGACGGTATGTCAAGAATAAGAGACGGCTAACT
>HMT874_431_393_99_432_400
ACGCTAGCGGAATGCCTAACACATGCAAGTCGAACGGATCTTGCCTCGTAGTAATACGGAGTAAGATTAGTGGCAAACGAGCGAGTAACGCGTACTTAACCTGCCCCGAAGATGGGTATAACTGCACAGATGTAGCTAATTCCCAATATGCTCACGATGGTGAAATTCCAATGTGAGGAAAGATTTATCGCTTCGGGAGGGGGGTGCGTCCTATCAGGTAGTTGGTGGGGTAATGGCCTACCAAGNNNNNNNNNNGCAATTTCGCGTGAAGGATGAAGCGTTACGGTGTGTAAACTTCTTTTTTGGCAGAAGACGAACCACGGTATGTCAAGAATAAGAGACGGCTAACT
>HMT874_75_168_358_169_339
ACGCTAGCGAAATGCCTAACACATGCAAGTCGAACGGATCTTGCCTCGTAGTAATACGGAGTAAGATTACTGGCAAACGAGCGAGTAACGCGTGCTTAACCTGCCCCGAAGATGGGTATAACTGCAGAGATGTAGCTAATTCCCAATATGCTCACGATGGTGGGATTCCAATGTGAGGAAGGATTTATCGCTTCGGGAGGGGGGTGCGTCCTATCAGGTAGTTGGTGGGGTAATGGCCTACCAAGNNNNNNNNNNGCAATTTCGCGTGAAGGATGAAGCATTACGGTGTGTAAACTTCTTTTTTGGCAGAAGACGAATGACGGTATGTCAAGAATAAGAGACGGCTAACT
>HMT874_398_7_369_364_246
ACGCTAGCGAAATGCCTAACACATGCAAGTCGAACGGATCTTGCCTCGTAGTAATACGGAGTAAGATTAGTGGCAAACGAGCGAGTAACGCGTGCTTAACCTGCCCCGAAGATGGGTATAACTGCAGAGATGTAGCTAATTCCCAATATGCTCACGATGGTGAAATTCCAATGTGAGGAAGGATTTATCGCTTCGGGAGGGGGGTGCGTCCTATCAGGTAGTTGGTGGGGTAATGGCCTAGCAAGNNNNNNNNNNTCAATTTCGCGTGAAGGATGAAGCATTACAGTGTGTAAACTTCTTTTTTGGCAGAAGACGAATGACGGTATGTCAAGAATAAGAGACGGCTAACT
>HMT874_317_170_161_248_29
ACGCTAGCGAAATGCCCAACACACGCAAGTCGAACGGATCTTGCCTCGTAGTAATACGGAGTAAGATTAGTGGCAAACGAGCGAGTAACGCGTGCTTAACCTGCCCCGAAGATGGGTATAACTGCAGAGATGTAGCTAATTCCCAATATGCTCACGATGGTGAAATTCCAATGTGAGGAAAGATTTATCGCTTCGGGAGGGGGGTGCGTCCTATCAGGTAGTTGGTGGGGTAATGGCCTACCCAGNNNNNNNNNNGCAATTTCGCGTGAAGGATGAAGCATTACGGTGTGTAAACTTCTTTTTTGGCAGAAGACGAATGACGGTATGTCAAGAATAAGAGACGGCTAACT
>HMT874_227_228_443_139_387
ACGCTAGCGAAATGCCCAACACATGCAAGTCGAACGGATCTTGCCTCGTAGTAATACGGAGTAAGATTAGTGGCAAACGAGCGAGTAACGCGTGCTTAACCTGCCCCGAAGATGGGTATAACTGCAGAGATGTCGCTAATTCCCAATATGCTCACGATGGTGAAATTCCAATGTGAGGAAAGATTTATCGCTTCGGGAGGGGGGTGCGTCCTATCAGGTAGAAGGTGGGGTAATGGCCTACCAAGNNNNNNNNNNGCAATTTCGCGTGAAGGAAGAAGCATTACGGTGTGTAAACTTCTTTTTTGGCAGAAGACGAATGACGGTATGTCCAGAATAAGAGACGGCTAACT
>HMT874_131_378_52_97_135
ACGCTAGCGAAATGCCTAACACATGCAAGTCGAATGGATCTTGCCTCGTAGTAATACGGAGTAAGATTAGTGGCAAACGAGCGAGTAACGCCTGCTTAACCTGCCCCGAAGATGGGTATAACTGCCGAGGTGTAGCTAATTCCCAATATGCTCACGATGGTGAAATTCCAATGTGAGGAAAGATTTATCGCTTCGGGAGGGGGGTGCGTCCTATCAGGTAGTTGGTGGGGTAATGGCCTACCAAGNNNNNNNNNNGCAATTTCGTGTGAAGGATGAAGCATTACGGTGTGTAAACTTCTTTTTTGGCAGAAGACGAATGACGGTATGTCAAGAATAAGAGACGGCTAACT
>HMT874_364_165_124_281_115
ACGCTAGCGAAATGCCTAACACATGCAAGTCGAATGGATCTTGCCTCGTAGTAATACGGAGTAAGATTAGTGGCAAACGAGCGAGTAACGCGTGCTTAACCTGCCCCGATGATGGGTAGAACTGCAGAGATGTAGCTAATTCCCAATATGCTCACGATGCTGAAATTCCAATGTGAGGAAAGATTTATCGCTTCGGGAGGGGGGTGCGTCCTATCAGGTAGTTGGTGGGGTAATGGCCTACCAAGNNNNNNNNNNGCAATTTCGCGTGAAGGATGAAGCATTACGGTGTGTAAACTTCTTTTTTGGCAGAAGACGAATGACGGTATGTCAAGAATAAGAGACGGCTAACT
>HMT874_169_283_284_54_367
ACGCTAGCGAAATGCCTAACACATGCAAGTCGAACGGATCTTGCCTCGCAGTAATACGGAGTAAGATTAGTGGCAAACGAGCGAGTAACGCGTGCTTAACCTGCCCCGAAGATGGGTATAACTGCAGAGATGTAGCTAATTCCCAATATGCTCACGATGGTGAGATTCCAATGTGAGGAAAGATTTATCGCTTCGGGAGGGGGGTGCGTCCTATCAGGTAGTTGGTGGGGTAATGGCCTACCAAGNNNNNNNNNNGCAATTTCGCGTGAAGGATGAAGCATTACGGTGTGTAAACTTCTTTTTTGGCAGAAGACGAATGACGGTATGTCAAGAATAAGAGACGGCTAACT
>HMT874_191_176_259_165_314
ACGCTAGCGAAATGCCTAACACATGCAAGTCGAACGGATCTTGCCTCGTAGTAATACGGAGTAAGATTAGTGGCAAACGAGCGAGTAACGCGTGCTTAACCTGCCCCGAAGATGGGTATAACTGCAGAGATGTAGCTAATTCCCAATATGCTCACGATGATGAAATTCCAATGTGAGGAAAGATTGATCGCTTCGGGAGGGGGGTGCGTCCTATCAGGTAGTTGGTGGGGTAATGGCCTACCAAGNNNNNNNNNNGCAATTTCGCGTGAAGGATGAAGCATTACGGTGTGTAAACTTCTTTTTTGGCAGAAGACGAATGACGGTATGTCAAGAATAAGAGACGGCTAACT
>HMT874_424_456_39_364_61
ACGCTAGCGAAATGCCTAACACATGCAAGTCGAACGGATCTTGCCTCGTAGTAATACGGAGTAAGATTAGTGGCGAACGAGCGAGTAACGCGTGCTTAACCTGCCCCGAAGATGGGTATAACTGCAGAGATGTAGCTAATTCCCAATATGCTTACGATGGTGAAATTCCAATGTGAGGAAAGATTTATCGCTTCGGGAGGGGGGTGCGTCCTATCAGGTAGTTGGTGGGGTAATGGCCTACCAAGNNNNNNNNNNGCAATTTCGCGTGAAGGATGAAGCATTACGGTGTGTAAACTTCTTTTTTGGCAGACGACGAATGACGGTATGTCAAGAATAAGAGACTGCTAACT
>HMT874_34_174_352_243_158
ACGCTAGCGAAATGCCTAACACATGCAACTCGAACGGATCTTGCCTCGTAGTAATACGGAGTAAGATTAGTGGCGAACGAGCGAGTAACGCGTGCTTAACCTGCCCCGAAGATGGGTATAACTGCAGAGATGTAGCTAATTCCCAATATGCTTACGATGGTGAAATTCCAATGTGAGGAAAGATTTATCGCTTCGGGAGGGGGGTGCGTCCTATCAGGTAGTTGGTGGGGTAATGGCCTACCAAGNNNNNNNNNNGCAATTTCGCGTGAAGGATGAAGCATTACGGTGTGTAAACTTCTTTTTTGGCAGAAGACGAATGACGGTATGTCAAGAATAAGAGACGGCTAACT
>HMT874_320_248_185_225_405
ACGCTAGCGAAATGCCTAACACATGCAAGTCGAACGGATCTTGCCTCGTAGTAATACGGAGTAAGATTAGTGGCAAACGAGCGAGTAACGCGTGCTTAACCTGCCCCGAAGATGGGTATAACAGCAGAGATGTAGCTAATTCCCAATATGCTCACGATGGTGAAATTCCAATGTGAGGAGAGATTTATCGCTTCGGGAGGGGGGTGCGTCCTATCAGGTTGTTGGTGGGGTAATGGCCTACCTAGNNNNNNNNNNGCAATTTCGCGTGAAGGATGAAGCATTACGGTGTGTTAACTTCTTTTTTGGCAGAAGACGAATGACGGTATGTCAAGAATAAGAGACGGCTAACT
>HMT874_395_56_63_231_74
ACGCTAGCGAAATGCCTAACACATGCAAGTCGAACGGATCTTGCCTCGTAGTAATACAGAGTAAGATTAGTGGCAAACGAGCGAGTAACGCGTGCTTAACCTGCCCCGAAGATGGGTATAACAGCAGAGATGTAGCTAATTCCCAATATGCTCACGATGGTGAAATTCCAATGTGAGGAAAGATTTATCGCTTCGGGAGGGGGGTGCGTCCTATCAGGTAGTTGGTGGGGTAATGGCCTACCAAGNNNNNNNNNNGCAATTTCGCGTGAAGGATGAAGCATCACGGTGTGTAAACTTCTTTTTTGGCAGAAGACGAATGACGGTATGTCAAGAATAAGAGACGGCTAACT
>HMT874_327_323_237_452_450
ACGCTAGCGAAATGCCTAACACATGCAAGTCGAACGGATCTTGCCTCGTAGCAATACGGAGTAAGATTAGTGGCAAACGAGCGAGTAACGCGTGCTTAACCTGCCCCGAAGATGGGTATAACTGCAGAGATGTAGCTAATTCCCAATATGCTCACGATGGTGAAATTCCAATGTGAGGAAAGATTTATCGCTTCGGGAGGGGGGTGCGTCCTATCAGGTAGTTGGTGGGGTCATGGCCTACCAAGNNNNNNNNNNGCAATTTCGCGTGAAGGATGAAGCATTACGGTGTGTAAACTTCTTTTTTGGCAGAAGACGAATGACGGTATGTCAAGAATAAGAGACGGCTAACT
>HMT874_241_50_81_36_135
ACGCTAGCGAAATGCCTAACACATGCAAGTCGAACGGATCTTGCCTCGTAGCAATACGGAGTAAGATTAGTGGCACACGAGCGAGTAACGCGTGCTTAACCTGCCCCGAAGATGGGTATAACTGCAGAGATGTAGCTAATTCCCAATATGCTCACGATGGTGAAATTCCAATGTGAGGAAAGATTTATCGCTTCGGGAGGGGGGTGCGTCCTATCAGGTAGTTGGTGGGGTAATGTCCTACCAAGNNNNNNNNNNGCAATTTCGCGTGAAGGATGAAGCATTACGGTGTGTAAACTTCTTTTTTGGCAGAAGACGAATGACGGTATGTCAAGAATAAGAGACGGCTAACT
>HMT874_55_219_96_384_423
ACGCTAGCGAAATGCCTAACACATGCAAGTCGAACGGATCTTGCCTCGTAGTAATACGGAGTAAGATTAGTGGCAAACGAGCGAGTAACGCGTGCTTAACCTGCCCCGAAGATGGGTATAACTGCAGAGATGTGGCTAATTCCCAATATGCTCACGATGGTGAAATTCCAATGTGAGGAAAGATTTATCGCTTCGGGAGGGGGGTGCGTCCTATCAGGTAGTTGGTGGGGTAATGGCCTACCAAGNNNNNNNNNNGCAATTTCGCGTGAAAGATGAAGCATTACAGTGTGTAAACTTCTTTTTTGGCAGCAGACGAATGACGGTATGTCAAGAATAAGAGACGGCTAACT
>HMT874_333_130_24_461_114
ACGCTAGCGAAATGCCTAACACATGCAAGTCGAACGGATCTTGCCTCGTAGTAATACGGAGTAAGATTAGTGGCAAACGAGCGAGTAACGCGTGCTTAACCTGCCCCGCAGATGGGTATAACTGTAGAGATGTGGCTAATTCCCAATATGCTCACGATGGTGAAATTCCAATGTGAGGAAAGATTTATCGCTTCGGGAGGGGGGTGCGTCCTATCAGGTAGTTGGTGGGGTAATGGCCTACCAAGNNNNNNNNNNGCAATTTCGCGTGAAGGATGAAGCATTACAGTGTGTAAACTTCTTTTTTGGCAGAAGACGAATGACGGTATGTCAAGAATAAGAGACGGCTATCT
>HMT874_61_96_280_314_445
ACGCTAGCGAAATGCCTAACACATGCAAGTCGAACGGATCTTGCCTCGTAGTAATTCGGAGTAAGATTAGTGGCAAACGAGCGAGTAACGCGTGCTTAACCTGCCCCGAAGATGGGTATAACTGCAGAGATGTAGCTAATTCCCAATATGCTCACGATGGTGAAATTCCAATGTGAGGAAAGATTTATCGCTTCGGGAGAGGGGTGCGTCCTATCAGGTAGTTGGTGGGGTAATGGCCTACCAAGNNNNNNNNNNGCAATTTCGCGTGAAGGATGAAGCATTACGGTGTGTAAACTTCTTTTTTGGCAGAAGACGAATGACGGTATGTCAACAATAAGAGACGGCTAACT
>HMT874_286_152_82_370_107
ACGCTAGCGAAATGCCTAACACATGCAAGTCGAACGGATCTTGCCTCGTAGTAATACGGAGTAAGATTAGTGGCAATCGAGCGAGTAACGCGTGCTTAACCTGCCCCGAAGATGGGTATAACTGCAGAGATGTAGCTAATTCCCAACATGCTCACGATGGTGAAATTCCAATGTGAGGAAAGATTTATCGCTTCGGGAGAGGGGTGCGTCCTATCAGGTAGTTGGTGGGGTAATGGCCTACCAAGNNNNNNNNNNGGAATTTCGCGTGAAGGATGAAGCATTACGGTGTGTAAACTTCTTTTTTGGCAGAAGACGAATGACGGTATGTCAAGAATAAGAGACGGCTAACT
>HMT874_272_137_385_221_263
GAAATGCCTAACACATGCAAGTCGAACGGATTCTTGCCTCGTAGTAATACGGAGTAAGATTAGTGGCAAACGAGCGAGTAACGCGTGCTTAACCTGCCCCGAAGATGGGTATAACTGCAGAGATGTAGCTAGTTCCCAATATGCTCACGATGGTGAAATTCCAATGTGAGGAAAGATTTATCGCTTCGGGAGGGGGGTGCGTCCTATCAGGTAGTCGGTGGGGTAATGGCCTACCAAGCCTATGANNNNNNNNNNGCAATTTCGCGTGAAGGATGAAGCATTACGGTGTGTAAACTTCTTTTTTGGCAGAAGACGAATGACGGTATGTCAAGAATAAGAGACGGCTAACT
>HMT874_68_429_48_450_173
GAAATGCCTAACACATGCAAGTCGAACGGATTCTTGCCTCGTTGTAATACGGAGTAAGATTAATGGCAAACGAGCGAGTAACGCGTGCTTAACCTGCCCCGAAGATGGGTATAACTGCAGAGATGTAGCTAATTCCCAATATGCTCACGATGGTGAAATTCCAATGTGAGGAAAGATTTATCGCTTCGGGAGGGGGGTGCGTCCTATCAGGTAGTTGGTGGGGTAATGGCCTACCAAGCCTATGANNNNNNNNNNGCAATTTCGCGTGAAGGATGAAGCATTACGGTGTGTAAACTTCTTTTTTGGCAGAAGACGAATGACGATATGTCAAGAATAAGAGACGTCTAACT
>HMT874_312_353_407_188_12
ACGCTAACGAAATGCCTAACACATGCAAGTCGAACGAATCTTGCCTCGTAGCAATACGGAGTAAGATTAGTGGCAAACGAGCGAGTAACGCGTGCTTAACCTGCCCCGAAGATGGGTATAACTGCAGAGATGTAGCTAATTCCCAATATGCTCACGATGGTGAAAATCCAATGTGAGGAAAGGTTTATCGCTTCGGGAGGGGGGTGCGTCCTATCAGGTAGTTGGTGGGGTAATGGCCTACCAAGNNNNNNNNNNGCAATTTCGCGTGAAGGATGAAGCATTACGGTGTGTAAACTTCTTTTTTGGCAGAAGACGAATGACGGTATGTCAAGAATAAGAGACGGCTAACT
>HMT874_89_96_279_57_341
ACGCTAGCGAAATGCCTAACACATGCAAGTCGAACGAATCTTGCCTCGTAGCAATACGGAGTAAGATTAGTGGCAAACGAGCGTGTAACGAGTGCTTAACCTGCCCCGAAGATGGGTATAACTGCAGAGATGTAGCTAATTCCCAATATGCTCACGATGGTGAAAATCCAATGTGAGGAAAGATTTATCGCTTCGGGAGGGGGGTGCGTCCTATCAGGTAGTTGGTGGGGTAATGGCCTACCAAGNNNNNNNNNNGCAATTTCGCGTGAAGGATGAAGCATTACGGTGTGTAAACTTCTTTTTTGGCAGAAGACGAATGACGGTATGTCAAGAATAAGAGACGGCTAACT
>HMT874_280_163_55_127_36
ACGCTAGCGAAATGCCTAACACATGCAAGTTGAACGGATCTTGCCTCGTAGTAATACGGAGTAAGATTAGTGGCAAACGAGCGAGTAACGCGTGCTTAACCTGCCCCGAAGATGGGTATAAGTGCAGAGATGTAGCTAATTCCCAATATGCTCACGAAGGTGAAATTCCAATGTGAGGAAAGATTTATCGCTTCGGGAGGGGGGTGCGTCCTATCAGGTAGTTGGTGGGGTAATGGCCTACCAAGNNNNNNNNNNGCAATTTCGCGTGAAGGATGAAGCATTACGGTGTGTAAACTTCTTTTTTGGCAGAAGACGAATGACGGTATGTCAAGAATAAGAGACGGCTAACT
>HMT874_341_418_165_356_130
ACGCTAGCGAAATGCCTAACACATGCAAGTCGAACGGATCTTGCCTCGTAGTAATACGGAGTAAGATTAGTGGCAAACGAGCGAGTAACGCGTGCTTAACCTGCCCCGAAGATGGGTATAACTGGAGAGATGTAGCTAATTCCCAATATGCTCACGATGATGAAATTCCAATGTGAGGAAAGATTTATCGCTTCGGGAGGGGGGTGCGTCCTATCAGGTAGTTGGTGGGGTAATGGCCTACCAAGNNNNNNNNNNGCAATTTCGCGTGAAGGATGAAGCATTACGGTGTGTAAACTTCTTTTTTCGCAGAAGACGAATGACGGTATGTCAAGAATAAGAGACGGCTAACT
>HMT874_47_400_320_184_29
ACGCTAGCGAAATGCCTAACACAAGCAAGTCGAACGGATCTTCGCCTCGTAGTAATACGGAGTAAGATTAGTGGCAAACGAGCGAGTAACGCGTGCTTAACCTGCCCCGAAGAAGGGTATAACTGCAGAGATGTAGCTAATTCCCAATATGCTCACGATGGTGAAATTCCAATGTGAGTAAAGATTTATCGCTTCGGGAGGGGGGTGCGTCCTATCAGGTAGTTGGTGGGGTAATGGCCTACCAANNNNNNNNNNGCAATTTCGCGTGAAGGATGAAGCATTACGATGTGTAAACTTCTTTTTTGGCAGAAGACGAATGACGGTATGTCAAGAATAAGAGACGGCTAACT
>HMT874_88_262_209_240_123
ACGCTAGCGAAATGCCTAACACATGCAAGTCGAACGGATCTTCGCCTCGTAGTAATACGGAGTAAGATTAGTGGCAAACGAGTGAGTAACGCGTGCTTAACCTGCCCCGAAGAAGGGTATAACTGCAGAGATGTAGCTAATTCCCAATATGCTCACGATGGTGAAATTCCAATGTGAGGAAAGATTTATCGCTTCGGGAGGGGCGTGCGTCCTATCAGGTAGTTGGTGGGGTAAAGGCCTACCAANNNNNNNNNNGCAATTTCGCGTGAAGGATGAAGCATTACGGTGTGTAAACTTCTTTTTTGGCAGAAGACGAATGACGGTATGTCAAGAATAAGAGACGGCTAACT
>HMT874_155_225_239_311_433
ACGCTAGCGAAATGCCTAACACATGCAAGTCGAACGGATCTTGCCTCGTAGTAATACGGAGTAAGATTAGTGGCAAACGAGCGAGTAACGCGTGCTTAACCTGCCCCGAAGATGGGTATAACTGCAGAGATGTAGCTAATTCCCAATATACTCACGATGGTGAAATTCCAATGTGAGGAAAGATTTATCGCTTCGGGAGGGGGGTGCGTCCTATCAGGTCGTTGGTGGGGTAATAGCCTACCAAGNNNNNNNNNNGCAATTTCGCGTGAAGGGTGAAGCATTACGGTGTGTAAACTTCTTTTTTGGCAGAAGACGAATGACGGTATGTCAAGAATAAGAGACGGCTAACT
>HMT874_271_117_55_32_129
ACGCTAGCGAAATGCCTAACACATGCCAGTCGAACGGATCTTGCCTCGTAGTAATACGGAGTAAGATTAGTGGCAAACGAGCGAGTAACGCGTGCTTAACCTGCCCCGAAGCTGGGTATAACTTCAGAGATGTAGCTAATTCCCAATATGCTCACGATGGTGAAATTCCAATGTGAGGAAAGATTTATCGCTTCGGGAGGGGGGTGCGTCCTATCAGGTAGTTGGTGGGGTAATAGCCTACCAAGNNNNNNNNNNGCAATTTCGCGTGAAGGGTGAAGCATTACGGTGTGTAAACTTCTTTTTTGGCAGAAGACGAATGACGGTATGTCAAGAATAAGAGACGGCTAACT
>HMT874_256_16_11_113_294
ACGCTAGCGACATGCCTAACACATGCAAGTCGAACGGGTCTTGCCTCGTAGTAATACGGAGTAAGATTAGTGGCAAACGAGCGAGTAACGCGTGCTTAACCTGCCCCTAAGATGGGTATAACTGCAGAGATGTAGCTAATTCCCAATATGCCCACGATGGTGAAATTCCAATGTGAGGAAAGATTTATCGCTTCGGGAGGGGGGTGCGTCCTATCAGGTAGTTGGTGGGGTAATGGCCTACCAAGNNNNNNNNNNGCAATTTCGCGTGAAGGATGAAGCATTACGGTGTGTAAACTTCTTTTTTGGCAGAAGACGAATGACGGTATGTCAAGAATAAGAGACGGCTAACT
>HMT874_227_234_425_102_86
ACGCTAGCGAAATGCCTAACACATGCAAGTCGAACGGGTCTTGCCTCGTAGTAATACGGAGTAAGATTAGTGGCAAACGAGCGAGTAACGCGTGCTTAACCTGCCCCGAAGATGGGTATAACTGCAGAGATGTAGCTAATTCCCAATATGCCCACGATGGTGAAATTCCAATGTGAGGAAAGATTTATCGCTTCGGGAGGGGGGTGCGTCCTATCAGGTAGATGGTGGCGTAATGGCCTACCAAGNNNNNNNNNNGCAATTTCGCGTGAAGGATGAAGCATTACGGTGTGTAAACTTCTTTTTTGGCAGAACACGAATGACGGTATGTCAAGAATAAGAGACGGCTAACT
>HMT874_218_151_126_202_105
ACGCTAGCGAAATGCCTAACACATGCAAGTCGAACGGATCTTGCCTCGTAGTAATACGGAGTAAGATTAGTGGCAAACGAGCGAGCAACGCGTGCTTAAACTGCCCCGAAGATGGGTATATCTGCAGAGATGTAGCTAATTCCCAATATGCTCACGATGGTGAAATTCCAATGTGAGGAAAGATTTATCGCTTCGGTAGGGGGGTGCGTCCTATCAGGTAGTTGGTGGGGTAATAGCCTACCAAGNNNNNNNNNNGCAATTTCGCGTGAAGGATGAAGCATTACGGTGTGTAAACTTCTTTTTTGGCAGAAGACGAATGACGGTATGTCAAGAATAAGAGACGGCTAACT
>HMT874_339_293_11_279_362
ACGCTTGCGAAATGCCTAACACATGCAAGTCGAACGGATCTTGCCTCGTAGTAATACGGAGTAAGATTAGTGGCAAACGAGCGAGCAACGCGTGCTTAACCTGCCCCGAAGATGGGTATAACTGCAGAGATGTAGCTAATTCCCAATATGCTCACGATGGTGAAATTCCAATGTGAGGAAAGATTTATCGCTTCGGGAGGGGGGTGCGTCCTATCAGGTAGTTGGTGGGGTAATAGCCTACCAAGNNNNNNNNNNGCAATTTCGCGTGAAGGATGAAGCATTACGGTGTGTAAACTTCTTTTTTGGCAGAAGACGAATGACGGTATGTCAAGAATAAGAGACGGCTAACT
>HMT875_70_3_341_143_270
ACGCTAGCGAAATGCCTAACACATGCAAGTCGAACGGACCTTGCCTTGTGCTTGCACAAAGTAACGTTAGTGGCAAACGAGCGAGTAACGCGTGCTTAACCTGCCCCGAAGATGGGAATAACTGCAGAGATGTAGCTCATTCCCAATATGCTCACGATGGTGAAATTCCGATGTGAGGAAAGATTTATCGCTTCGGGAGGGGGGTGCGTCCTATCAGGTAGTTGGTAAGGTAATGGCTTACCAAGNNNNNNNNNNGCAATTTCGCGTGAAGGATGAAGCATTACGGTGTGTAAACTTCTTTTTTGGAGGAAGACGAATGACGGTACTTCAAGAATAAGAGACGGCTAACT
>HMT875_314_82_170_413_370
ACGCTAGCGAAATGCCTAACACATGCAAGTCGAACGGACCTTGCCTTGTGCTTGCACAAAGTAAGGTTAGTGGCAATCGAGCGAGTAACGCGTGCTTAACCTGCCCCGAAGATGGGAATAACTGCAGAGATGTAGCTAATTCCCAATATGCTCACGATGGTGAAGTTCCGATGTGAGGAAAGATTTATCGCTTCGGGAGGGGGGTGCGTCCTATCAGGTAGTTGGTAAGGTAATGGCTTACCAAGNNNNNNNNNNGGAATTTCGCGTGAAGGATGAAGCATTACGGTGTGTAAACTTCTATTTTGGAGGAAGACGAATGACGGTACTTCAAGAATAAGAGACGGCTAACT
>HMT875_150_190_339_166_191
ACGCTAGCGAAATGCCTAACACATGCAAGTCGAACGGACCTTGCCTTGTGCTTGCACAAAGTAAGGTTAGTGGCAAACGAGCGAGTAACGCGTGCTTAACCTGCCCCGAAGATGGGAATAACTGCAGAGATGTAGCTAATTCCCGATATGCTCACGATGGTGAAATTCCGATGTGAGGAAAGATGGATCGCTTCGGGAGGGGGGTGCGTCCTATCAGGTAGTTGGTAAGGTAATGGCTTACCAAGNNNNNNNNNNGCAATTTCGCGTGAAGGATGAAGCATTACGGTGTGTAAACTTCTTTTTTGGAGGAAGACGAATGACGGTACTTCAAGAATAAGAGACGGCTAACT
>HMT875_343_79_296_50_213
ACGCTAGCGAAATGCCTAACACATGCAAGTCGAACGGACCTTGCGTTGTGCTTGCACAAAGTAAGGTTAGTGGGAAACGAGCGAGTAACGCGTGCTTAACCTGCCCCGAAGATGGGAATAACTGCAGAGATGTAGCTAATTCCCAATATGCTCACGATGGTGAAATTCCGATGTGAGGAAAGATTTATCGCTTCGGGAGGGGGGTGCATCCTATCAGGTAGTTGGTAAGGTAATGGCTTACCAAGNNNNNNNNNNGCAATTTCGCGTGAAGGATGAAGCATTACGGTGTGTAAACTTCTTTTTTGGAGGAAGACGAATGACGGTACTTCAAGAATAAGAGACGGCTAACT
>HMT875_55_227_363_254_214
ACGCTAGCGAAATGCCTAACACATGCAAGTCGAACGGACCTTGCCTTGTACTTGCACAACGTAAGGTTAGTGGCAAACGAGCGAGTAACGCGTGCTTAACCTGCCCCGAAGATGGGAATAACTGCAGAGATGTAGCTAATTCCCAATATGCTCACGATGGTGAAATTCCGATGTGAGGAAAGATTTATCGCTTCGGGAGGGGGGTGCGGCCTATCAGGTAGGTGGTAAGGTAATGGCTTACCAAGNNNNNNNNNNGCAATTTCGCGTGAAGGATGAAGCATTACGGTGTGTAAACTTCTTTTTTGGAGGAAGACGAATGACGGTACTTCAAGAATAAGAGACGGCTAACT
>HMT875_128_324_458_442_136
ACGCTAGCGAAATGCCTAACACATGCAAGTCGAACGGACCTTGCCTTGTGCTTGCACAACGTAAGGTTAGTGGCAAACGAGCGAGTAACGCGTGCTTAACCTGCCCCGAAGATGGGAATAACTGCAGAGAAGTAGCTAATTCCCAATATGCTCACGATGGTGAAATTCCGATGTGAGGAAAGATTTATCGCTTCGGGAGGGGGGTGCGTCCTATCAGGTAGTTGGTAAGGTAATGGCTTACCAAGNNNNNNNNNNGCAATTTCGCGTGAAGGATGAAGCATTACGGTGTGTAAACTTCTTTTTTGGAGGAAGACGAATGACGGTACTTTAAGAATAAGAGACGGGTAACT
>HMT875_433_227_165_168_260
ACGCTAGCGAAATGCCTAACACATGCAAGTCGAACGGACCTTGCCTTGTGCCTGCACAAAGTAAGGTTAGTGGCAAACGAGCGAGTAACGCGTGCTTAACCTGCCCCGAAGATGGGAATAACTGCAGAGATGTAGCTAATTCCCAATATGCTCACGATGATGCAATTCCGATGTGAGGAAAGATTTATCGCTTCGGGAGGGGGGTGCGTCCTATCAGGTAGATGGTAAGGTAATGGCTTACCAAGNNNNNNNNNNGCAATTTCGCGTGAAGGATGAAGCATTACGGTGTGTAAACTTCTTTTTTGGAGGAAGACGAATGACGGTACTTCAAGAATAAGAGACGGCTAACT
>HMT875_317_276_170_127_360
ACGCTAGCGAAATGCCTAACACATGCAAGTCGAACGGACCTTGCCTTGTGCCTGCACAAAGTAAGGTTAGTGGCAAACGAGCGAGTAACGCGTGCTTAACCTGCCCCGAAGATGGGAATAAGTGCAGAGATGTAGCTAATTCCCAATATGCTCACGATGGTGAAATTCCGATGTGAGGAAAGATTTATCGCTTCGGGAGGGGGGTGCGTCCTATCAGGTAGTTGGTAAGGTAATGGCTTACCAAGNNNNNNNNNNGCAATTTCGCGTGAAGGATGAAGCATTACGGTGTGTAAACTTCTTTTTTGGAGGAAGACGAATGACGGTACTTCAAGAATAAGAGACGGCTAACT
>HMT875_140_299_450_89_426
ACGCTAGCGAAATGCCTAACACATGCAAGTCGAACGGACCTTGCCTTGTGCTTGCACAACGTAAGGTTAGTGGCAAACGAGCGCGTAACGCGTGCTTAACCTGCCCCGAAGATGGGAATAACTGCAGAGATGTATCTAATTCCCAATATGCTCACGATGGTGAAATTCCGATGTGGGGAAAGATTTATCGCTTCGGGAGGGGGGTGCGTCCTATCAGGTAGTTGGTAAGGTAATGGCTTACCAAGNNNNNNNNNNGCAATTTCGCGTGAAGGATGAAGCATTACGGTGTGTAAACTTCTTTTTTGGAGGAAGTCGAATGACGGTACTTCAAGAATAAGAGACGGCTAACT
>HMT875_264_77_69_286_119
ACGCTAGCGAAATGCCTAACACATGCAAGTCGAACGGACCTTGCCTTGTGCTTGCACAACGTATGGTTAGTAGCAAACGAGCGAGTAACGCGTGCTTAACCTGCCCCGAAGATAGGAATAACTGCAGAGATGTAGCTAATTCCCAATATGCTCACGATGGTGAAATTCCGATGTGGGGAAAGATTTATCGCTTCGGGAGGGGGGTGCGTCCTATCAGGTAGTTGGTAAGGTAATGGCTTACCAAGNNNNNNNNNNGCAATTTCGCGTGAAGGATGAAGCATTACGGTGTGTAAACTTCTTTTTTGGAGGAAGACGAATGACGGTACTTCAAGAATAAGAGACGGCTAACT
>HMT875_95_209_256_146_12
ACGCTAACGAAATGCCTAACACATGCAAGTCGAACGGACCTTGCCTTGTGCTTGCACAAAGTAAGGTTAGTGGCAAACGAGCGAGTAACTCGTGCTTAACCTGCCCCGAAGATGGGAATAACTGCAGAGATGTAGCTAATACCCAATATGCTCACGATGGTGAAATTCCGATGTGAGGAAAGATTTATCGCTTCGGGAGAGGGGTGCGTCCTATCAGGTAGTTGGTAAGGTAATGACTTACCAAGNNNNNNNNNNGCAATTTCGCGTGAAGGATGAAGCATTACGGTGTGTAAACTTCTTTTTTGGAGGAAGACGAATGACGGTACTTCAAGAATAAGAGACGGCTAACT
>HMT875_438_465_270_24_459
ACGCTAGCGAAATGCCTAGCACATGCAAGTCGAACGGACCTTGCCTTGTGCTTGCACAAAGTAAGGTTAGTGGCAAACGAGCGAGTAACGCGTGCTTAACCTGCCCCGAAGATGGGAATAACTGCAGAGATGTAGCTAATTCCCAATATGCTCACGATGGTGAAATTCCGATGTGAGGAAAGATTTATCGCTTCGGGAGAGGGGTGCGTCCTATCAGGTAGTTGGTAAGGTAATGACTTACCAAGNNNNNNNNNNGCAATTTCGCGTGAAGGATGAAGCATTACGGTGTGTAAACTTCTTTTTTGGAGGAAGACGAATGACGGTGCTTCAAGAATAAGAGACGGCGAACT
>HMT875_197_59_60_31_452
ACGCTAGCGAAATGCCTAACACATGCAAGTCGAACGGACCTTGCCTTGTGCTTAGACAAAGTAAGGTTAGTGGCAAACGAGCGAGTAACGCGTGCTTAACCTGCCCCGAAGATGGGAATAACTGCAGAGATGTAGCTAATTCCCAATATGCTCACGATGGTGAAATTCCGATGTGAGGAAAGATTTATCGCGTCGGGAGGGGGGTGCGTCCTATCAGGTAGTTGGTAAGGTAATGGCTTACCAAGNNNNNNNNNNGCAATTTCGCGTGAAGGATGAAGCATTACGGTGTGTAAACTTCTTTTTTGGAGGAAGACGAATGACGGTACTTCAAGAATAAGTGACGGCTAACT
>HMT875_298_106_381_185_172
ACGCTAGCGAAATGCCTAACACATGCAAGTCGAACGGACCTTGCCTTGTGCTTGCACAAAGTAAGGTTAGTGGCAAACGAGCGAGTAACGCGTGCTTAACATGCCCCGAAGATGGGAATAACTGCAGAGATGTAGCTAATTCCCAATATGCTCACGATGGTGAAATGCCGATGTGAGGACAGATTTATCGCTTCGGGAGGGGGGTGCGTCCTATCAGGTAGTTGGTAAGGTAATGGCTTACCAAGNNNNNNNNNNGCAATTTCGCGTTAAGGATGAAGCATTACGGTGTGTAAACTTCTTTTTTGGAGGAAGACGAATGACGGTACTTCAAGAATAAGAGACGGCTAACT
>HMT875_421_7_251_122_433
AAGCTAGCGAAATGCCTAACACATGCAAGTCGAACGGACCTTGCCTTGTGCTTGCACAAAGTAAGGTTAGTGGCAAACGAGCGAGTAACGCGTGCTTAACCTGCCCCGAAGATGGGTATAACTGCAGAGATGTAGCTAATTCCCAATATGCTCACGATGGTGAAATTCCGATGTGAGGAAAGATTTATCGCTTCGGGAGGGGGGTGCGTCCTATCAGGTAGTTGGTAAGGTAATGGCTTACCAAGNNNNNNNNNNGCAATTTCGCGTGAAGGATGAAGCATTACGGTGTGTAAACTTCTTTTTTGGATGAAGACGAATGGCGGTACTTCAAGAATAAGAGACGGCTGACT
>HMT875_92_445_413_296_311
ACGCTAGCGAAATGCCTAACACATGCAAGTCGAACGGACCTTGCCTTGTGCTTGCACAAAGTAAGGTTAGTGGCAAACGAGCGAGTGACGCGTGCTTAACCTGCCCCGAAGATGGGAATAACTGCAGAGATGTAGCTAATTCCCAATATGCTCACGATGGTGAAATTCCGATGTGAGGAAAGATTTATCGCTTCGGGAGGGGGGTGCGTCCTATCAGGTAGTTGGTAAGGTAATGGCTTACCAAGNNNNNNNNNNGCAATTTCGCGTGAAGGATGAAGCATTACGGTGTGTAAACTTCTCTTTTGGAGGAAGACGAATGACGGTACTTCAAGAATAAGAGACGGCTGACT
>HMT875_8_439_74_78_385
ACGCTAGCGAAATGCCTAACACATGCAAGTCGAACGGACCCTGCCTTGTGCTTGCACAAAGTAAGGTTTGTGGCAAACGAGCGAGTAACGCGTGCTTAACCTGCCCCGAAGATGGGAATAACTGCAGAGATGTAGCTAATTCCCAATATGCTCACGATGGTGAAATTCCGATGTGAGGAAAGATTTATCGCTTCGGGAGGGGGGTGCGTCCTATCAGGTAGTTGGTAAGGTAATGGCTTACCAAGNNNNNNNNNNGCAATTTCGCGTGAAGGATGAAGCATTACGGTGTGTAAACTTCTTTTTTGGAGGAAGACGAATGACGGTACTTCAAGAATAAGAGACGGCTAACT
>HMT875_104_258_158_305_322
ACGCTAGCGAAATGCCTAACACATGCAAGTCGAACGGACCCTGCCTTGTGCTTGCACAAAGTAAGGTTAGTGGCAAACGAGCGAGTAACGCGTGCTTAGCCTGCCCCGAAGATGGGAATAACTGCAGAGATGTAGCTAATTCCCAATATGCTCACGATGGTGAAATTCCGATGTGAGGAAAGATTTATCGCTTCGGGAGGGGGGTGCGTCCTATCAGGTAGTTGGTAAGGTAATGGCTTACCAAGNNNNNNNNNNGCAATTTCGCGTGAAGGATGAAGCATTACGGTGTGTAAACTTCTTTTTTGGAGGAAGACGAATGACGGTACTTCAAGAATAAGAGACGGCTAACT
>HMT875_76_91_430_178_363
ACGCTAGCGAAATGCCTAACACATGCAAGTCGAACGGACCTTGCCTTGTGCTTGCACAAAGTAAGGTTAGCGGCAAACGAGCGAGCAACGCGTGCTTAACCTGCCCCGAAGATGGGAATAACTGCAGAGATGTAGCTAATTCCCAATATGCTCACGATGGTGAAATTCCGATCTGAGGAAAGATTTATCGCTTCGGGAGGGGGGTGCGTCCTATCAGGTAGTTGGTAAGGTAATGGCTTACCAAGNNNNNNNNNNGCAATTTCGCGTGAAGGATGAAGCATTACGGTGTGTAAACTTCTTTTTTGGAGGAAGACGACTGACGGTACTTCAAGAATAAGAGACGGCTAACT
>HMT875_110_201_152_175_284
ACGCTAGCGAAATGCCTAACACATGCAAGTCGAACGGACCTTGCCTTGTGCTTGCACAAAGTAAGGTTAGTGGCAAACGAGCGAGTAACGCGTGCTTAACCTGCGCCGAAGATGGGAATAACTGCAGAGATGTAGCTAATTCCCAACATGCTCACGATGGTGAAATTCCTATGTGAGGAAAGATTTATCGCTTCGAGAGGGGGGTGCGTCCTATCAGGTAGTTGGTAAGGTAATGGCTTACCAAGNNNNNNNNNNGCAATTTCGCGTGAAGGATGAAGCATTACGGTGTGTAAACTTCTTTTTTGGAGGAAGACGAATGACGGTACTTCAAGAATAAGAGACGGCTAACT
>HMT875_4_193_123_92_372
ACGCTAGCGAAATGCCTAACACATGCAAGTCGAACGGACCTTGCCTTGTGCTTGCACAAAGTAAGGTTAGTGGCAAACGAGCGAGTTACGCGTGCTTAACCTGTCCCGAAGATGGGACTAACTGCAGAGATGTAGCTAATTCCCAATATGCTCACGATGGTGAAATTCCGATGTGAGGAAAGATTTAACGCTTCGGGAGGGGGGTGCGTCCTATCAGGTAGTTGGTAAGGTAATGGCTTACCAAGNNNNNNNNNNGCACTTTCGCGTGAAGGATGAAGCATTACGGTGTGTAAACTTCTTTTTTGGAGGAAGACGAATGACGGTACTTCAAGAATAAGAGACGGCTAACT
>HMT875_44_358_345_386_46
ACGCTAGCGAAATGCCTAACACATGCAAGTCGAACGGATCCTGCCTTGTGCTTGCACAAAGTAAGGTTAGTGGCAAACGAGCGAGTAACGCGTGCTTAACCTGTCCCGAAGATGGGAATAACTGCAGAGATGTAGCTAATTCCCAATATGCTCACGATGGTGAAATTCCGATGTGAGGAAAGATTTATCGCTTCGGGAGGGGGGTGCGTCCTATCAGGTAGTTGGTAAGGTAATGGCTTACCAAGNNNNNNNNNNGCAATTTCGCGTGAAGGATGAAGCATTACGGTGTGTAAACTTCTTTTTTGGAGGAAGACGAATGACGGTACTTCAAGAATAAGAGACGGCTAACT
>HMT875_126_64_367_9_450
ACGCTAGCGAAATGCCTAACACATGCAAGTCGAACGGACCTTGCCTTGTGCTTGCACACAGTAAGGTTAGTGGCAAACGAGCGAGTAACGCGTGCTTAACCCGCCCCGAAGATGGGAATATCTGCAGAGATGTAGCTAATTCCCAATATGCTCACGATGGTGAAATTCCGATGTGAGGAAAGATTTATCGCTTCGGGAGGGGGGTGCGTCCTATCAGGTAGTTGGTAAGGTAATGGCTTACCAAGNNNNNNNNNNGCAATTTCGCGTGAAGGATGAAGCATTACGGTGTGTAAACTTCTTTTTTGGAGGAAGACGAATGACGGTACTTCAAGAATAAGAGACGGCTAACT
>HMT875_445_242_192_367_89
ACGCTAGCGAAATGCCTAACACATGCAAGTCGAACGGACCTTGCCTTGTGCTTGCACAGAGTAAGGTTAGTGGCAAACGAGCGAGTAACGCGTGCTTAACCCGCCCCGAAGATGGGAATAACTGCAGAGATGTAGCTAATTCCCAATATGCTCACGATGGTGAAATTCCGATGTGAGGAAAGATTTCTCGCTTCGGGAGGGGGGTGCGTCCTATCAGGTAGTTGGTAAGGTAATGGATTACCAAGNNNNNNNNNNGCAATTTCGCGTGAAGGATGAAGCATTACGGTGTGTAAACTTCTTTTTTGGAGGAAGACGAATGACGGTACTTCAATAATAAGAGACGGCTAACT
>HMT875_406_86_147_364_161
ACGCTAGCGAAATGCCTAACACATGCAAGTCGAACGGACCTTGCCTTGTGCTTGCACAAAGTAAGGTTAGTGGCAAACGAGCGAGTAACGCGTGCTTAACCTGCCCCGAAGATGGGAATAACTGCAGAGATGTAGCTAATTGCCAATATGCTCACTATGGTGAAATTCCGATGTGAGGAAAGATTTATCGCTTCGGGAGGGGGGTGCGTCCTATCAGGTAGTTGGTAAGGTAATGGCTTACCAAGNNNNNNNNNNGCAATTTCGCGTGAAGGATGAAGCATTACGGTGTGTATACTTCTTTTTTGGAGGAAGACGAATGACGGTACTTCAAGAATAAGAGACGGCTAACT
>HMT875_197_317_49_456_452
ACGCTAGCGAAATGCCTAACACATGCAAGTCGAACGGACCTTGGCTTGTGCTTGCACAAAGTAAGGTTAGTGGCAAACGAGCGAGTAACGCGTGCTTAACCTGCCCCGAAGATGGGAATAACTGCAGAGATGTAGCTAATTCCCAATATGCTCACGATGGTGAAATTCCGATGTGAGGAAAGATTTATCGCATCGGGAGGGGGGTGCGTCCTATCAGGTAGTTGGTAAGGTAATGGCTTACCAAGNNNNNNNNNNGCAATTTCGCGTGAAGGATGAAGCATTACGGTGTGTAAACTTCTTTTTTGGAGGAAGACGAATGACGGTACTTCAAGAATAAGAGACTGCTAACT
>HMT875_132_237_220_224_128
ACGCTAGCGAAATGCCTAACACATGCAAGTCGAACGGACCTTGCCTTGTGCTTGCACAACGTAAGGTTAGTGGCAAACGAGCGAGTAACGCGTGCTTAACCTGCCCCGAAGATGGGAATAACAGCACAGATGTCGCTAATTCCCAATATGCTCACGATGGTGAAATTCCGATGTGAGGAAAGATTTATCGCTTCGGGAGGGGGGTGCGTCCTATCAGGGAGTTGGTAAGGTGATGGCTTACCAAGNNNNNNNNNNGCAATTTCGCGTGAAGGATGAAGCATTACGGTGTGTAAACTTCTTTTTTGGAGGAAGACGAATGACGGTACTTCAAGAATAAGAGACGGCTAACT
>HMT875_275_124_2_349_445
ACGCTAGCGAAATGCCTAACACATGCAAGTCGAACGGACCTTGCCTTGTGCTTGCACAACGTAAGGTTAGTGGCAAACGAGCGAGTAACGCGTGCTTAACCTGCCCCGAAGATGGGAACAACTGCAGAGATGTCGCTAATTCCCAATATGCTCACGATGGTGAAATTCCGATGTGAGGAAAGATTTATCGCTTCGGGAGGGGGGTGCGTCCTATCAGGTAGTTGGTAAGGTAATGGCTTACCAAGNNNNNNNNNNGCAATTTCGCGTGAAGGATGAAGCATTACGGTGTGTAAACTTCTTTTTTGGAGGAAGACGAATGACGGTACTTCAAGAATAAGAGACGGCTAACT
>HMT875_97_151_236_397_133
ACGCTTGTGAAATGCCTAACACATGCAAGTCGAACGGACCTTGCCTTGTGCTTGCACAAAGTAAGGTTAGTGGCAAACGAGCGAGTAACGCATGCTTAACCTGCCCCGAAGATGGGAATAACTGCAGAGATGTAGCTAATTCCCACTATGCTCACGATGGTGAAATTCCGATGTGAGGAAAGATTTATCGCTTCGGGAGGGGGGTGCGTCCTATCAGGTAGTTGGTAAGGTAATGGCTTACCAAGNNNNNNNNNNGCAGTTTCGCGTGAAGGATGAAGCATTACGGTGTGTAAACTTCTTTTTTGGAGGAAGACGAATGACGGTACTTCAAGAATAAGAGACGGCTAACT
>HMT875_149_230_93_34_391
ACGCTTGTGAAATGCCTAACACATGCAAGTCGAACGGACCTTGCCTTGTGCTTGCACAAAGTAAGGTTAGTGGCAAACGAGCGAGTATCGCGTGCTTAACCTGCCCCGAAGATGGGAATAACTGCAGAGATGTAGCTAATTCCGAATATGCTCACGATGGTGAAATTCCGATGTGAGGAAAGATTTATCGCTTCGGGAGGGGGGTGCGTCCTATCAGGTAGTTGGTAAGGTAATGGCTTACCAAGNNNNNNNNNNGCAGTTTCGCGTGAAGGATGAAGCATTACGGTGTGTAAACTTCTTTTTTGGAGGAAGACGAATGACGGTACTTCAAGAATAAGAGACGGCTAACT
>HMT875_33_414_273_160_102
ACGCTATCGAAATGCCTAACACATGCAAGTCGAACGGACCTTGCCTTGTGCTTGCACAAAGTAAGGTTAGTGGTAAACGAGCGAGTAACGCGTGCTTAACCTGCCCCGAAGATGGGAATAACTGCAGAGATGTAGCTAATTCCCAATATGCTCACGATGGTGAAATTCCGATGTGAGGAGAGATTTATCGCTTCGGGAGGGGGGTGCGTCCTATCAGGTAGTTGGTAAGGTAATGGCTTACCAAGNNNNNNNNNNGCAATTTCGCGTGAAGGATGAAGCATTACGGTGTGTAAACTTCTTCTTTGGAGGAAGACGAATGACGGTACTTCAAGAATAAGAGACGGCTAACT
>HMT875_28_329_58_74_421
ACGCTATCGAAATGCCTAACACATGCAAGTCGAACGGACCTTGCCTTGTGCTAGCACAAAGTAAGGTTTGTGGTAAACGAGCGAGTAACGCGTGCTTAACCTGCCCCGAAGATGGGAATAACTGCAGAGATGTAGCTAATTCCCAATATGCTCACGATGGTGAAATTCCGATGTGAGGAGAGATTTATCGCTTCGGGAGGGGGGTGCGTCCTATCAGGTAGTTGGTAAGGTAATGGCTTACCAAGNNNNNNNNNNGCAATTTCGCGTGAAGGATGAAGCATTACGGTGTGTAAACTTCTTTTTTGGACGAAGACGAATGACGGTACTTCAAGAATAAGAGACGGCTAACT
>HMT875_321_44_97_344_151
ACGCTAGCGAAATGCCTAACACATGCAAGTCGAACGGATCTTGCCTTGTGCTTGCACAAAGTAAGGTTAGTGGCAAACGAGCGAGTAACGCGTGCTTAACCTGCCCCGAAGATGGGAATAACTGCAGAGATGTAGCTAATTCCCAATATGCTCACGATGGTGAAATTCCGATGTGAGGAAAGATTTATCGCTTCGGGAGGGGGGTGCGTCCTATCAGGTAGTTGGTAAGGTAATGGCTTACCAAGNNNNNNNNNNGCAATTTCGCGTGAAGGATGAAGCATTACGGTGTGTAAACTTCTTTTTTGGAGGAAGACGAATGACGGTACTTCAAGAATAAGAGACGGCTAACT
>HMT875_209_450_98_124_343
ACGCTAGCGAAATGCCTAACACATGCAAGTCGAACGGACCTTGCCTTGTGCTTGCACAAAGTAAGGTTAGTGGCAAACGAGCGAGTAACGCGAGCTTAACCTGCCCCGAAGATGGGAAGAACTGCAGAGATGTAGCTAATTCCCAATATGCTCACGATGGTGAAATTCCGATGTGAGGAAAGATTTATCGCTTCGGGAGGGGGCTGCGTCCTATCAGGTAGTTGGTAAGGTAATGGCTTACCAAGNNNNNNNNNNGCAATTTCGCGTGAAGGATGAAGCATTACGGTGTGTAAACTTCTTTTTTGGAGGAAGACGAATGACGGTACTTCAAGAATAAGAGACGGCTAACT
>HMT875_62_248_21_432_13
ACGCTAGCGAAATGCGTAACACATGCAAGTCGAACGGACCTTGCCTTGTGCTTGCACAAAGTAAGGTTAGTGGCAAACGAGCGAGTAGCGCGTGCTTAACCTGCCCCGAAGATGGGAATAACTGCAGAGATGTAGCTAATTCCCAATATGCTCACGATGGTGAAATTCCGATGTGAGGAAAGATTTATCGCTTCGGGAGGGGGGTGCGTCCTATCAGGTAGTTGGTAAGGTAATGGCTTACCGAGNNNNNNNNNNGCAATTTCGCGTGAAGGATGAAGCATTACGGTGTGTAAACTTCTTTTTTGGAGGAAGACGAATTACGGTACTTCAAGAATAAGAGACGGCTAACT
>HMT875_76_316_255_435_418
ACGCTAGCGAAATGCCTAACACATGCAAGTCGAACGGACCTTGCCTTGTGCTTGCACAAAGTAAGGTTAGTGGCAAACGAGCGAGTAGCGCGTGCTTAACCTGCCCCGAAGATGGGAATAACTGCAGAGATGTAGCTAATTCCCAATATGCTCACGATGGTGAAATTCCGATGTGAGGAAAGATTTATCGCTTCGGGAGGGGGGTGCGTCCTATCAGGTAGTTGGTAAGGTAATGGCTTACCAAGNNNNNNNNNNGCAATTTCGCGTGAAGGATGAAGCATTACGGTGTGTAAACTTCTTTTTTCGAGGAAGACGAATGACCGTACTTCAAGAATAAGAGACGGCTAACT
>HMT875_126_251_112_157_433
ACGCTAGCGAAATGCCTAACACATGCAAGTCGAACGGACCTTGCCTTGTGCTTGCACAAAGTAAGGTTAGTGGCAAACGAGCGAGTAACGCGTGCTTAACCTGCCCTGAAGATGGGAATAGCTACAGAGATGTAGCTAATTCCCAATATGCGCACGATGGTGAAATTCCGATGTGAGGAAAGATTTATCGCTTCGGGAGGGGGGTGCGTCCTATCAGGTAGTTGGTAAGGTAATGGCTTACCAAGNNNNNNNNNNGCAATTTCGCGTGAAGGATGAAGCATTACGGTGTGTAAACTTCTTTTTTGGAGGAAGACGAATGTCGGTACTTCAAGAATAAGAGACGGCTAACT
>HMT875_464_70_122_287_115
ACGCTAGCGAAATGCCTAACACATGCAAGTCGAACGGACCTTGCCTTGTGCTTGCACAAAGTAAAGTTAGTGGCAAACGAGCGAGTAACGCGTGCTTAACCTGCCCCGATGATGGGCATAACTACAGAGATGTAGCTAATTCCCAATATGCTCACGATGGTGAAATTCCGATGTGAGGAAAGATTTATCGCTTCGGGAGGGGGGTGCGTCCTATCAGGTAGTTGGTAAGGTAATGGCTTACCAAGNNNNNNNNNNGCAATTTCGCGTGAAGGATGAAGCATTACGGTGTGTAAACTTCTTTTTTGGAGGAAGACGAATGACGGTACTTCAAGAATAAGAGACGGCTAACT
>HMT875_411_378_335_60_34
ACGCTAGCGAAATGCCTAACACATGCAAATCGAACGGACCTTGCCTTGTGCTTGCACAAAGTAAGGTTAGTGGCAAACGAGCGAGTAACGCGTGCTTAACCTGCCCCGAAGATGGGAATAGCTGCAGAGATGTAGCTAATTCCCAATATGCTCACGATGGTGAAATTCCGATGTGAGGAAAGATTTATCGCTTCGGGAGGGGGGTGCGTCCTATCAGGTAGTTGGTAAGGTAATGGCTTACCAAGNNNNNNNNNNGCAATTTCGCGTGAAGGATGAAGCATTACGGTGTGTAAACTTATTTTTTGGAGGAAGACGAATGACGGTACTTCAAGAATAAGAGACGGCTAACT
>HMT875_40_406_96_425_107
ACGCTAGCGAAATGCCTAACACATGCAAGTCGAACGGACCTTGCCTTGTGCTTGCACAAAGTAAGGTTAGTGGCAAACGAGCGAGTAACGCGTGCTTAACCAGCCCCGAAGATGGGAATAGCTGCAGAGATGTAGCTAATTCCCAATATGCTCACGATGGTGAAATTCCGATGTGAGGAAAGATTTATCGCTTCGGGAGGGGGGTGCGTCCTATCAGGTAGTTGGTAAGGTAATGGCTTACCAAGNNNNNNNNNNGCAATTTCGCGTGAAGGATGAAGCATTACGGTGTGTACACTTCTTTTTTGGAGGAAGACGAATGACGGTACTTCAAGAATAAGAGACGGCTAACT
>HMT875_378_151_219_466_284
ACGCTAGCGAAATGCCTAACACATGCAAGTCGAACGGACCTTGCCTTGTGCTTGCACAAAGTAAGGTTAGTGGCAAACGAGCGAGTAACGCGTGCTTAACCTGCCCCGAAGATGGGAATAACTACAGAGATGTAGCTAATTCCCACTATGCTCACGATGGTGAAATTCCGATGTGAGGAAAGATTTATCGCTTCGGGAGGGGGGTGCGTCCTAGCAGGTAGTTGGTAAGGTAATGGCTTACCAAGNNNNNNNNNNGCAATTTCGCGTGAAGGATGAAGCATTACGGTGTGTAAACTTCTTTTTTGGAGGAAGACGAATGACGGTACTTCAAGAATAAGAGACGGCTAACT
>HMT875_53_389_243_327_215
ACGCTAGCGAAATGCCTAACACATGCAAGTCGAACGGACCTTGCCTTATGCTTGCACAAAGTAAGGTTAGTGGCAAACGAGCGAGTAACGCGTGCTTAACCTGCCCCGAAGATGGGAATAACTACAGAGATGTAGCTAATTCCCAATATGCTCACGATGGTGAAATTCCGATGTGAGGAAAGATTTATCGCTTCGGGAGGGGGGTGCGTTCTATCAGGTAGTTGGTAAGGTAATGGCCTACCAAGNNNNNNNNNNGCAATTTCGCGTGAAGGATGGAGCATTACGGTGTGTAAACTTCTTTTTTGGAGGAAGACGAATGACGGTACTTCAAGAATAAGAGACGGCTAACT
>HMT875_197_429_24_101_458
ACGCTAGCGAAATGCCTATCACATGCAAGTCGAACGGACCTTGCCTTGTGCTTGCACAAAGTAAGGTTAGTGGCAAACGAGCGAGTAACGCGTGCCTAACCTGCCCCGAAGATGGGAATAACTACAGAGATGTAGCTAATTCCCAATATGCTCACGATGGTGAAATTCCGATGTGAGGAAAGATTTATCGCATCGGGAGGGGGGTGCGTCCTATCAGGTAGTTGGTAAGGTAATGGCTTACCAAGNNNNNNNNNNGCAATTTCGCGTGAAGGATGAAGCATTACGGTGTGTAAACTTCTTTTTTGGAGGAAGACGGATGACGGTACTTCAAGAATAAGAGACGGGTAACT
>HMT875_3_386_43_255_195
ACGCTAGCGAAATGCCTAACACATGCAAGTCGAACGGTCCTTGCCTTGTGCTTGCACAAAGTAAGGTTAGTGGCAAACGAGCGAGTAACGCGTGCTTAACCTGCCCCGAAGATGGGAATAACTACAGAGATGTAGCTAATTCCCAATATGCTCACGATGGTGAAATTCCGATGTGAGGAAAGATTTATCTCTTCGGGAGGGGGGTGCGTCCTATCAGGTAGTTGGTAAGGTAATGGCTTACCAAGNNNNNNNNNNGCAATTTCGCGTGAAGGCTGAAGCATTACGGTGTGTAAACTTCTTTTTTGGAGGAAGACGAATGACGGTACTTCAAGAATAAGAGACGGCTAACT
>HMT875_432_386_299_306_56
ACGCTAGCGAAATGCCTAACACATGCAAGTCGAACGGACCTTGCCTTGTGATTGCACAAAGTAAGGTTAGTGGCAAACGAGCGAGTAACGCGTGCTTAACCTGCCCCGAAGATGGGAATAACTACAGAGATGTAGCTAATTCCCAATATGCCCACGATGGTGAAATTCCGATGTGAGGAAAGATTTATCGCTTCGGGAGGGGGGTGCGTCCTATCAGGTAGTTGGTAAGGTAATGGCTTACCAAGNNNNNNNNNNGCAATTTCGCGTGAAGGCTGAAGCATTACGGTGTGTAAACTTCTTTTTTGGAGGAAGACGAATGACGGTACTTCAAGAATAAGAGACGGCTAACT
>HMT875_5_364_348_308_74
ACGCTAGCGAAATGCCTAACACATGCAAGTCGAACGGACCTTGCCTTGTGCTTGCACAAAGTAAGGTTTGTGGCAAACGAGCGAGTAACGCGTGCTTAACCTGCCCCGAAGATGGGAATAACTACAGAGATGTAGCTAATTCCCAATATGCCCACGATGGTGAAATTCCGATGTGAGGAAAGATTTATCGCTTCGGGAGGGGGGTGCGTCCTATCAGGTAGTTGGTAAGGTAATGGCTTACCAAGNNNNNNNNNNGCAATTTCGCGTGAAGGATGAAGCATTACGGTGTGTAAACTTCTTTTTTGGAGGAAGACGAATGACGGTACTTCAAGAATAAGAGACGGCTAACT
>HMT875_256_316_368_82_59
ACGCTAGCGAAATGCCTAACACATGCAAGTCGAACGGACCTTGCCTTGTGCTTACACAAAGTAAGGTTAGTGGCAATCGAGCGAGTAACGCGTGCTTAACCTGCCCCGAAGATGGGAATAACTACAGAGATGTAGCTAATTCCCAATATGCTCACGATGGTGAAATTCCGATGTGAGGAAAGGTTTATCGCTTCGGGAGGGGGGTGCGTCCTATCAGGTAGTTGGTAAGGTAATGGCTTACCAAGNNNNNNNNNNGCAATTTCGCGTGAAGGATGAAGCATTACGGTGTGTAAACTTCTTTTTTGGAGGAAGACGAATGACGGTACTTCAAGAATAAGAGACGGCTAACT
>HMT875_307_67_413_326_268
ACGCTAGCGAAATGCCTAACACATGCAAGTCGAACGGACCTTGCCTTGTGCTTGCACAAAGGAAGGTTAGTGGCAAACGAGCGAGTAACGCGTGCTTAACCTGCCCCGAAGATGGGAATAACTACAGAGATGTAGCTAATTCCCAATATGCTCACGATGGTGAAATTCCGATGTGAGGAAAGGTTTATCGCTTCGGGAGGGGGGTGCGTCCTATCAGGTAGTTGGTAAGGTAATGGCTTACCAAGNNNNNNNNNNGCAATTTCGCGTGAAGGATGAAGCATTACGGTGTGTAAACTTCTGTTTTGGAGGAAGACGAATGACGGTACTTCAAGAATAAGAGACGGCTAACT
>HMT875_35_276_459_94_194
ACGCTAGCGAAATGCCTAACACATGCAAGGCGAACGGACCTTGCCTTGTGCTTGCACAAAGTAAGGTTAGTGGCAAACGAGCGAGTAAAGCGTGCTTAACCTGCCCCGAAGATGGGAATAACTACAGAGATGTAGCTAATTCCCAATATGCTCACGATGGTGAAATTCCGATGTGAGGAAAGATTTATCGCTTCGGGAGGGGGGTGCGTCCTATCAGGTAGTTGGTAAGGTAATGGCTTACCAAGNNNNNNNNNNGCAATTTCGCGTGAAGGATGAAGCATTACAGTGTGTAAACTTCTTTTTTGGAGGAAGACGAATGACGGTACTTCAAGAATAAGAGACGGCGAACT
>HMT875_36_44_210_229_186
ACGCTAGCGAAATGCCTAACACATGCAAGTTGAACGGATCTTGCCTTGTGCTTGCACAAAGTAAGGTTAGTGGCAAACGAGCGAGTAACGCGTGCTTAACCTGCCCCGAAGATGGGAATAACTACAGAGATGTAGCTAATTCCCAATATGCTCACGATGGTGAAATTCCGATGTGAGGAATGATTTATCGCTTCGGGAGGGGGGCGCGTCCTATCAGGTAGTTTGTAAGGTAATGGCTTACCAAGNNNNNNNNNNGCAATTTCGCGTGAAGGATGAAGCATTACAGTGTGTAAACTTCTTTTTTGGAGGAAGACGAATGACGGTACTTCAAGAATAAGAGACGGCTAACT
>HMT875_417_330_264_446_257
ACGCTAGCGAAATGCCTAACACATGCAAGTCGAACGGACCTTGCCTTGTGCTTGCACAAAGTAAGGTTAGTGGCAAACGAGCGAGTAACGCGTGCTTAACCTGCCCCGAAGATGGGAATAACTACAGAGATGTAGCTAATTCCCAATATGCTCACGATGGTGAAATTCCGATGTGAGGAAAGATTTATCGCTTCGGGAGGGGGGTGCGTCCTATCAGGTAGTTGGTAAGGTAATGGCTTACCAAGNNNNNNNNNNGCAATTTCGCGTGAAGGATGAAGCATTACGGTGTGTAAACTTCTTTTTAGGAGGAAGACGAATGACGGTACTTCAAGCATAAGAGACGGCTAACT
>HMT875_228_236_39_222_126
ACGCTAGCGAAATGCCTAACACATGCAAGTCGAGCGGACCTTGCCTTGTGCTTGCACAAAGTAAGGTTAGTGGCAAACGAGCGAGTAACGCGTGCTTAACCTGCCCCGAAGATGGGAATATCTACAGAGATGTAGCTAATTCCCAATATGCTCACGATGGTGAAATTCCGATGTGAGGAAAGATTTATCGCTTCGGGAGGGGGGTGCGTCCTATCATGTAGTCGGTAAGGCAATGGCTTACCAAGNNNNNNNNNNGCAATTTCGCGTGAAGGATGAAGCATTACGGTGTGTAAACTTCTTTTTTGGAGGAAGACGAATGACGGTACTTCAAGAATAAGAGACGGCTAACT
>HMT875_70_271_7_354_138
AAGCTAGCGAAATGCCTAACACATGCAAGTCGAACGGACCTTGCCTTGTGCTTGCACAAAGTAACGTTAGTGGCAAACGAGCGAGTAACGCGTGCTTAACCTGCCCCGAAGATGGGAATAACTACAGAGATGCAGCTAATTCCCAATATGCTCACGATGGTGAAATTCCGATGTGAGGAAAGATTTATCGCTTCGGGAGGGGGGTGCGTCCTATCAGGTAGTTGGTAAGGTAATGGCTTACCAAGNNNNNNNNNNGCAATTTCGCGTGAAGGATGAAGCATTACGGTGTGTAAACTTCTTTTTTGGAGGAAGACGAATGACGGTACTTCAAGAATAAGAGACGGCTAACT
>HMT875_348_284_131_375_458
ACGCTAGCGAAATGCCTAACACATGCAAGTCGAACGGACCTTGCCTTGTGCTTGCACAAAGTAAGGTTAGTGGCAAACGAGCGAGTAACGCGTGCTTAACCTGCCCCGAAGATGGGAATAACTACAGAGATGTAGCTAATTCCCAATATGCTCACGATGGTGAAATTCCGATGTGAGGAAAGATTTATCGCTTCGGGAGGGGGGTGCGTCCTATCAGGTAGTTGGTAAGGTAATGGCTTACCAAGNNNNNNNNNNGCAATTACGCGTGAAGGATGAAGCATTACGGTGTGTAAACTTCTTTTTTGGAGGAAGACGAATGACGGTACTTCAAGAATAAGAGACGGATAACT
>HMT875_376_421_17_187_118
ACGCTAGCGAAGTGCCTAACACATGCAAGTCGAACGGACCTTGCCTTGTGCTTGCACAAAGTAAGGTTAGTGGCAAACGAGCGAGTAACGCGTGCTTAACCTGCCCCGAAGACGGGAATAACTACAGAGATGTAGCTAATTCCCAATATGCTCACGATGGTGAAATTCCGATGTGAGGAAACATTTATCGCTTCGGGAGGGGGGTGCGTCCTATCAGGTAGTTGGTAAGGTAATGGCTTACCAAGNNNNNNNNNNGCAATTTAGCGTGAAGGATGAAGCATTACGGTGTGTAAACTTCTTTTTTGGAAGAAGACGAATGACGGTACTTCAAGAATAAGAGACGGCTAACT
>HMT875_242_8_300_127_82
ACTCTAGCGAAATGCCTAACACATGCAAGTCGAACGGACCTTGCCTTGTGCTTGCACAAAGTAAGGTTAGTGGCAATCGAGCGAGTAACGCGTGCTTAACCTGCCCCGAAGATGGGAATAACTACAGAGATGTAGCTAATTCCCAATATGCTCACGATGGTGAAATTCCGATGTGAGGAAAGATTTATCGCTTCGGGAGGGGGGTGCGTCCTATCAGGTAGTTGGTAAGGTAATGGGTTACCAAGNNNNNNNNNNGCAATTTCGCGTGAAGGATGAAGCATTACGGTGTGTAAACTTCTTTTTTGGAGGAAGACGAATGACGGTACTTCAAGAATAAGAGACGGCTAACT
>HMT875_336_125_12_428_138
ACGCTAACGAAATGCCTAACACATGCAAGTCGAACGGACCTTGCCTTGTGCTTGCACAAAGTAAGGTTAGTGGCAAACGAGCGAGTAACGCGTGCTTAACCTGCCCCGAAGATGGGAATTACTACAGAGATGTAGCTAATTCCCAATATGCTCACGATGGTGAAATTCCGATGTGAGGAAAGATTTATCGCTTCGGGAGGGGGGTGCGTCCTATCAGGTAGTTGGTAAGGTAATGGCTTACCAAGNNNNNNNNNNGCAATTTCGCGTGAAGGATGAAGCATTACGGTGTGTAAACTTCTTTTCTGGAGGAAGACGAATGACGGTACTTCAAGAATAAGAGACGGCTAACT
>HMT875_60_66_6_49_249
ACGCTAGCGAAATGCCTAACACATGCAAGTCGAACGGACCTTGACTTGTGCTTGTACAAACTAAGGTTAGTGGCAAACGAGCGAGTAACGCGTGCTTAACCTGCCCCGAAGATGGGAATAACTACAGAGATGTAGCTAATTCCCAATATGCTCACGATGGTGAAATTCCGATGTGAGGAAAGATTTATCGCTTCGGGAGGGGGGTGCGTCCTATCAGGTAGTTGGTAAGGTAATGGCTTACCACGNNNNNNNNNNGCAATTTCGCGTGAAGGATGAAGCATTACGGTGTGTAAACTTCTTTTCTGGAGGAAGACGAATGACGGTACTTCAAGAATAAGAGACGGCTAACT
>HMT875_146_394_362_446_427
ACGCTAGCGAAATGCCTAACACATGCAAGTCGAACGGACCTTGCCTTGTGCTTGCACAAAGTAAGGTTAGTGGCAAACGAGCGAGTAACGCGTGCTTAACCTGCCCCGAAGATGGGAATAACTACAGAGATGTCGCTAATTCCCAATATGCTCACGATGGTGAAATTCCGATGTGAGGAAAGATTTATCGCTTCGGGAGGGGGGTGCGTCCTATCAGGTAGTTGGTAAGGTAATGGCTTACCAAGNNNNNNNNNNGCAATTTCGCGTGAAGGATGAAGCACTACGGTGTGTAAACTTCTTTTTTGGAGGAAGACGAATGACGGTACTTCAAGTATAAGAGACGGCTAACT
>HMT875_376_407_6_89_464
TCGCTAGCGAAATGCCTAACACATGCAAGTCGAACGGACCTTGCCTTGTGCTTGCACAAAGTAAGGTTAGTGGCAAACGAGCGAGTAACGCGTGCTTAACCTGCCCCGAAGATGGGAATAACTACAGAGATGTCGCTAATTCCCAATATGCTCACGATGGTGAAATTCCGATGTGAGGAAAGATTTATCGCTTCGGGAGGGGGGTGCGTCCTATCAGGTAGTTGGTAAGGTAATGGCTTACCAAGNNNNNNNNNNGCAATTTTGCGTGAAGGATGAAGCATTACGGTGTGTAAGCTTCTTTTTTGGAGGAAGACGAATGACGGTACTTCAAGAATAAGAGACGGCTAACT
>HMT875_359_399_320_291_454
ACGCTAGCGAAATGCCTAACACATGCAAGTCGAACGGACCTTGCCTTGTGCTTGCACAAGGTAAGGTTAGTGGCAAACGAGCGAGTAACGCGTGCTTAACCTGCCCCGAAGATGGGAATAACTACAGAGATGTAGCTAATTCCCAATATGCTCACGATGGTGAAATTCCGATGTGAGGAAAGATTTATCGCTTCGGGAGGGGGGTGCGTCCTATCAGGTAGTTGGTAAGGTAATGGCTTACCAAGNNNNNNNNNNGCAATTTCGCGTGAAGGATGAAGCATTACGCTGTGTAAACTTCTTTTTTGGAGGAAGACGAATGACGGTACTTCAAGAATAAGAGTCGGCTAACT
>HMT875_443_125_353_357_117
ACGCTAGCGAAATGCCTAACACATGCAAGTCGAACGGACCTTGCCTTGTGCTTGCACAAGGTAAGGTTAGTGGCAAACGAGCGAGTAACGCGTGCTTAACCTGCCCCGAAGATGGGAATTACTACAGAGATGTAGCTAATTCCCAATATGCTCACGATGGTGAAATTCCGATGTGAGGAAAGATTTATCGCTTCGGGAGGGGGGTGCGTCCTATCAGGTAGTTGGTAAGGTAATGGCTTACCAAGNNNNNNNNNNGCAATTTCGCGTGAAGGATGAAGCATTACGGTGTGTAAACTTCTTTTTTGGAGGAAGACGAATGACGGTACTTCTAGAATAAGAGACGGCTAACT
>HMT875_18_208_367_431_154
ACGCTAGCGAAAAGCCTAACACATGCAAGTCGAACGGACCTTGTCTTGTGCTTGCACAAAGTAAGGTTAGTGGCAAACGAGCGAGTAACGCGTGCTTAACCTGCCCCGAAGATGGGAATAACTACAGAGATGTAGCTAATTCCCAATACGCTCACGATGGTGAAATTCCGATGTGAGGAAAGATTTATCGCTTCGGGAGGGGCGTGCGTCCTATCAGGTAGTTGGTAAGGTAATGGCTTACCAAGNNNNNNNNNNGCAATTTCGCGTGAAGGATGAAGCATTACGGTGTGTAAACTTCTTTTTTGGAGGAAGACGAATGACGGTACTTCAAGAATAAGAGACGGCTAACT
>HMT875_208_44_62_57_3
ACGCTAGCGAAATGCCTAACACATGCAAGTCGAACGGAACTTGTCTTGTGCGTGCACAAAGTAAGGTTAGTGGCAAACGAGCGAGTAACGCGTGCTTAACCTGCCCCGAAGATGGGAATAACTACAGAGATGTAGCTAATTCCCAATATGCTCACGATGGTGAAATTCCGATGTGAGGAAAGATTTATCGCTTCGGGAGGGGAGTGCGTCCTATCAGGTAGTTGGTAAGGTAATGGCTTACCAAGNNNNNNNNNNGCAATTTCGCGTGAAGGATGAAGCATTACGGTGTGTAAACTTCTTTTTTGGAGGAAGACGAATGACGGTACTTCAAGAATAAGAGACGGCTAACT
>HMT850_58_430_260_299_438
ACGCTGGCGGCGTGCTTAACACATGCAAGTCGAACGATGATGCGGTGCGTGCTCCGTTGATTAGTGGCGAACGGGTGAGTAACACGTGAGTAACCTGCCCTCTTCTTTGGGATAACGGTCTGAAAGGGCTGCTAATACTGAATATTCACATGTCTTCGCATGGGGGTGTGTGGAAAGAGATGCTTTTGGGTGTTTTTGGTGGGGGATGGGCTCGCGGCCTATCAGCTTGTTGGTGGGGTAGTGGCNNNNNNNNNNATGTAGGCCTTCGGGTTGTGAACCTCTTTCGCTCATAGTCAAGCCGCAGCTTTGGGTTGTGGTGAGGGTAGTGGGTAAAGAAGCGCCGGCTAACT
>HMT850_6_404_422_454_467
TCGCTGGCGGCGTGCTTAACACATGCAAGTCGAACGATGATGCGGTGCGTGCACCGTTGATTAGTGGCGAACGGGTGAGTAACACGTGAGTAACCTGCCCTCTTCTTTGGGATAACGGTCTGAAAGGGCTGCTAATACTGAATATTCACATGTCTTCGCATGGGGGTGTGTGGAAAGAGATGCTTTTGGGTGTTTTTGGTGGGGGATGGGCTCGCGGCCTATCAGCTTGTTGGTGGGGTAGTGGCNNNNNNNNNNATGTAGGCCTACGGGTTGTGAACCTCTTACGCTCATGGTCAAGCCGCAGCTTTGGGTTGTTGTGAGGGTAGTGAGTAAAGAAGCGCCGGCTAACT
>HMT850_366_186_371_244_54
ACGCTGGCGGCGTGCTTAACACATGCAAGTCGAACGATGATGCGGTGCCTGCACCGTTGATTAGTGGCGAACGGGTGAGTAACACGTGAGTAACCTGCCCTCTTCTTTGGGATAACGGTCTGAAAGGGCTGCTAATACTGAATATTCACATGTCTTCGCATGGGGGTGTGTGGAAAGAGACGCTTTTGGGTGTTTTTGGTGGGGGATGGGCTCGCGGCCTATCAGCTTGTTGGTGGGGCAGTGGCNNNNNNNNNNATGTAGGCCTTCGGGTTGTGAACCTCTTTCGCTCATGGTCAAGCCGCAGTTTTGGGTTGTGGTGAGGGTAGTGGGTAAAGAAGCGCCGGCTAACT
>HMT850_198_48_425_65_280
ACGCTGGCGGCGTGCTTAACACATGCAAGTCGAACGATGATGAGGTGCTTGCACCGTTGCTTAGTGGCGAACGGGTGAGTAACACGTGAGTAACCTGCCCTCTTCTTTGGGATAACGGTCTGAAAGGGCTGCTAATACTGAATATTCACATGTCTTCGCATGGGGGTGTGTGGAAAGAGATGCTTTTGGGTGCTTTTGGTGGGGGATGGGCTCGCGGCCTATCAGCTTGTTGGTGGGGTAGTGGCNNNNNNNNNNATGTAGGCCTTCGGGTTGTGAACCTCTTTCGATCATGGTCAAGCCGCAGTTTTGGGTTGTGGTGAGGGTAGTGGGTAAAGAAGCGCCGGCTAACT
>HMT850_52_199_182_78_337
CCATGCAGTCGAACGATGATGCGGTGCTTGCACCGTTGATTAGTGGTGAACGGGTGAGTAACACGTGAGTAAGCTGCCCTCTTCTTTGGGATAACGGTCTGAAAGGGCTGCTAATACTGAATATTCACATGTCTTCGCATGGGGGTGTGTGGAAAGAGATGCTTTTGGGTGTTTTTCGTGGGGGATGGGCTCGCGGCCTATCAGCTTGTTGGTGGGGTAGTGGCCTACCAAGGCTTTGACGGGTANNNNNNNNNNATGTAGGCCTTCGGGTTGTGAACCTCTTTCGCTCATGGTCAAGCCGCAGTTTTGGGTTGTGGTGAGGGTAGTGGGTAAAGAAGCGCCGGCTAACT
>HMT850_356_104_42_209_105
CCATGCAGTCGAACGATGATGCGGTGCTTGCACCGTCGATTAGTGGCGAACGGGTGAGTAACACGTGAGTAACCTGCCCTCTTCTTTGGGATAACGGTCAGAAAGGGCTGCTAATACTGAATATTCACATGTCTTCGCATGGGGGTGTGTGGAAAGAGATGCTTTTGGGTGTTTTTGGTGGGGGATGGGCTCGCGGCCTATCAGCTTGTTGGTGGGGTAGTGGCCTACCAAGGCTTTGACGGGTANNNNNNNNNNATGTAGGCCTTCGGGTTGTGAACCTCTTTCGCTCATGGTCAAGCCGCAGTTTTGGGTTGTGGTGAGGGTAGTGGGTAAAGAAGCGCCGGCTAACT
>HMT888_6_254_427_317_188
GCGCTGGCGGCGTGCTTAACACATGCAAGTCGAACGGGCCCGCCCCTGTTTTTGGGGGTGGGTTGAGTGGCGAACGGGTGAGTATCACGTGAGTAACCTGCCCCCTGCTCCTGGATAACTGCTTGAAAGGGCGGCTAATACGGGGTGTGCCGGCTGGTCCGCATGGGCCTGGTCGGGATAGTCTCATCTTCGGGTGTTTCGGTGGGGGATGGGCTCGCGGCCTATCAGCTTGTTGGTGGGGTGATNNNNNNNNNNGAGGCCTTCGGGTTGTGAACCTCTTTCACCGGTGGTGAAGGCCCTGTCCGTTGCGGCGGGGTTGACGGTAGCCGGGTATGAAGCGCCGGCTAACT
>HMT888_163_460_418_116_371
ACGCTGGCGGCGTGCTTAACACATGCAAGTCGAACGGGCCCGCCCCTGTTTTTGGGGGTGGGTTGAGTGGCGAACGGGTGAGTATCACGTGAGTAACCTGCCCCCTGCTCCTGGATAACTGCTTGAAAGGGCGGCTAATACGGGGTGTGCCGGCTGGGCCGCATGGGCCTGGTCGGGATAGTTTCATCTTCGGGTGTTTCGGTGGGGGATGGGCTCGCGGCCTATCAGCTTGTTGGTGGGGTGATNNNNNNNNNNGAGGCCTTCGGGTTGTGAGCCTCTTTCTCCGGTGGTGAAGGCCCTGTCCGTTGCGGCGGGATTGACGGTAGCCGGGTATGAAGCGCCGGCTAACT
>HMT888_165_117_433_436_120
ACGCTGGCGGCGTGCTTAACACATGCAAGTCGAACGGGCCCGCCCCTGTTTTTTGGGGGTGGGTTGAGTGGCGAACGGGTGAGTATCACGTGAGTAACCTGCCCCCTGCTCGTGGATAACTGCTTGAAAGGGCGGCTAATACGGGGTGTGCCGGCTGGTGCGCATGGGCCTGGTCGGGATAGTTTCATCTTCGGGTGTTTCGGTGGGGGATGGGCTCGCGGCCTATCAGCTTGTTGGTGGGGTGANNNNNNNNNNGAGGCCTTCGGGTTGTGAACCTCTTTCTCCGGCGGCGAAGGCCCTGTCCGTTGCGGCGGGGTTGACGGTAGCCGGGTATGAAGCGCCGGCTAACT
>HMT888_244_273_410_430_265
ACGCTGGCGGCGTGCTTAACACATGCAAGTCGAACGGGCCCGCCCCTGTTTTTTGGGGGTGGGTTGAGTGGCGAACGGGTGAGTATCACGTGAGTAACCTGCCCCCTGCTCCTGGATAACTGCTTGAAAGGGCGGCTAATACGGGGTGTGCCGGCTGGTCCGCATGGGCCTGGTCGGGATAGTTTCATCTTCGGGTGTTTCGGTGGGGGATGGGCTCGCGGCCTATCAGCTTGTTGGTAGGGTGANNNNNNNNNNGAGGCCTTCAGGTTGTGAACCTCTTTCTCAGGTGGTGAAGGCCCTGTCCGTTGCGGCGGGGTTGACGGTAGCCGGGTATGAAGCGCCGGCTAACT
>HMT888_146_63_358_449_89
ACGCTGGCGGCGTGCTTAACACATGCAAGTCGAACGGGCCCGCCCTCTTTTTTGGGGATGGGTTGAGTGGCGAACGGGTGAGTCTCACGTGAGTAACCTGCCCCCTGCTCCTGGATAACTGCTTGAAAGGGCGGCTAATACGGGGTGTGCCGGCTGGTCCGCATGGGCCTGGTCGGGATAGTTTCATCTTCGGGTGTTTCGGTGGGGGATGGGCTCGCGGCCTATCAGCTTGTTGGTGGGGTGATNNNNNNNNNNGAGGCCTTCGGGTTGTGAACCTCTTTCTCCGGTGGTGAAGGCCCTGTCCGTTGCGGCGGGGTTGACGGTAGCCGGGTATGAAGCGCCGGCTAACT
>HMT888_144_53_159_119_188
ACGCTGGCGGCGTGCTTAACACATGCAAGTCGAACGGGCCCGCCCTCATTTTTGGGGGTGGGTTGAGTGGCGAACGGGTGAGTATCACGTGAGTAACCTGCCCCCTGCTCCTGGATAACTGCTTGAAAGGGCGGCTAATACGGGGTGTGCCGGGTGGTCCGCATGGGCCTGGTCGGGATAGTGTCATCTTCGGGTGTTTCGGTGGGGGATGGGCTCGCGGCCTATCAGCTTGTTGGTGGGGTGATNNNNNNNNNNGAGGCCTTCGGGTTGTGAACCTCTTTCTCCGGTGGTGAAGGCCCTGTCCGTTGCGGCGGGGTTGACGGTAGCCGGGTATGAAGCGCCGGCTAACT
>HMT888_218_90_75_43_433
ACGCTGGCGGCGTGCTTAACACATGCAAGTCGAACGGACCCGCCCTCTTTTTTTGGGGGTGGGTTGAGTAGCGAACGGGTGAGTATCACGTGAGTAACCTGCCCCCTGCTCCTGGATAACTGCTTGAAAGGGCGGCTAATACGGGGTGTGCCGGCTGGTCCGCATGGGCCTGGTCGGGATAGTTTCATCTTCGGGTGTTTCGGTGGGGGATGTGCTCGCGGCCTATCAGCTTGTTGGTGGGGTGANNNNNNNNNNGAGGCCTTCGGGTTGTGAACCTCTTTCTCCGGAGGTGAAGGCCCTGTCCGTTGCGGCGGGGTTGACGGTAGCCGGGTATGAAGCGCCGGCTAACT
>HMT888_22_391_130_171_417
ACGCTGGCGGCGTGCTCAACACATGCAAGTCGAACGGGCCCGCCCTCTTTTTTTGGGGGTGGGTTGAGTGGCGAACGGGTGAGTATCACGTGAGTAACCTGCCCCCTGCTCCTGGATAACTGCTAGAAAGGGCGGCTAATACGGGGTGTGCCGGCTGGTCCGCATTGGCCTGGTCGGGATAGTTTCATCTTCGGGTGTTTCGGTGGGGGATGGGCTCGCGGCCTATCAGCTTGTTGGTGGGGTGANNNNNNNNNNGAGGCCTTCGGGTTGTTAACCTCTTTCTCCGGTGGTGAAGGCCCTGTCCGTTGCGGCGGGGTTGACGGTAGCCGGGTATGAAGCGCCGGCTAACT
>HMT888_184_277_282_64_327
ACGCTGGCGGCGTGCTTAACACATGCAAGTCGAACGGGCCCGCTCTCTTTTTTGGGGGTGGGTTGAGTGGCGAACGGGTGAGTATCACGTGAGTAACCTGCCCCCTGCTCCTGGATAACTGCTTGAAAGGGCGGCTAATACGGGGTGTGCCGGCTGGTCCGCATGGGCCTGGTCGGGATAGTTTCATCTTCGGGTGTTTCGGTGGGGGATGGGCTCGCGGCCTATCAGCTTGTTGGTGGGGTGATNNNNNNNNNNGAGGCCTTCGGGTTGTGAACCTCTTTCTCCGGTGGTGAAGGCCCTGTCCGTTGCGGCGGGGTTGACGGTAGCCGGGTATGAAGCGCCGGCTAACT
>HMT888_71_187_40_137_21
ACGCTGGCGGCGTGCATAACACATGCAAGTCGAACGGGCCCGCTCTCTTTTTTGGGGGTGGGTTGTGTGGCGAACGGGTGAGTATCACGTGAGTAACCTGCCCCCTGCTCCTGGATAACTGCTTGAAAGGGTGGCTAATACGGGGTGTGCCGGCTGGTCCGCATGGGCCTGGTCGGGATAGCTTCATCTTCGGGTGTTTCGGTGGGGGATGGGCTCGCGGCCTATCAGCTTGTTGGTGGGGTGATNNNNNNNNNNGAGGCCTTCGGGTTGTGAACCTCTTTCTCCGGTGGTGAAGGCCCTGTCCGTTGCGGCGGGGTTGACGGTAGCCGGGTATGAAGCGCCGGCTAACT
>HMT888_180_66_312_396_58
ACGCTGGCGGCGTGCTTAACACATGCAAGTCGAACGGGCCCGCCCCTTTGGGAGTGGGTTTAGTGGCGAACGGGTGAGTATCACGTGAGTAACCTGCCCCCTGCTCCTGGATAACTGCTTGAAAGGGCGGCTAATACGGGGTGTGCCGGCTGGTCCGCATGGGCCTGGTCGGGATAGTTTCATCTTCGGGTGTTTCGGTGGGGGATGGGCTCGCGGCCTATCAGCTTGTTGGTGGGGTGATGGCCNNNNNNNNNNCAGGCCTTCGGGTTGTGAACCTCTTTCTCCGGTGGTGAAGGCCCTGTCCGTTGCGGCGGGGTTGACGGTAGCCGGGTATGAAGCGCCGGCTAACT
>HMT888_200_238_478_367_103
ACGCTGGCGGCGTGCTTAACACATGCAAGTCGAACGGGCCCGCCCCTTTGGGGGTGGGTTGAGTGGCGAACGGGTGAGTATCACGTGAGTAACCTGCGCCCTGCTCCTGGATAACTGCTTGAAAGGGCGGCTAATACGGGGTGTGCCGGCTGGTCCGCATGGGCCTGGTCGGGATAGTTTCATCTTCGGGTGTTGCGGTGGGGGATGGGCTCGCGGCCTATCAGCTTGTTGGAGGGGTGATGGCCNNNNNNNNNNGAGGCCTTCGGGTTGTGAACCTCTTTCTCCGGTGGTGAAGGCCCTGTCCGTTGCGGCGGGGTTGACGGTAGCCGGGTATGAAGCGCCGGCTAACT
>HMT888_214_409_319_173_108
ACGCTGGCGGCGTGCTTAACACATGCAAGTCGAACGGGCCCGCCCCTTTGGGGGTGGGTTGAGTGGCGAACGGGTGAGTATCACGTGAGTAACCTGCCCCCTGCTCCTGGATAACTGCTTGAAAGGGCGGCTAATACGGGGTGTGCCGGCTGGTCCGCATGGGCCTGGTCGGGATAGTTTCATCTTCGGGTGTTTCGGTGGGGGATGGTCTCGCGGCCTATCAGCTTGTTGGTGGGGTGATGGCCNNNNNNNNNNGAGGCCTTCGGGTCGTGAACCTCTTTCCCCGGTGGTGAAGGCCCTGTCCGTTGCGGCGGGGTTGACGGTAGCCGGGTATGAAGCGCCGGCTAACT
>HMT888_423_128_107_226_454
ACGCTGGCGGCGTGCTTAACACATGCAAGTCGAACGGGCCCGCCCCTTTGGGGGTGGGTTGAGTGGCGAACGGGTGAGTATCACGTGAGTAACCTGCCCCCCGCTCCTGGATAACTGCTTGAGAGGGCGGCTAATACGGGGTGTGCCGGCTGGTCCGCATGGGCCTGGTCGGGATAGTTTCATCTTCGGGTGTTTCGGTGGGGGATGGGCTCGCGGCCTATCAGCTTGTTGGTGGGGTGATGGCCNNNNNNNNNNGAGGCCTTCGGGTTGTGAACCTCTTTCGCCGGTGGTGAAGGCCCTGTCCGTTGCGGCGCGGTTGACGGTAGCCGGGTATGAAGCGCCGGCTAACT
>HMT888_103_228_88_279_292
ACGCTGGCGGCGTGCTTAACACATGCAAGTCGAACGGGCCCGTCCTCTTTTTTGGGGGTGGGTTGAGTGGCGAACGGGTGAGGATCACGTGAGTAACGTGCCCCCTGCTCCTGGATAACTGCTTGAAAGGGCGGCTAATACGGGGTGTGCCGGCTGGTCCGCATGGGCCTGGTCGGGATAGTTTCATCTTCGGGTGTTTCGGTGGGGGATGGGCTCGCGGCCCATCAGCTTGTTGGTGGGGTGATNNNNNNNNNNGAGGCCTTCGGGTTGTGAACCTCTTTCTCCGGTGGTGAAGGCCCTGTCCGTTGCGGCGGGGTTGACGGTAGCCGGGTATGAAGCGCCGGCTAACT
>HMT888_39_138_101_6_185
TCGCTGGCGGCGTGCTTAACACATGCAAGTCGAGCGGGCCCGTCCTCTTTTTTGGGGGTGGGTTGAGTGGCGAACGGGTGAGTATCACGTGAGTATCCTGCCCCCTGCTCCTGGATAACTGCTTGAAAGGGCTGCTAATACGGGGTGTGCCGGCTGGTCCGCATGGGCCTGGTCGGGATCGTTTCATCTTCGGGTGTTTCGGTGGGGGATGGGCTCGCGGCCTATCAGCTTGTTGGTGGGGTGATNNNNNNNNNNGAGGCCTTCGGGTTGTGAACCTCTTTCTCCGGTGGTGAAGGCCCTGTCCGTTGCGGCGGGGTTGACGGTAGCCGGGTATGAAGCGCCGGCTAACT
>HMT888_408_335_290_280_493
ACGCTGGCGGCGTGCTTAACACATGCAAGTCGAACGGGCCCGCTCTCTTTTTTGGGGGTGGGTTGAGTGGCGAACGGGTGAGTATCACGTGAGTAACCTGCCCCCTGCTCCTGGATAACTGCTTGAAAGGGCGGCTAATACGGGGTGTGCCGACTGGTCCGCATGGGCCTGGTCGGGATAGTTTCATCTTCGGGTGTTTCGGTGGGGGATGGGCTCGCGGCCTATCAGCTTGTTGGTGGGGTGATNNNNNNNNNNGAGGCCTTTGGGTTGTGAACCTCTTTCTCCGGTGGTGGAGGCCCTGTCCGTTGCGGCGGGGTTGACGGTAGCCGGGTATGAAGCGCCGGCTAAGT
>HMT888_403_331_141_286_413
ACGCTGGCGGCGTGCTTAACACATGCAAGTCGAACGGGCCCGCTCTCTTTTTTGGGGGTGGGTTGAGTGGCGAACGGGTGAGTATCACGTGAGTAACCTGCCCCCTGCTCCTGGATAACTGCTTGAAAGGGCGGCCAATACGGGGTGTGCCGACTGGTCCGCATGGGCCTGGTCGGGATAGTTTCATCTTCGGGTGTTTCGGTGGGGGATGGGCTCGCGGCCTATCAGCTTGTTGGTGGGGTGATNNNNNNNNNNGAGGCCTTCGGGTAGTGAACCTCTTTCTCCGGTGGTGGAGGCCCTGTCCGTTGCGGCGGGGTTGACGGTAGCCGGGTATGAAGCGCCGGCTAACT
>HMT888_335_391_320_86_452
ACGCTGGCGGCGTGCTTAACACATGCAAGTCGAACGGGCCCGCCCCTGTTTTTGGGGGTGGGTTGAGTGGCGAACGGGTGCGTATCACGTGAGTAACCTGCCCCCTGCTCCTGGATAACTGCTTGAAAGGGCGGCTAATACGGGGTGTGCCGGCTGGTCCGCATGGGCCTGGTCGGGATAGTTTCATCTTCGGGTGTTTCGGTGGGGGATGGGCTCGCGGCCTATCAGCTTGTTGGTGGGGTGATNNNNNNNNNNGAGGCCTTCGGGTTGTGAACCTCTTTCTCCGGTGGTGAAGGCCCTGTCCGTTACGGCGGGGTTGACGGTAGCCGGGTATGAAGCGCCGGCTAACT
>HMT888_400_23_126_44_495
ACGCTGGCGGCGTGCTTTACACATGCAAGTCGAACGGGGCCGCCCCTGTTTTTGGGGGTGGGTTGAGTGGCGAACGGGTGAGTATCACGTGAGTAACCTGCCCCCTGCTCCTGGATAACTACTTGAAAGGGCGGCTAATACGGGGTGTGCCGGCTGGTCCGCATGGGCCTGGTCGGGATAGTTTCATCTTCGGGTGTTTCGGTGGGGGATGGGCTCGCGGCCTATCAGCTTGTTGGTGGGGTGATNNNNNNNNNNCAGGCCTTCGGGTTGTGAACCTCTTTCTCCGGTGGTGAAGGCCCTGTCCGTTGCGGCGGGGTTGACGGTAGCCGGGTATGAAGCGCCGGCTAACT
>HMT888_115_486_277_261_206
ACGCTGGCGGCGTGCTTAACACATGCAAGTCGAACGGGCCCGCCCCTTTGGGGATGGGTTGAGTGGCGAACGGGTGAGTATCACGTGAGTAACCTGCCCCCTGCTCCTGCATAACTGCTTGAAAGGGCGGCTAATACGGGGTGTGCCGGCTGGTCCGCATGGGCCTGGTCGGGATAGTTTCATCTTCGGGTGTTTCGGTGTGGGATGGGCTCGCGGCCTATCAGCTTGTTGGTGGGGTGATGGCCNNNNNNNNNNGAGGCCTTCGGGTTGTGAACCTCTTTCTCCGGTGGTGAAGGCCCTGTCCGTTGCGGCGGGGTTGACGGTAGCCGGGTATGAAGCGCCGGCGAACT
>HMT888_340_29_98_23_465
ACGCTGGCGGCGTGCTTGACACACGCAAGTCGAACGGGCCCGCCCCTTTGGGGATGGGTTGAGTGGCGAACGGGTGAGTATCACGTGAGTAAACTGCCCCCTGCTCCTGGATAACTGCTTGAAAGGGCGGCTAATACGGGGTGTGCCGGCTGGTCCGCATGGGCCTGGTCGGGATAGTTTCATCTTCGGGTGTTTCGGTGGGGGATGGGCTCGCGGCCTATCAGCTTGTTGGTGGGGTGATGGCCNNNNNNNNNNGAGGCCTTCGGGTTGTGAACCTCTTTCTCCGGTGGTGAAGGCCCTGTCCGTTGCGGCGGGGTTGACGGTAGCCGGGTATGAAGCGCCGGCTAACT
>HMT888_54_41_471_368_346
ACGCTGGCGGCGTGCTTAACACATGCAAGTCGAACCGGCCCGCCCTCTATTTTGGGGGTGGGTTGAGTGGCGAACGGGTGAGTATCACGTGAGTAACCTGCCCCCTGCTCCTGGATAACTGCTTGAAAGGGCGGCTAATACGGGGTGTGCCGGCTGGTCCGCATGGGCCTGGTCGGGATAGTTTCATCTTCGGGTGTTTCGGTGGGGGATGGGCTCGCGGCCTATCAGCTTGTTGGTGGGGTGATNNNNNNNNNNGAGGCCTTCGGGTTGTGAACCTCTTTCTCCGGTGGTGAAGGCCCTGCCCGTTGCGGCGGGGTTGACGGTAGGCGGGTATGAAGCGCCGGCTAACT
>HMT888_324_496_301_377_321
ACGCTGGCGGCGTGCTTAACACATGCAAGTCGAACGGGCCCGCCCTCTTTTTTGGGGGTGGGTTGAGTGGCGAACGGGTGAGTATCACGTGAGTAACCTGCCCCCTGCTCCTGGATAACTGCTTGAAAGGGCGGCTAATACGGGGTGTGCCGGCTGGTCCGCATGGGCCTGGTCGGGATAGTTTCATCTTCGGGTGTTTCGGTGGGGGATGGGCTCGCGGCCTATCAGCTTGTTGGTGGGGTGATNNNNNNNNNNGAGGCCTTCGGGTTGTGAACCTCTTTCTCCGGTGGTGAAGGCCCTGCCCGTTGCGGCGGGGTTGACGGTAGCCGGGTATGAAGCGCCGGCTAACT
>HMT888_371_311_324_431_203
ACGCTGGCGGCGTGCTTAACACATGCAAGTCGAACGGGCCCGCCCCTTTGGGGGTGGGTTGAGTGGCGAACGGGTGAGTATCACGTGAGTAACCTGCCCCCTGCTCCTGGATAACTGCTTGAAAGGGCGGCTAATACGGGGTGTGCCGGCTGGTCCGCATGGGCCTGGTCGGGATAGTTTCATCTTCGGGTGTTTCGCTGGGGGATGGGCTCGCGGCCTATCAGCTTGTTGGTGGGGTGATGGCCNNNNNNNNNNGAGGCCTTCGGGTTGTGAACCTCTTTCTCCGGTGGTGAAGGCCCTGTCCGTTGCGGCGGGGTTGACGGTAGCCGGGTATGAAGCGCCGGCTAACT
>HMT888_34_449_211_472_183
ACGCTGGCGGCGTGCTTAACACATGCAAGTCGAACGGGCCCGCCCCTTTGGGGGTGGGTTGAGTGGCGAACGGGTGAGTATCACGTGAGTAACCTGCCCCCTGCTCCTGGATAACTGCTTGAAAGGGCGGCTAATACGGGGTGTGCCGGCTGGTCCGCATGGGCCTGGTCGGGATAGCTTCATCTTCGGGTGTTTCGGTGGGGGAAGGGCTCGCGGCCTATCAGCTTGTTGGTGGGGTGATGGCCNNNNNNNNNNGAGGCCTTCGGGTTGTGAACCTCTTTCTCCGGTGGTGAAGGCCCTGTCCGTTGCGGCGGGGTTGACGGTAGCCGGGTATGAAGCGCCGGCTAACT
>HMT888_336_196_278_11_203
ACGCTCGCGGCGTGCTTAACACATGCAAGTCGAACGGGCCCGCCCCTTGTGGGTGGGTTGAGTGGCGAACGGGTGAGTATCACGTGAGTAACCTGCCCCCTGCTCCTGGATAACTGCTTGAAAGGGCGGCTAATACGGGGTGTGCCGGCTGGTCCGCATGGGCCTGGTCGGGATAGTTTCATCTTCGGGTGTTTCGGAGGGGGATGGGCTCGCGGCCTATCAGCTTGTTGGTGGGGTGATGGCCCNNNNNNNNNNGAGGCCTTCGGGTTGTGAACCTCTTTCTCCGGTGGTGAAGGCCCTGTCCGTTGCGGCGGGGTTGACGGTAGCCGGGTATGAAGCGCCGGCTAACT
>HMT888_265_334_172_456_384
ACGCTGGCGGCGTGCTTAACACATGCAAGTCGAACGGGCCCGCCCCTTGTGGGTGGGTTGAGTGGCGAACGGGTGAGTATCACGTGAGTAACCTGCCCCCTGCTCCTGGATAACTGCTTGAAAGGGCGGCTAATACGGGGTGTGCCGGCTGGTCCGCATGGGCCTGGTCGGGATAGTTTCATCTTCGGGTGTTTCGGTGGGGGATGGGCTCGCGGCCTATCAGCTTGTTGGTGGGGTGATGGCCCNNNNNNNNNNGAGGCCTTCGGGTTGTGAACCTCTTTCTCCGGTGGTGAAGGCCCTGTCCGTTGCGGCGGGGATGACGGTAGCCGGGTATGAAGCGCCGGCTAACT
>HMT888_47_298_136_405_189
ACGCTGGCGGCGTGCTTAACACATGCAAGTCGAACGGGCCCACCCTCTTTTTTGGGGGTGGGTTGAGTGGCGAACGGGTGAGTATCACGTGAGTAACCTGCCCCCTGCTCCTGGATAACTGCTTGAAAGGTCGGCTAATACGGGGTGTGCCGGCTGGTCCGCATGGGCCTGGTCGGGATAGTTGCATCTTCGGGTGTTTCGGTGGGGGATGGGCTCGCGGCCTATCAGCTTGTTGGTGGGGTGATNNNNNNNNNNGAGGCCTTCGGGTTGTGAACCTCTTTCTCCGGTGGTGAAGGCCCCGCCCTTGGTGGTGGGGTTGACGGTAGCCGGGTATGAAGCGCCGGCTAACT
>HMT888_46_431_233_374_487
ACGCTGGCGGCGTGCTTAACACATGCAAGTCGAACGGGCCAGCCCTCTTTTTTGGGGGTGGGTTGAGTGGCGAACGGGTGAGTATCACGTGAGTAACCTGCCCCCTGCTCCTGGATAACTGCTTGAAAGGGCGGCTAATACGGGGTGTGCCGGCTGGTCCGCATGGGCCTGGTCGGGATAGTTTCATCTTCGGGTGTTTCGGTGGGGGATGGGCTCGCGGCCTATCAACTTGTTGGTGGGGTGATNNNNNNNNNNGAGGCCTTCGGGTTGTGAACCTCTTTCTCCGCTGGTGAAGGCCCCGCCCTTGGTGGTGGGGTTGACGGTAGCCGGGTATGAAGCGCCCGCTAACT
>HMT888_359_35_283_74_72
ACGCTGGCGGCGTGCTTAACACATGCAAGACGAACGGGCCCGCCCTCTTTTTTGTGGGTGGGTTGACTAGCGAACGGGTGAGTATCACGTGAGTAACCTGCCCCCTGCTCCTGGATAACTGCTTGAAAGGGCGGCTAATACGGGGTGTGCCGGCTGGTCCGCATGGGCCTGGTCGGGATAGTTTCATCTTCGGGTGTTTCGGTGGGGGATGGGCTCGCGGCCTATCAGCTTGTTGGTGGGGTGATNNNNNNNNNNGAGGCCTTCGGGTTGTGAACCTCTTTCTCCGGTGGTGAAGGCCCCGCCCTTGGTGGTGGGGTTGACGGTAGCCGGGTATGAAGCGCCGGCTAACT
>HMT888_437_411_253_284_384
ACGCTGGCGGCGTGCTTAACACATGCAAGTCGAACGGGCCCGCCCTCTTTTTTGTGGGTGGGTTGAGTGGCGAACGGGTGAGTATCACGTGAGTAACCTGCCCCCTGCTCCTGGATAACTGCTTGAAAGGGCGGCTAATACGGGGTGTGCCGGCTGGTCCGCATGGGCCTGGTCGGGATAGTTTCATCTTCGGGTGTTTCGGTGGGGGATGGGCTCGCGGCCTATCAGCTTGTTGGTGGGGTGATNNNNNNNNNNGAGGCCTTCGGATTGTGAACCTCTTTCTCCGGTGGTGTAGGCCCCGCCCTTGGTGGTGGGGTTGACGGTAGCCGGGTATGAAGCGCCGGCTAACT
>HMT888_211_392_475_434_181
ACGCTGGCGGCGTGCTTAACACATGCAAGTCGAACGGGCCCGCCCTCTTTTTTGTGGGTGGGTTGAGTGGCGAACGGGTGAGTATCACGTGAGTAACCTGCCCCCTGCTCCTGGATAACTGCTTGAAAGGGCGGCTAATACGGGGTGTGCCGGCTGGTCCGCATGGGCCTGGTCGAGATAGTTTCATCTTCGGGTGTTTCGGTGGAGGATGGGCTCGCGGCCTATCAGCTTGTTGGTGGGGTGATNNNNNNNNNNGAGGCCTTCGGGTTGTGAACCTCTTTCTCCGGTGGTGAAGGCCCCGCCCTTGGTGGTGGGGTTGACGGTAGCCGGGTATGAAGCGCCGGCTAACT
>HMT888_263_474_257_301_69
ACGCTGGCGGCGTGCTTAACACATGCAAGTCGAACGGGCCCGCCCTCTTTTTTGTGGGTGGGTAGAGTGGCGAACGGGTGAGTATCACGTGAGTAACCTGCCCCCTGCTCCTGGATAACTGCTTGAAAGGGCGGCTAATACGGGGTGTGCCGGCTGGTCCGCATGGGCCTGGTCGGGATAGTTTCATCTTCGGGTGTTTCGGTGGGGGATGGGCTCGCGGCCTATCAGCTTGTTGGTGGGGTGATNNNNNNNNNNGAGGCCTTCGGGTTGTGAACCTCTTTCTCCGGTGGTGAAGGCCCCGCCCTTGGTGGTGGGGTTGACGGTAGCCGTGTATGAAGCGCCGGCTAACT
>HMT888_274_93_21_429_450
ACGCTGGCGGCGTGCCTAACACATGCAAGTCGAACGGGCCCGCCCTCTTTTTTGTGGGTGGGTTGAGTGGCGAACGGGTGAGTATCATGTGAGTAACCTGCCCCCTGCTCCTGGATAACTGCTTGAAAGGGCGGCTAATACGGGGTGTGCCGGCTGGTCCGCATGGGCCTGGTCGGGATAGTTTCATCTTCGGGTGTTTCGGTGGGGGATGGGCTCGCGGCCTATCAGCTTGTTGGTGGGGTGATNNNNNNNNNNGAGGCCTTCGGGTTGTGAACCTCTTTCTCAGGTGGTGAAGGCCCCGCCCTAGGTGGTGGGGTTGACGGTAGTCGGGTATGAAGCGCCGGCTAACT
>HMT888_5_4_176_497_438
ACGCTGGCGGCGTGCTTAACACATGCAAGTCGAACGGGCCCGCCCTCTTTTTTGTGGGTGGGTTGAGTGGCGAACGGGTGAGTATCACGTGAGTAACCTGCCCCCTGCTCCTGGATAACTGCTTGAAAGGGCGGCTAATACGGGGTGTGCCGGCTGGTCCGCATGGGCCTTGTCGGGATAGTTTCATCTTCGGGTGTTTCGGTGGGGGATGGGCTCGCGGCCTATCAGCTTGTTGGTGGGGTGATNNNNNNNNNNGAGGCCTTCGGGTTGTGAACCTCTTTCTCCGGTGGTGACGGCCCCGCCCTTGGTGGTGGGGTTGACGGTAGTCGGGTATGAAGCGCCGGCTAACT
>HMT888_90_51_318_159_144
ACGCTGGCGGCGTGCTTAACACATGCAAGTCGAACGGGCCCGCCCGTTTGGGGATGGGTTGAGTGGCGAACGGGTGAGTATCACATGAGTAACCTGCCCCCTGCTCCTGGATAACTGCTTGAAAGGGCGGCTAATACGTGGTGTGCCGGCTGGTCCGCATGGGCCTGGTCGGGATAGTTTCATCTTCGGGTGTTTCGGTGGGGGATGGGCTCGCGGCCTATCAGCTTGTTGGTGGGGTGATGGCCNNNNNNNNNNGAGGCCTTCGGGTTGTGAACCTCTTTCTCCGGTGGTGAAGGCCCTGCCCGTTGCGGCGGGGTTGACGGTAGCCGGGTATGAAGCGCCTGCTAACT
>HMT888_64_19_423_270_419
ACGCTGGCGGCGTACTTAACACATGCAAGTCGAACGGGCCCGCCCCTTTGGGGATGGGATGAGTGGCGAACGGGTGAGTATCACGTGAGTAACCTGCCCCCTGCTCCTGGATAACTGCTTGAAAGGGCGGCTAATACGGGGTGTGCCGGCTGGTCCGCATGGGCCTGGTCGGGATAGTTTCATCTTCGGGTGTTTCGGTGGGGGATGGGCTCGCGGCCTATCAGCTTGTTGGTGGGGTGATGGCCNNNNNNNNNNGAGGCCTTCGGGTTGTGAACCTCGTTCGCCGGTGGTGAAGGCCCTGCCCGTTGCGGCGGGGTTGACGGTAGCCGGGTATGAAGCGCCTGCTAACT
>HMT617_175_343_178_313_86
ACGCTGGCGGCGTGCTTAACACATGCAAGTCGAACGCTGAAGCCTGGCTTTGTGTTGGGTGGATGAGTGGCGAACGGGTGTGTAACACGTGAGTAACCTGCCCTCTTCTTCGGGATAACGGTCTGAAAGGGCTGCTAATACCGGGTATTCACTGGTCCTCGCATGGGGGCTGATGGAAAGGTTTTTTCTGGTGGGGGATGGGCTCGCGGCCTATCAGCTTGTTGGTGGGGTGATGGCCTACCAAGNNNNNNNNNNATGGAGGCCTTCGGGTTGTGAACCTCTTTCGCCCGTGGTCAAGCCGCAACTGTGGGTTGTGGTGAGGGTAGTGGGTAAAGAAGCGCCGGCTAACT
>HMT617_154_373_268_348_151
ACGCTGGCGGCGTGCTTAACACATGCAAGTCGAACGCTGAAGCCTGGCTTTGTGTTGGGTGGATGAGTGGCGAACGGGTGAGTAACACGTGAGTAACCTGCCCTCTTCTTCGGGATAACGGTCTGAAAGGGCTGCTAATACCGGGGATGCACTGGTCCTCGCATGGGGGTTGGTGGAAAGGTTTTTTCTGGTGGGGGATGGGCTCGCGGCCTATCAGCTTGTTGGTGGGGTGATGGCCTACCAAGNNNNNNNNNNATGGAGGCCTTCGGGTTGTGAACCTCTTTCGCCCGTGGTCAAGCCGCAACTGTGGGTTGTGGTGAGGGTAGTGGGTAAAGAAGCGCCGGCTAACT
>HMT617_406_88_9_111_197
ACGGTGGCGGCGTGCTTAACACATGCAAGTCGAACGCTGAAGCCTGGCTTTGTGTTGGGTGGATGAGTGGCGAACGGGTGAGTAACACGTGAGTAACCTGCCCTCATCTTCGGGATAACGGTCTGAAAGGGCTGCTAATACCGGGTATTCACTGGTCCTCGCATGGGGGTTGGTGGAAAGGTTTTTTCTGGAGGGGGATGGGCTCGCGGCCTATCAGCTTGTTGGTGGGGTGATGGCCTACCAAGNNNNNNNNNNATGGAGGCCTTCGGGTTGTGGACCTCTTTCGCCCGTGGTCAAGCCGCAACTGTGGGTTGTGGTGAGGGTAGTGGGTAAAGAAGCGCCGGCTAACT
>HMT617_66_350_216_49_321
ACGCTGGCGGCGTGCTTAACACATGCAAGTCGAACGCTGAAGCCTGGCTTTGTGTTGGGTCGATGAGTGGCGAACGGGTGAGTAACACGTGAGTAACCTGCCCTCTTCTTCGGGATAACGGTCTGAAAGGGCTGCTAATACCGGGTATTCACTGGTCCTCGCATGGGGGTTGGTGGAAAGGTTTTTTCTGGTGGGGGATGGGCTCGCGGCCTATCAGCTTGTTGGTGGGGTGATGGCCTACCAAGNNNNNNNNNNATGGAGGCCTTCGGGTTGTGAACCTCTTTCGCCCGTGGTCAAGCCGCAACTGTGGGTTGTGGTGAGGGTAGTGGGTAAAGAAGCGCCGGCTAACT
>HMT617_206_434_407_412_257
ACGCTGACGGCGTGCTTAACACATGCAAGTCGAACGCTGAAGCCTGGCTTTGTGTTGGGTGGATGAGTGGCGAACGGGTGAGTAACACGTGAGTAACCTGCCCTCTTCTTCGGGATAACGGTCTGAAAGGGCTGCTAATACCGGGTATTCACTGGTCCTCGCATGGGGGTTGGTGGAAAGGTTTTTTCTGGTGGGGGATGAGCTCGCGGCCTATCAGCTTGTTGGTGGGGTGATGGCCTACCAAGNNNNNNNNNNATGGAGGCCTTCGGGTTGTGAACCTCGTTCGCCCGTGGTCAAGCCGCATCTGTGGGTTGTGGTGAGGGTAGTGGGTAAAGAAGCGCCGGCTAACT
>HMT617_207_171_131_126_34
ACGCTGACGGCGTGCTTAACACATGCAAATCGAACGCTGAAGCCTGGCTTTGTGTTGGGTGGATGAGTGGCGAACGGGTGAGTAACACGTGAGTAACCTGCCCTCTTCTTCGGGATAACGGTCTGCAAGGGCTGCTAATACCGGGTATTCACTGGTCCTCGCATGCGGGTTGGTGGAAAGGTTTTTTCTGGTGGGGGATGGACTCGCGGCCTATCAGCTTGTTGGTGGGGTGATGGCCTACCAAGNNNNNNNNNNATGGAGGCCTTCGGGTTGTGAACCTCTTTCGCCCGTGGTCAAGCCGCAACTGTGGGTTGTGGTGAGGGTAGTGGGTAAAGAAGCGCCGGCTAACT
>HMT617_34_58_201_474_317
ACGCTGGCGGCGTGCTTAACACATGCAACTCGAACGCTGAAGCCTGGCTTTGTGTTGGGTGGATGAGTGGCGAACGGGTGAGTAACACGTGAGTAACCTGCCCTCTTCTTCGGGATAACGGTCTGAAAGGGCTGCTAATACCGGGTATTCACTGGTCCTCGCATGGGGGTTGGTGGAAAGGTTTTTTCTGGTGGGCGATGGGCTTGCGGCCTATCAGCTTGTTGGTGGGGTGATGGCCTACCAAGNNNNNNNNNNATGGAGGCCTTCGGGTTGTGAACCTCTTTCGCCCGTGGTCAAGCCGCAACTGTGGGTTGTGGTGAGGGTAGTGGGTAAAGAAGCGCCGACTAACT
>HMT617_397_482_155_241_77
ACGCTGGCGGCGTGCTTAACACATGCAAGTCGAACGCTGAAGCCTGGCTTTGTGTTGGGTGGATGAGTGGCGAACGGGTGAGTAACACGTGAGTAACCTGCCCTCTTCTTCGGGATAACGGTCTGAAAGGGCTGCTAATACCGGGTATTTACTGGTCCTCGCATGGGGGTTGGTGGAAAGGTTTTTTCTGGTGGGGGATGGGCTTGCGGCCTATCAGCTTGTTGGTGGGGTGATGGCCTACCAAGNNNNNNNNNNATGGAGGCCTTAGGGTTGTGAACCTCTTTCGCCCGTGGTCAAGCCGCAACTGTGGGTTGTGGTGAGGGTAGTGGGTAAAGAAGCGCCGGCTAACT
>HMT617_241_372_437_226_134
CACATGCAGTCGAACGCTGAAGCCTGGCTTTGTGTTGGGTGGATGAGTGGCGAACGGGTGAGTAACACGTGAGTAACCTGCCCTCTTCTTCGGGATAACGGTCTGAAAGGGCTGCTAATACCGGGTATGCACTGGTCCTCGCATGGGGGTTGGTGGAAAGGTTTTTTCTGGTGGGGGATGGGCTCGCGGCCTATCAGCTTGTTGGTGGGGTGATGGCCTATCAAGGCTTTGACGGCTAGCCGGCCNNNNNNNNNNATGGAGTCCTTCGGGTTGTGAACCTCTTTCGCCCGTGGTCAAGCCGCAACTGTGGGTTGTGGTGAGGGTAGAGGGTAAAGAAGCGCCGGCTAACT
>HMT617_232_234_147_338_433
CACATGCAGTCGAACGCTGAAGCCTGGCTTTGTGTTGGGTGGATGAGTGGCGAACGGGTGAGTAACACGTGAGTAACCTGCCCTCTTCTTCGGGATAACGGTCTGAAAGGGCTGCTAATACCGGGTATTCACTGGTCCTCGGATGGGGGTTGGTGGAAAGGTTTTTTCTGGTGGGGGATGGGCTCGCGGCCTATCAGCTTGTTGGTGGGGTGATGGCCTACCAAGGATCTGACGGGTAGCCGGCCNNNNNNNNNNATGGAGGCCTTCGGGTTGTGAACCTCTTTCGCCCGTGGTCAAGCCGCAACTGTGGGTTGTGGTGAGGGTAGTGGGTAAAGAAGCGCCGGCTAACT
>HMT617_444_341_22_318_361
ACGCTGGCGGCGTGCTTAACACATGCAAGTCGAACGCTGAAGCCTGGCTTTGTGTTGGGTGGATGAGTGGCGAACGGGTGAGTAACACGTGAGTAACCTGCCCTCTTCTTCGGGATAACGGTCTGAAAGGGCTGCTAATACCGGGTATTCACTGGTCTCCGCATGGGGGTTGGTGGAAAGGTTTTTTCTGGTGGGGGATGGGCTCGCGGCCTATCAGCTTGTTGGTGGGGTGATGGCCTACCAAGNNNNNNNNNNATGGAGGCCTTCGGGTTGTGAACCTCTTTCGCCCGTGGTCAAGCCGCAACTGTGGGTTGTGGTGAGGGTAGTGGGTAAAGAAGCGCCGGCTAACT
>HMT617_371_16_42_85_370
ACGCTGGCGGTGTGCTTAACACATGCAAGTCGAACGCTGAAGCCTGGCTTTGTGTTGGGTGGATGAGTGGCGAACGGGTGAGTAACACGTGAGTAACCTGCCCTCTTCTTCGGGATAACGGTCTGAAAGGGCTGCTAATACCGGGTATTCACTGGTCTCCGCATGGGGGTTGGTGGAAAGGTTTTTTCTGGTGGGGGATGGGCTCGCGGCCTATCAGCTTGTTGGTGGGGTGATGGCCTACCAAGNNNNNNNNNNATGGAGGCCTTCGGGTTGTGAACCTCTTTCGCCCGTGGTCAAGCCGCAACTGTGGGTTGTGGTGAGGGTAGTGGGTAAAGAAGCGCCGGCTAACT
>HMT617_222_5_272_351_315
ACGCTGGCGGCGTGCTTAACACATGCAAGTCGGACGCTGAAGCCTGGCTTTGTGTTGGGTGGATGAGTGGCGAACGGGTGAGTAACACGTGAGTAACCTGCCCTCTTCTTCGGGATAACGGTCTGAAAGGGCTGCTGATACCGGGTATTCACTGGTCCTCGCATGGGGGTTGGTGGAAAGGTTTTTTCTGGTGGGGGATGGGCTCGCGGCCTATCAGCTTGTTGGTGGGGTGATGGCCTACCAAGNNNNNNNNNNATGGAGGCCTTCGGGTTGTGAACCTCTTTCGCCCGTGGTCAAGCCGCAACTGTGGGTTGTGGTGAGGGTAGTGGGTAAAGAAGCGCCGGCTAACT
>HMT617_243_287_248_80_40
ACGCTGGCGGCGTGCTTAACACATGCAAGTCGGAAGCTGAAGCCTGGCTTTGTGTTGGGTGGATGAGTGGCGAACGGGTGAGTAACACGTGAGTAACCTGCCCTCTTCTTCGGGATAACGGTCTGAAAGGGCTGCTGATACCGGGTATTCACTGGTCCTCGCATGGGGGTTGGTGGAAAGGTTTTTTCTGGTGGGGGATGGGCTCGCGGCCTATCAGCTTGTTGGTGGGGTGATGGCCTACCCAGNNNNNNNNNNATGGAGGCCTTCGGGTTGTGAACCTCTTTCGCCCGTGGTCAAGCCGCAACTGTGGGTTGTGGTGAGGGTAGTGGGTAAAGAAGCGCCGGCTAACT
>HMT617_454_387_93_80_331
ACGCCTGGCGGCGTGCCTTAACACATGCAAGTCGAACGCTGAAGCCTGGCTTTGTGTTGGGTGGATGAGTTGGCGAACGGGTGAGTAGCACGTGAGTAACCTGCCCTCTTCTTCGGGATAACGGTCTGAAAGGGCTGCTAATACCGGGTATTCACTGGTCCTCGCATGGGGGTTGGTGGAAAGGTTTTTTCTGGTGGGGGATGGGCTCGCGGCCTATCAGCTTGTTGGTGGGGTGATGGCCTACCNNNNNNNNNNGATGGAGGCCTTCGGGTTGTGAACCTCTTTCGCCCGTGGTCAAGCCGCAACGTGGGTTGTGGTGAGCGTAGTGGGTAAAGAAGCGCCGGCTAACT
>HMT617_36_347_247_422_486
ACGCCTGGCGGCGTGCCTTAACACATGCAAATCGAACGCTGAAGCCTGGCTTTGTGTTGGGTGGATGAGTTGGCGAACGGGTGAGTAACACGTGAGTAACCTGCCCTCTTCTTCGGGATAACGGTCTGAAAGGGCTGCTAATACCGGGTATTCACTGGTCCTCGCATGGGGGTTGGTGGAAAGGTTTTTTCTGGTGGGGGATGGGCTCGCGGCCTATCAGCTTGTTGGTGGGGTGATGGCCGACCNNNNNNNNNNGATGGAGGCCTTCGGGTTGTGAACCTCTTTCGCCTGTGGTCAAGCCGCAACGTGGGTTGTGGTGAGGGTAGTGGGTAAAGAAGCGCCGGCTAACT
>HMT617_25_325_262_80_29
ACGCTGGCGGCGTGCTTAATACACGCAAGTCGAACGCTGAAGCCCAGCTTGCTGGGTGGATGAGTGGCGAACGGATGAGTAACACGTGAGTAACCTGCCCTCTTCTTCGGGATAACGGTCTGAAAGGGCTGCTAATACCGGGTATTCACTGGTCTCCGCATGGGGGTTGGTGGAAAGGTTTTTTCTGGTGGGGGATGGGCTCGCGGCCTATCAGCTTGTTGGTGGGGTGATGGCCTACCAAGGCTNNNNNNNNNNGATGGAGGCCTTCGGGTTGTGAACCTCTTTCGCCCGTGGTCAAGCCGCGACTTTGGTTGTGGTGAGGGTAGTGGGTAAAGAAGCGCCGGCTAACT
>HMT617_18_334_435_258_79
ACGCTGGCGGCGTGCTTAACACATGCAAGTCGAACGCTGAAGCCCAGCTTGCTGGGTGGATGAGTGGCGAACGAGTGAGTAACACGTGAGTAACCTGCCCTCTTCTTCGGGATAACGGTCTGAAAGGGCTGCTAATACCGGGTATTCACTGGTCTCCGCATGGGGGTTGGTGGAAAGGTTTTTTCTGGTGGGGGATGGGCTCGCGGCCTATCAGCTTGTTGGTGGGGTGATGGCCTACCAAGGCTNNNNNNNNNNGATGGAGGCCTTCGGGTTGTGAACCTCTTTCGCCCGTGGTCAAGCCGCGACTTTGGTTGTGGTGAGGGTAGTGGGTAAAGAAGCGCCGGCTAACT
>HMT617_204_327_337_429_50
ACGCTGGCGGCGTGCTTAACACATGCAAGTCGAACGCTGAAGCCGAGCTTGCTGGGTGGATGAGTGGCGAACGGGTGAGTAACACGTGAGTAACCTGCCCTCTTCTTCGGGATAACGGTCTGAAAGGGCTGCTAATACCGGGTATTCACTGGTCTCCGCATGGGGGTTGGTGGAAAGGTTTTTTCTGGTGGGGGATGGTCTCGCGGCCTATCAGCTTGTTGGTGGGGTGATGGCCTACCAAGGCTNNNNNNNNNNGATGGAGGCCTTCGGGTTGTGAACCTCTTTCGCCCGTGGTCAAGCCGAGACTTTGGTTGTGGTGAGGGTAGTGGGTAAAGAAGCGCCGGCTAACT
>HMT617_304_54_254_346_82
ACGCTGGCGGCGTGCTTAACACATGCAAGTCGAACGCTGAAGCCCAGCCTGCTGGGTGGATGAGTGGCGAACGGGTTAGTAACACGTGAGTAACCTGCCCTCTTCTTCGGGATAACGGTCTGAAAGGGCTGCTAATACCGGGTATTCACTGGTCTCCGCATGGGGGTTGGTGGAAAGGTTTTTTCTGGTGGGGGATGGGCTCGCGGCCTATCAGCTTGTTGGTGGGGTGATGGCCTACCAAGGCTNNNNNNNNNNGATGGAGGCCTTCGGGTTGTGAACCTCTTTCGCCCGTGGTCAAGCCGCGACTTTGGTTGTGGTGAGGGTAGTGGGTAAAGAAGCGCCGGCTAACT
>HMT618_197_302_433_468_485
ACGCTGGCGGCGTGCTTAACACATGCAAGTCGAACGGGCTTCTGGGGTTCTGGCTTTTTTGGTTGGGGTTCTGGGGGTTAGTGGCGAACGGGTGAGTAACACGTGAGTAACCTGCCCTTCACTTCTGGATAACCGCTTGAAAGGGTGGCTAATACGGGATGTTTCTGGGTCTGTCGCATGGCGGGTTCGGGCAAGATGGCACTGTTTGGTGTTTTTGGTGGGGGATGGGCTCGCGGCCTATCAGCNNNNNNNNNNGGCCTTCGGGTTGTGTACCTCTTTCGCCAGTGAGGAAGGCCTTGCCCGTGCGGTGGGGTTGACGGTAGCTGGGTTAATTGAAGCGCCGGCTAACT
>HMT618_322_296_57_126_430
ACGCTGGCGGCGTGCTTAACACATGCAAGTCGAACGGGCTTCTGGGGTTCTCGCTTTTTTGGTTGGGGTTCTGGGGGTTAGTGGCGAACGGGTGAGTAACACGTGAGTAACCTGCCCTTCTCTTCTGGATAACCGCTTGAAAGGGTGGCTAATACGGGATGTTTCTGGGTCTGTCGCATGGCGGGTTCGGGAAAGATGGCACTGTTTGGTGTTTTTGGTGGGGGATGGGCTCGCGGCCTATCAGCNNNNNNNNNNGGCCTTCGGGTTATGAACCTCTTTCGCCAGTGAGGAAGGCCTTGCCCGTGTGGTGGGGTTGACGGTAGCTGGGTTAATTGAAGCGCCGGCTAACT
>HMT618_490_211_514_425_422
ACGCTGGCGGCGTGCTTAACACATGCAAGTCGAACGGGCTTCTGGGGTTCTGGCTTTTGGTTGGGGTTCTGGGGGTTAGTGGCGAACGGGTGAGTAACACGTGAGTAACCTGCCCTTCACTTCTGGATAACCGCTTGAAAGGGTGGCTAATACGGGATGTTTCTGGGTCTGTCGCATGGCGGGTTCGGGAAAGATGGCACTGTTTCGTGTTTTTGGTGGGGGATGGGCTCGCGGCCTATCAGCTTNNNNNNNNNNGGCCTTAGGCTTGTGAACCTCTTTCGCCAGTGAGGAAGGCCTTGCCCGTGTGGTGGGGTTGACGGTAGCTGGGTGAATTGAAGCGCCGGCTAACT
>HMT618_84_344_71_411_178
ACGCTGGCGGCGTGCTTAACACATGCAAGTCGAACGGGCTTCTGGGGTTCTGGCTTTTGGTTGGGGTTCTGGGGGTTACTGGCGAACGGGTGAGTAACACGTGAGTAACCTGCCCTTCACTTCTGGATAACCGCTTGAAAGGGTGGCTAATACGGGATGTTTCTGGGTCTGTCGCATGGCGGGTTCGGGAAAGATGGCACTGTTTGGTGTTTTTGGTGGGGGATGGGCTCGCGGCCTATCAGCTTNNNNNNNNNNGGCCTTCGGGTTGTGAACCTCTTTCGCCAGTGAGGAAGGCCTTGCCCGTGTGGTGGGGTTGACGGTAGCTGGGTTAATTGAAGCGCCGGCTAACT
>HMT618_338_496_503_470_412
ACGCTGGCGGCGTGCTTAACACATGCAAGTCGAACGGGCTTCTGGGGTTCTGGCTTTTTTGGTTGGGGTTCTGGGGGTTAGTGGCGAACGGGTGAGTAACACGTGAGTAACCTGCCCTTCACTTCTGGATAACCGCTTGAAAGGGTGGCTAATACGGGATGTTTCTGGGTCTGTCGCATGGCGGGTTCGGGAAAGATGGCACTGTTTGGTGTTTTTGGTGGGGGATGGGCTCGCGGCCTATCAGCNNNNNNNNNNGGCCTTCGGGTTGTGAACCTCCTTCGCCAGTGAGGAAGGCCTTGCCCGTGTGGTGGGGTTGACGGTAGCTGGGTTAATTGAAGCGACGGCTAACT
>HMT618_141_169_474_322_52
ACGCTGGCGGCGTGCTTAACACATGCAAGTCGAACGGGCTTCTGGGGTTCTGGCTTTTTTGGTTGGGGTTCTGGGGGTTAGTGGCGAACGGGTGAGTAACACGTGAGTAACCTGCCCTTCACTTCTGGATAACCGGTTGAAAGGGTGGCTAATACGGGATGTTGCTGGGTCTGTCGCATGGCGGGTTCGGGAAAGATGGCACTGTTTGGTGTTTTTGGTGGGGGATGGGCTCGCGGCCTATCAGCNNNNNNNNNNGGCCTTCGGGTTGTGAACCTCCTTCGCCAGTGAGGAAGGCCTTGCCCGTGTGGTGGCGTTGACGGTAGCTGGGTTAATTGAAGCGCCGGCTAACT
>HMT618_14_249_419_21_7
AAGCTGGCCGCGTGCGTAACACATGCAAGTCGAACGGGCTTCTGGGGTTCCGGCTTTTTTGGTTGGGGTTCTGGGGGTTAGTGGCGAACGGGTGAGTAACACGTGAGTAACCTGCCCTTCACTTCTGGATAACCGCTTGAAAGGGTGGCTAATACGGGATGTTTCTGGGTCTGTCGCATGGCGGGTTCGGGAAAGATGGCACTGTTTGGTGTTTTTGGTGGGGGATGGGCTCGCGGCCTATCAGCNNNNNNNNNNGTCCTTCGGGTTGTGAACCTCTTTCGCCAGTGAGGAAGGCCTTGCCCGTGTGGTGGGGTTGACGGTAGCTGGGTTAATTGAAGTGCCGGCTAACT
>HMT618_51_137_501_64_327
ACGCTGGCGGCGTGCTTAACACATGCAAGTCGAACGGGCTTCTGGCGTTCCGGCTTTTATGGTTGGGGTTCTGGGGGTTAGTGGCGAACGGGTGAGTAACACGTGAGTAACCTGCCCTTCACTTCTGGATATCCGCTTGAAAGGGTGGCTAATACGGGATGTTTCTGGGTCTGTCGCATGGCGGGTTCGGGAAAGATGGCACTGTTTGGTGTTTTTGGTGGGGGATGGGCTCGCGGCCTATCAGCNNNNNNNNNNGGCCTTCGGGTTGTGAACCTCTTTCGCCAGTGAGGAAGGCCTTGCCCGTGTGGTGGGGTTGACGGTAGCTGGGTTAATTGAAGAGCCGGCTAACT
>HMT618_183_34_84_277_148
ACGCTGGCGGCGTGCTTAACACATGCAACTCGAACGGGCTTCTGGGGTTCTGGCTTTTTTGGTTGGGGTTCTGGGGGTGAGTGGCGAACGGGTGAGTAACACGTGAGTAACCTGCCCTTCACTTCTGGATAACCGCTTGAAACGGTGGCTAATACGGGATGTTTCTGGGTCTGTCGCATGGCGGGTTCGGGAAAGATGGCACTGTTTGGTGTTTTTGGTGGGGGATGGGCTCGCGGCCTGTCAGCNNNNNNNNNNGGCCTTCGGGTTGTGAACCTCTTTCGCCAGTGAGGAAGGCCTTGCCCGTGTGGTGGGGTTGACGGTAGCTGGGTTAATTGAAGCGCCGGCTAACT
>HMT618_230_243_428_482_175
ACGCTGGCGGCGTGCTTAACACATGCAAGTCGAACGGGCTTCTGGGGTTCTGGCTTTTTTGGTTGGGGTTCTGGGGGTTAGTGGCGAACGGGTGAGTAACACGTGAGTAACCTGCCCTTCACTTCTGGATAACCGCTTGAAAGGGTGGCTAATACGGGATGTTTCTGGGGCTGTCGCATGGCGGGTTCGGGAAAGATGGCACTGTTTGGTGTTTTTGGTGGGGGCTGGGCTCGCGGCCTGTCAGCNNNNNNNNNNGGCCTTCGGGGTGTGAACCTCTTTCGCCAGTGAGGAAGGCCTTGCCCGTGTGGTGGGGTTGACGGTAGCTGGGTTAATTGAAGCGCCGGCTAACT
>HMT618_366_71_316_177_410
ACGCTGGCGGCGTGCTTAACACATGCAAGTCGAACGGGCTTCTGGGGTTCTGGCTTTTTTGGTTGAGGTTCTGGGGGTTAGTGGCGAACGGGTGAGTAACACGTGAGTAACCTGCCCTTCACTTCTGGATAACCGCTTGAAAGGGTGGCTAATACGGGATGTTTCTGGGTCCGTCGCATGGCGGGTTCGGGAAAGATGGCACTGTTTGGTGTTTTTGGTGGGGGATGGGCTCGCGGCCTATCAGCNNNNNNNNNNGGCCTTCGGGTTGTGAACCTCTTTCGCCAGTGAGGAAGGCCTTGCCCGTGTGGTGGGGTTGACGGTAGCTGGGTTAATTGAAGCGCCGGCCAACT
>HMT618_111_475_346_26_146
ACGCTGGCGGCGTGCTTAACTCATGCAAGTCGAACGGGCTTCTGGGGTTCTGGCTTTTTTGGTTGGGGTTCTGGGGGTTAGTGGCGAACGGGTGAGTAACACGTGTGTAACCTGCCCTTCACTTCTGGATAACCGCTTGATAGGGTGGCTAATACGGGATGTTTCTGGGTCTGTCGCATGGCGGGTTCGGGAAAGATGGCACTGTTTGGTGTTTTTGGTGGGGGATGGGCTCGCGGCCTATCAGCNNNNNNNNNNGGCCTTCGGGTTGTGAACCTCTTTCGCCAGTGAGGAAGGCCTTGCCCGTGTGGTGGGCTTGACGGTAGCTGGGTTAATTGAAGCGCCGGCCAACT
>HMT618_178_226_299_163_35
ACGCTGGCGGCGTGCTTAACACATGCAAGGCGAACGGGCTTCTGGGGTTCTGGCTTTTTTGGTTGGGGTTCTGGGGGTTAGTGGCGAACGGGTGAGTAACACGTGAGTAACCTGCCCTTCACTTCTGGATAACCGCTTGAAAGGGTGGCTAATACGGTATGTTTCTGGGTCTATCGCATGGCGGGTTCGGGAAAGATGGCACTGTTTGGTGTTTTTGGTGAGGGATGGGCTCACGGCCTATCAGCNNNNNNNNNNGGCCTTCGGGTTGTGAACCTCTTTCGCCAGTGAGGAAGGCCTTGCCCGTGTGGTGGGGTTGACGGTAGCTGGGTTAATTGAAGCGCCGGCTAACT
>HMT618_89_161_355_367_159
ACGCTGGCGGCGTGCTTAACACATGCAAGTCGAACGGGCTTCTGGGGTTCTGGCTTTTTTGGTTGGGGTTCTGGGGGTTAGTGGCGAACGGGTGAGTAACACGTGAGTAACCTGCCCTTCACTTCTGGATAACCGCTTGAAAGGGTGGCTAATTCCGGATGTTTCTGGGTCTGTCGCATGGCGGGTTCGGGAAAGATGGCACTGTTTGGTGTTTTTGGTGGGGGATGGGCTCACGGCCTATCAGCNNNNNNNNNNGGCCTTCGGGTTGTGAACCTCTTTCGCCAGTGAGGAAGGCCTTGCCCGTGTGGTGGGGTTGACGGTAGCTGGGTTAATTGAAGCGCCGGCTAACT
>HMT618_105_250_516_241_282
ACGCTGGCGGCGTGCTTAACACATGCAAGTCGAACGGGCTTCTGGGGTTCTGGCTTTTTTGGTTGGGGTTCTGGGGGTTAGTGGCGAACGGGTGAGTAAGACGTGAGTAACCTGCCCTTCACTTCTGGATAACCGCTTGAAAGGGTGGCTAATACGGGATGTTTCTGGGTCTGTCGCATGGCGGGTTCGGGAAAGATGGCACTGTTTGGTGTTTTTGGTGGGGGATGGGCTCGCGTCCTATCAGANNNNNNNNNNGGCCTTCGGGTTGTGAACCTCTTTCGCCAGTGAGGAAGGCCTTGCCCGTGTGGTGGGGTTGACGGTAGCTGGGTTAATTGAAGCGCCGGCTAACT
>HMT618_346_514_288_359_24
ACGCTGGCGGCGTGCTTATCACATGCAAGTCGAACGGGCTTCTGGGGTTCTGGCTTTTTTGGTTGGGGTTCTGGGGGTTAGTGGCGAACGGGTGAGTAACACGTGAGTAACCTGCCCTTCACTTCTGGATAACCGCTTGAAAGGGTGGCTAATACGGGATGTTTCTGGGTCTGTCGCATGGCGGGTTCGGGAAAGATGGCACTGTTTGGTGTTTTTGGTGGGGGATGGGCTCGCGGCCTATCAGCNNNNNNNNNNGGCCTTCGGGTTGTGAACCTCTTTCGCCAGTGAGGAAGGCCTTGCCCGTGTGGTGGGGTTGACGGTAGCTGGGTTAATTGAAGCGCCGGCTAACT
>HMT618_313_306_360_363_334
ACGCTGGCGGCGTGCTTAACACATGCAAGTCGAACGGGCTTCTGGGGTTCTGGCTTTTTTGGTTGGGGTTCTGGGGGTTAGTGGCGAACGGGTGAGTAACACGTGAGTAACCTGCCCTTCACTTCTGGATAACCGCTTGAAAGGGTGGCTAATACGGGATGTTTCTGGGTCTGTCGCATGGCGGGTTCGGGAAAGATGGCACTGTTTGGTGTTTTGGGTGGGGGATGGGCTCGCGGCCTATCAGCNNNNNNNNNNGGCCTTCGGGTTGTGAACCTCTTTCGCCAGTGAGGAAGGCCTTGCCCGTGTGGTGGGGTTGACGGTAGCTGGGTTAATTGAAGCGCCGGCTAACT
>HMT618_200_433_515_435_222
ACGCTGGCGGCGTGCTTAACACATGCAAGTCGAACGGGCTTCTGGGGTTCTGGCTTTTTTGGTTGGGGTTCTGGGGGTTAGTGGCGAACGGGTGAGTAACACGTGAGTAACCTGCCCTTCACTTCTGGATAACCGCTTGAAAGGGTGGCTAATACGGGATGTTTCTGGGTCTGTCGCATGGCGGGTTCGGGAAATATGGCACTGTTTGGTGTTTTGCGTGGGGGATGGGCTCGCGGCCTATCAGCNNNNNNNNNNGGCCTTCGGGTTGTGTAACTCTTTCGCCAGTGAGGAAGGCCTTGCCCGTGTGGTGGGGTTGACGGTAGCTGGGTTAATTGAAGCGCCGGCTAACT
>HMT618_468_266_172_204_502
ACGCTGGCGGCGTGCTTAACACATGCAAGTCGAACGGGCTTCTGGGGTTCTGGCTTTTTTGGTTGGGGTTCTGGGGGTTAGTGGCGAACGGGTGAGTAACACGTGAGTAACCTGCCCTTCACTTCTGGATAACCGCTTGAAAGGGTGGCTAATACGGGATGTTTCTTGGTCTGTCGCATGGCGGGTTCGGGAAAGATGACACTGTTTGGTGTTTTTGGTGGGGGATGGGCTCGCGGCCTATCAGCNNNNNNNNNNGGCCTTCGGGTTGTGAACCTCTTTCGCCAGTGAGGAAGGCCTTGCCCGTGCGGTGGGGTTGACGGTAGCTGGGTTAATTGAAGCGCCGGCTAGCT
>HMT618_44_428_395_81_485
ACGCTGGCGGCGTGCTTAACACATGCAAGTCGAACGGGCTTCTGGGGTTCTGGCTTTTTTGGTTGGGGTTCTGGGAGTTAGTGGCGAACGGGTGAGTAACACGTGAGTAACCTGCCCTTCACTTCTGGATAACCGCTTGAAAGGGTGGCTAATACGGGATGTTTCTGGGTCTGTCGCATGGCGGGTTCGGGAAAGATGGCACTGTTTGGTGTTTTTGGTGGGGGATGGGCTCGCGGCCTATCAGCNNNNNNNNNNGGCCTTCGGGCTGTGAACCTCTTTCGCCAGTGAGGAAGGCCTTGCCCGTGTGGTGGGGTTGACGGTATCTGGGTTAATTGAAGCGCCGGCTAGCT
>HMT618_300_277_233_507_458
ACGCTGGCGGCGTGCTTAACACATGCAAGTCGAACGGGCTTCTGGGGTTCTGGCTTTTTTGGTTGGGGTTCTGGGGGTTAGTGGCGAACGGGTGAGTAACACGTGAGTAACCTGCCCTTCACTTCTGGATAACCGTTTGAAAGGGTGGCTAATACGGGATGTTTCTGGGTCTGTCGCATGGCGGGTTCGGGAAAGATGGCACTGTTTGGTGTTTTTGGTGGGGGATGCGCTCGCGGCCTATCAGCNNNNNNNNNNGGCCTTCGGGTTGTGAACCTCTTTCGCCAGTGAGGAAGGCATTGCCCGTGTGGTGGGGTTGACGGTAGCTGGGTTAATTGAAGCGCCGGGTAACT
>HMT618_500_220_5_393_70
ACGCTGGCGGCGTGCTTAACACATGCAAGTCGAACGGGCTTCTGGGGTTCTGGCTTTTTTGGTTTGGGTTCTGGGGGTTAGTGGCGAACGGGTGAGTAACACGTGAGTAACCTGCCCTTCACTTCTGGATAACCGTTTGAAAGGGTGGCTAATACGGGATGTTTCTGGGTCTGTCGCATGGCGGGTTCGGGAAAGATGGCACTGTTTGGTGTTTGTGGTGGGGGATGGGCTCGCGGCCTATCAGCNNNNNNNNNNGGCCTTCGGGTTGTGAACCTCTTTCGCCAGTGAGGAAGGCCTTGCCCGTGTGGTGGGGTTGACGGTAGCTGGGTTAATTGAAGCGCCGGCTAACT
>HMT618_297_194_392_477_76
ACGCTGGCGGCGTGCTTAACACATGCAAGTCGAACGGGCTTCTGGGGTTCTGGCTTTTTTGGTTGGGGTTATGGGGGTTAGTGGCGAACGGGTGAGTAACACGTGAGTAACCTGCCCTTCACTTCTGGATAACCGCTTGAAAGGGTGGCTAATACGGGATGTTTCTGGGTCTGTCGCATGGCGGGTTCTGGAAAGATGGCACTGTTTGGTGTTTTTGGTGGGGGATGGGCTCGCGGCCTATCAGCNNNNNNNNNNGGCCTTCGGGTTGTGAACCTCTTTCGCCAGTGAGGAAGGCCTTGCCCGTGTGGTGGGGTCGACGGTAGCTGGGTTAATTGAAGCGCCGGCTAACT
>HMT618_334_293_121_90_199
ACGCTGGCGGCGTGCTTAACACATGCAAGTCGAACGGGCTTCTGGGGTTCTGGCTTTTTTGGTTGGGGTTCTGGGGGTTAGTGGAGAACGGGTGAGTAACACGTGAGTAACCTGCTCTTCACTTCTGGATAACCGCTTGAAAGGGTGGCTAATACGGGATGTTTCTGGGTCTGTCGCATGGCGGGTTCGGGAAAGATGGCACTGTTTGGTGTTTTTGGTGGGGGATGGGCTCGCGGCCTATCAGCNNNNNNNNNNGGCCTTCGGGTTGTGAACCTCTTTCGCCAGTGAGGAAGGCCTTGCCCGTGTGGTGGGGTTGACGGTAGCTGGGTTAATTGAAGCGCCGGCTAACT
>HMT618_485_411_417_166_271
ACGCTGGCGGCGTGCTTAACACATGCAAGTCGAACGGGCTTTCTGGGGTTTCTGGCTTTTTTGGTTGGGGTTTCTGGGGGTTAGTGGCGAACGGGTGAGTAACACGTGAGTAACCTGCCCTTCACTTCTGGATAACCGCTTGAAAGGGTGGCTAATACGGGATGTTTCTGGGTCTGTCGCATGGCGGGTTCGGGAAAGATGGCACTGTTTGGTGTTTTTGGTGGGGGATGGGCTCGCGGCCTATCNNNNNNNNNNGGCCTTCGGGTTGTGAACCTCTTTCGCCAGTGAGGAAGGCCTTGCCCGTGTGGTGGGGTTGACGCTAGCTGGGTTAATTGAAGCGCCGGCTAACT
>HMT618_448_94_316_250_436
ACGCTGGCGGCGTGCTTAACACATGCAAGTCGAACGGGCTTTCTGGGGTTTCTGGCTTTTTTGGTTGGGGTTTCTGGGGGTTAGTGGCTAACGGGTGAGTAACACGTGAGTAACCTGCCCTTCACTTCTGGATAACCGCTTGAAAGGGTGGCTAATACGGGATGTTTCTGGGTCTGTCGCATGGCGGGTTCGGGAAAGATGGCACTGTTTGGTGTTTTTGGTGGGGGATGGGCTCGCGGCCTATTNNNNNNNNNNGGCCTTCGGGTTGTGGACCTCTTTCGCGAGTGAGGAAGGCCTTGCCCGTGTGGTGGGGTTGACGGTAGCTGGGTTAATTGAAGCGCCGGCTAACT
>HMT618_365_121_178_204_461
AACGCTGGCGGCGTGCTTAACACATGCAAGTCGAACGGGCTTTCTGGGGTTTCTGGCTTTTTTTGGTTGGGGTTTCTGGGGGTTAGTGGCGAACGGGTGAGTAACACGTGAGTAATCTGCCCTTCACTTCTGGATAACCGCTTGAAAGGGTGGCTAATACGGGGTGTTTCTGCGTCTGTCGCATGGCGGGTTCGGGAACGATGGCACTGTTTGGTGTTTTTGGTGGGGGATGGGCTCGCGGCCTANNNNNNNNNNGGCCTTCGGGTTGTGAACCTCTTTCGCCAGTGAGGAAGTCCTTGCCCGTGTGGTGGGGTTGACGGTAGCTGGGTTAATTGAAGCGCCGGCTAACT
>HMT618_37_198_495_439_227
AACGCTGGCGGCGTGCTTAACACATGCAAGTAGAACGGGCTTTCTGGGGTTTCTGGCTTTTTTTGGTTGGGGTTTCTGGGGGTTAGTGGCGAACGGGTGAGTAACACGTGAGTAACCTGCCCTTCACTTCTGGATAACCGCTTGAAAGGGTGGCTAATACGGGGTGTTTCTGGGTCTGTCGCATGGCGGGTTAGGGAAAGATGGCACTGTTTGGTGTTTTTCGTGGGGGATGGGCTCGCGGCCTANNNNNNNNNNGGCCTTCGGGTTGTGAGCCTCTTTCGCCAGTGAGGAAGGCCTTGCCCGTGTGGTGGGGTTGACGGTAGCTGGATTAATTGAAGCGCCGGCTAACT
>HMT618_399_212_312_501_102
ACGCTGGCGGCGTGCTTAACACATGCAAGTCGAACGGGCTTCTGGGGTTCTGGCTTTTTTGGTTGGGGTTCTGGGGGTTAGTGGCGAACGGGTGAGGAACACGTGAGTAACCTGCCCTTCACTTCTGGATAACCGCTTGAAAGGGTGGCTAATACGGGATGTTTCTGGGTCTGTCGCATGGCGGGTTCGGGAAAGATGGCACTGTTCGGTGTTTTTGGTGGGGGATGGGCTCGCGGCCTATCAGCNNNNNNNNNNGGCCTTCGGGTTGTGAACCTCTTTCGCCAGTGAGGAAGGCCTTGCCTGTGTGGTGGGGTTGACGGTAGCTGGGTTAATTGAAGTGCCGGCTAACT
>HMT618_358_170_425_291_198
ACGCTGGCGGCGTGCTTAACACATGCAAGTCGAACGGGCTTCTGGGGTTCTGGCTTTTTTGGTTGGGGTTCTGGGGGTTAGTGGCGAACGGGTGAGTAACACGTGAGTAACCTGCCCTTCACTTCTGGATAACCGCTTGAAAGGGTGGCTAATACGGGATGTTTATGGGTCTGTCGCATGGCGGGTTCGGGACAGATGGCACTGTTTGGTGTTTTTGGTGGGGGATGGGCTCGCGGCCTATCAGCNNNNNNNNNNGGCCTTCTGGTTGTGAACCTCTTTCGCCAGTGAGGAAGGCCTTGCCTGTGTGGTGGGGTTGACGGTAGCTGGGTTAATTGAAGCGCCGGCTAACT
>HMT618_74_487_404_102_494
ACGCTGGCGGCGTGCTTAACACATGCAAGTCGAACGGGCTTCTGGGGTTCTGGCTTTTGGTTGGGGTTATGGGGGTTAGTGGCGAACGGGTGAGTAACACGTGAGTAACCTGCCCTTCACTTCTGGATAACCGCTTGAAAGGGTGGCTAATACGGGATGTTTCTGGGTCTGTCGCATGGCGGGTTCGGGAAAGATGGCACTGTTTGGTGTTTTTGGTGGGGGATGGGCTCGCGGCCTATCAGCTTNNNNNNNNNNGGCCTTCGGGTTGTGAACCTCTTTCGCCAGTGAGGAAGGCCTTGCCTGTGTGGTGGGGTTGACGGTAGCTGAGTTAATTGAAGCGCCGGCTAACT
>HMT618_93_359_275_272_110
ACGCTGGCGGCGTGCTTAACACATGCAAGTCGAACGGGCTTCTGGGGTTCTGGCTTTTGGTTGGGGTTCTGGGGGTTAGTGGCGAACTGGTGAGTAACACGTGAGTAACCTGCCCTTCACTTCTGGATAACCGCTTGAAAGGGTGGCTAATACGGGATGTTTCTGGGTCTGTCGCATGGCGGGTTCGGGAAAGATGGCACTGTTTGGTGTTTTTGGTGGGGGATGGGCTCGCGGCCTATCAGCTTNNNNNNNNNNGGCCTTCGGGTTGTGAACCTCTTTCGCCAGTGAGGAAGGCCTTGCCTGTGTGGTGGGGTTGACGGTAGCTGGGTTAATTGAAGCGCCGGCTAACT
>HMT618_10_223_245_61_499
ACGCTGGCGGCGTGCTTAACACATGCAAGTCGAACGGGCTTCTGGGGTTCTGGCTCTTGGTTGGGGTTCTGGGGGTTAGTGGCGAACGGGTGAGTAACACGTGAGTAACCTGCCCTTCACTTCTGGATAACCGCTTGAAAGGGTGGCTAATACGGGATGTTTCTGGGTCTGCCGCATGGCGGGTTCGGGAAAGATGGCACTGTTTGGTGTTTTTGGTTGGGGATGGGCTCGCGGCCTATGAGCTTNNNNNNNNNNGGCCTTCGGGTTGTGAACCTCTTTCGCCAGTGAGGAAGGCCTTGCCCGTGTGGTGGGGTTGACGGTAGCTGGGTTAATTGAAGTGCCGGCTAACT
>HMT618_50_181_404_95_322
ACGCTGGCGGCGTGCTTAACACATGCAAGTCGAACGGGCTTCTGAGGTTCTGGCTTTTGGTTGGGGTTCTGGGGGTTAGTGGCGAACGGCTGAGTAACACGTGAGTAACCTGCCCTTCACTTCTGGATAACCGCTTGAAAGGGTGGCTAATACGGGATGTTTCTGGGTCTGCCGCCTGGCGGGTTCGGGAAAGATGGCACTGTTTGGTGTTTTTGGTGGGGGATGGGCTCGCGGCCTATCAGCTTNNNNNNNNNNGGCCTTCGGGTTGTGAACCTCTTTCGCCAGTGAGGAAGGCCTTGCCCGTGTGGTGGGGTTGACGGTAGCTGGGTTAATTGAAGCGCCGGCTAACT
>HMT618_479_465_112_22_218
ACGCTGGCGGCGTGCTTAACACATGCAAGTCGAACGGGCTTCTGGGGTTCTGGCTTTTGGTTGGGGTTCTGGGGGTTAGTGGCGAACGGGTGAGTAACACGTGAGTGACCTGCCCTTCACTTCTGGATAACCGCTTGAGAGGGTGGCTAATACGGGATGTTTCTGGGTCTGTCGCATGGCGGGTTCGGGAAAGATGGCACTGTTTGGTGTTTCTGGTGGGGGATGGGCTCGCGGCCTATCAGCTTNNNNNNNNNNGGCCTTCGGGTTGTGAACCTCTTTCGCCAGTGAGGAAGGCCTTGCCCGTGTGGTGGGGTTGACCGTAGCTGGGTTAATTGAAGCGCCGGCTAACT
>HMT618_96_514_341_95_457
ACGCTGGCGGCGTGCTTAACACATGCAAGTCGAACGGGCTTCTGGGGTTCTGGCTTTTGGTTGGGGTTCTGGGGGTTAGTGGCGAACGGCTGAGTAACACGTGAGTAACCTGCCCTTCACTTCTGGATAACCGCTTGAGAGGGTGGCTAATACGGGATGTTTCTGGGTCTGTCGCATGGCGGGTTCGGGAAAGATGGCACTGTTTGGTGTTTTTGGTGGGGGATGGGCTCGCGGCCTATCAGCTTNNNNNNNNNNGGCCTTCGGGTTGTGAACCTCTTTCGCCAGTGAGGAAGGCCATGCCCGTGTGGTGGGGTTGACGGTAGCTGGGTTAATTGAAGCGCCGGCTAACT
>HMT618_486_14_496_505_17
ACGCTGGCCGCATGCTTAACACATGCAAGTCGAACGGGCTTCTGGGGTTTCTGGCTTTTGGTTGGGGTTCTGGGGGTTAGTGGCGAACGGGTGAGTAACACGTGAGTAACCTGCCCTTCACTTCTGGATAACCGCTTGAAAGGGTGGCTAATACGGGATGTTTCTGGGTCTGTCGCATGGCGGGTTCGGGAAAGATGGCACTGTTTGGTGTTTTTGGTGGGGGACGGGCTCGCGGCCTATCAGCTNNNNNNNNNNGGCCTTCGGGTTGTGAACCTCTTTCGCCAGTGAGGAAGGCCTTGCCCGTGTGGTGGGGTTGACGGTAGCTGGGTTAATTCAAGCGCCGTCTAACT
>HMT618_104_52_107_282_109
ACGCTGGCGGCGTGCTTAACACATGCAAGTCGAACGGGCTTCTGGGCTTTCTGGCTTTTGGTTGGGGTTCTGGGGGTTAGTGGCGAACGGGTGAGTAAGACCTCAGTAACCTGCCCTTCACTTCTGGATAACCGCTTGAAAGGGTGGCTAATACGGGATGTTTCTGGGTCTGTCGCATGGCGGGTTCGGGAAAGATGGCACTGTTTGGTGTTTTTGGTGGGGGACGGGCTCGCGGCCTATCAGCTNNNNNNNNNNGGCCTTCGGGTTGTGAACCTCTTTCGCCAGTGAGGAAGGCCTTGCCCGTGTGGTGGGGTTGACGGTAGCTGGGTTAATTGAAGCGCCGGCTAACT
>HMT618_48_30_131_413_370
ACGCTGGCGGCGTGCTTAACACATACAAGTCGAACGGGCTTCCGGGGTTCTGGCTTTTGGTTTGGGGTTCTGGGGGTTAGTGGCGAACGGGTGAGTAACACGTGAGTAACCTGCCCTTCACTTCTAGATAACCGCTTGAAAGGGTGGCTAATACGGGATGTTTCTGGGTCTGTCGCATGGCGGGTTCGGGAAAGATGGCACTGTTTGGTGTTTTTGGTGGGGGATGGGCTCGCGGCCTATCAGCTNNNNNNNNNNGGCCTTCGGGTTGTGAACCTCTTTCGCCAGTGAGGAAGGCCTTGCCTGTGTGGTGGGGTTGACGGTAGCTGGGTTAATTGAAGCGCCGGCTAACT
>HMT618_303_68_452_62_201
ACGCTGGCGGCGTGCTTAACACATGCAAGTCGAACGGGCTTCTGGGGTTCTGGCTTATGGTTTGGGGTTCTGGGGGTTAGTGGCGAACGGGTGAGTAACACGTGAGTAACCTGCCCTTCACTTCTGGATAACCGCTTGAAAGGGTGGCTAATACGGGATGTTTCTGGGTCTGTCGCATGGCGGGTTCGGGAAAGATGGCACTGTTTGGTGTTTTTGGTGGGGGATGGGCTCGCGGCCTATCAGCTNNNNNNNNNNGGCCTTCGGGTTGTGAACCTCTTTCGCCAGTGAGGTAGGCCTTGCCTGTGTGGTGGGGTTGACGGTAGCTGGGTTAATTGAAGCGCCGGCTAACT
>HMT618_210_271_429_406_87
ACGCTGGCGGCGTGCTTAACACATGCAAGTCGAACGGGCTTCTGGGGTTCTGGCTTTTGGTTGGGGTTCTGGGGGTTAGTGACGAACGGGTGAGTAACACGTGAGTAACCTGCCCTTCACTTCTGGATAACCGCTTGAAAGGGTGGCTAATACGGGATGTTTCTGGGTCTGTCGCACGGCGGGTTCGGGAAAGATGGCACTGTTCGGTGTTTTTGGTGGGGGATGGGCTCGCGGCCTATCAGCTTNNNNNNNNNNGGCCTTCGGGTTGTGAACCTCTTTCGCCAGTGAGGAAGGCCTTGCCCGTGTGGTGGGGTTGACGGTAGCTGGGTTAATTGAAGCGCCGGCTAACT
>HMT618_309_1_42_311_32
ACGCTGGCGGCGTGCTTAACACATGCCAGTCGAACGTGCTTCTGGGGTTCTGGCTTTTGGTTGGGGTTCTGGGGGTTAGTGGCGAACGGGTGAGTAACACGTGAGTAACCTGCCCTTCACTTCTGGATAACCGCTTGAAAGGGTGGCTAATACGGGATGTTTCTGGGTCTGTCGCACGGCGGGTTCGGGAAAGATGGCACTGTTTGGTGTTTTTGGTGGGGGATGGGCTCGCGGCCTATCAGCTTNNNNNNNNNNGGCCTTCGGGTTGTGAACCTCTTTCGCCAGTGAGGAAGGCCTTGCCCGTGTGGTGGGGTTGACGGTAGCTGGGTTAATTGAAGCGCCGGCTAACT
>HMT618_275_124_189_208_173
ACGCTGGCGGCGTGCTTAACACATGCAAGTCGAACGGGCTTCTGGGGTTCTGGCTTTTGGTTGGGGTTCTGGGGGTTAGTGGCGAACGGGTGAGTAACACGTGAGTAACCTGCCCTTCTCTTCTGGATAACCGCTTGAAAGGGTGGCTAATACGGGATGTTTCTGGGGCTGTCGCATGGCGGGCTCGGGAAAGATGGCACTGGTTGGTGTTTTTGGTGGGGGATGGGCTCGCGGCCTACCAGCTTNNNNNNNNNNGGCCTTCGGGTTGTGAACCTCTTTCGCCAGTGAGGAAGGCCTTGCCCGTGTGGTGGGGTTGACGGTAGCTGGGTTAATTGAAGCGCCGGCTAACT
>HMT618_436_185_427_17_421
ACGCTGGCGGCGTGCTTAACACATGCAAGTCGAACGGGCTTCTGGGGTTCTGGCTTTTGGTTGGGGTTCTGGGGGTTAGTGGCGAACGGGTGAGTAACACGTGAGTAACCTGCCCTTCACTTCTGGATAACCGCTTGAAAGGGTGGCTAATACGGGATGTTTCTGGGTCTGTCGCATGGCGGGTTCGGGAAAGATGGCACTGTTTGGTGTTTTTGGTGGGGGATGGGCTCGCGGCCTACCAGCTTNNNNNNNNNNGGCCTACGGGTCGTGAACCTCTTTCGCCAGTGAGGAAGGCCTTGCCCGTGTGGTGGGGTTGACGGTAGCTGGGTTAATTGAAGCGCCGGCTAACT
>HMT618_455_421_207_46_45
ACGCTGGCGGCGTGCTTAACACATGCAAGTCGAACGGGCATCTGGGGTTCTGGCTTTTGGTTGGGGTTCTGGGGGTTAGTGGCGAACGGGTGAGTAACACGTGAGTAACCTGCCCTTCACTTCTGGATAACCGCTTGAAAGGGTGGCTAATACGGGATGTTTCTGGGTCTGTCGCATGGCGGGTTCGGGAAAGATGGCACTCTTTGGTGTTTTTGGTGGGGGATGGGCTCGCGGCCTATCAGCTTNNNNNNNNNNGGCCTGCGGGTTGTGAACCTCTTTCGCCAGTGAGGAAGGGCTTGCCTGTGTGGTGGGGTTGACGGTAGCTGGGTTAATTGAAGCGCCGGCTAACT
>HMT618_252_511_203_286_241
ACGCTGGCGGCGTGCTTAACACATGCAAGTCGAACGGGCTTCTGGGGTTCTGGCTTTTGGTTGGGGTTCTGGGGGTTAGTGGCGAACGGGTGAGTAACACGTGAGTAACCTGCCCTTCACTTCTGGATAACCGCTTGAAAGGGTGGCTAATACGGGATGTTTCTGGGTCTGTCGCATGGCGGGTTCGGGAAAGATGGTACTGTTTGGTGTTTTTGGTGGGGGATGGGCTCGCGGCATATCAGCTTNNNNNNNNNNGGCCTTCGGGTTGTGAACCTCTTTCGCCAGTGAGGAAGGCCTTGCCTGTGTGGTGGGGTTGACGGTAGCTGGGTTAATTGAAGCGCCGGCTAACT
>HMT618_496_472_239_394_25
ACGCTGGCGGCGTGCTTAATACATGCAAGTCGAACGGGCTTCTGGGGTTCTGGCTTTTGGTTGGGGTTCTGGGGGTTAGTGGCGAACGGGTGAGTAACACGTGAGTAACCTGCCCTTCACTTCTGGATAACCGCTTGAAAGGGTGGCTAATACGGGATGTTTCTGGGTCTGTCGCATGGCGGGTTCGGGAAAGATGGCACTGTTTGGTGTTTTTGGTGGGGGATGGGCTCGCGTCCTATCAGCTTNNNNNNNNNNGGCCTTCGGGTTGTGAACCTCTTTCGCCAGTGAGGAAGGGCTTGCCTGTGTGGTGGCGTTGACGGTAGCTGGGTTAATTGCAGCGCCGGCTAACT
>HMT618_490_428_315_167_243
ACGCTGGCGGCGTGCTTAACACATGCAAGTCGAACGGGCTTCTGGGGTTCTGGCTTTTGGTTGGGGTTCTGGGGGTTAGTGGCGAACGGGTGAGTAACACGTGAGTAACCTGCCCTTCACTTCTGGATAACCGCTTGAAAGGGTGGCTAATACGGGATGTTACTGGGTCTGTCGCATGGCGGGTTCGGGAAAGATGGCACTGTTTGGTGTTTTTGGTGGGGGATGGGCTCGCGGCCTGTCAGCTTNNNNNNNNNNGGCCTTCGGGTTCTGAACCTCTTTCGCCAGTGAGGAAGGGCTTGCCTGTGTGGTGGGGTTGACGGTAGCTGGGTGAATTGAAGCGCCGGCTAACT
>HMT618_270_184_183_226_416
ACGCTGGCGGCGTGCTTAACACATGCAAGTCGAACGGGCTTCTGGGGTTCTGGCTTTTGGTTGGGGTTCTGGGGGTTAGTGGCGAACGGGTGAGTAACACGTGAGTAACCTGCCCTTCACTTCTGGATAACCGCTTGAAAGGGTGGCTAATACGGGATGTTTCTGGGTCTGTCGCATAGCGGGTTCGGGAAGGATGGCACTGTTTGGTGTTTTTGGTGGGAGATGGGCTCGCGGCCTATCAGCTTNNNNNNNNNNTGCCTTCGGGTTGTGAACCTCTTTCGCCAGTGAGGAAGGCCTTGCCTGTGTGGTGGGGTTGACGGTAGCTGGGTTAATTGAAGCGCCGGCTAACT
>HMT618_6_461_337_194_471
GCGCTGGCGGCGTGCTTAACACATGCAAGTCGAACGGGCTTCTGGGGTTCTGGCTTTTGGTTGGGGTTCTGGGGGTTAGTGGCGAACGGGTGAGTAACACGTGAGTAACCTGCCCTTCACTTCTGGATAACCGCTTGAAAGGGTGGCTAATACGGGATGTTTCTGGGTCTGTCGCATGGCGGGTTCGGCAAGGATGGCACTGTTTGGTGTTTTTGGTGGGGGATGGGCTCGCGGCCTATCAGCTTNNNNNNNNNNGGCCTTCGGGTTGTGAACCTCTTTCGCCAGTGAGGAAGGCCTTGCCTGTGTGGTGAGGTTGACGGTAGCTGGGTTAATTGAAGCGCCGGCTAACT
>HMT618_290_428_147_175_162
AGCGCTTGGCGGCGTGCTTAACACATGCAAGTCGAACGGGCTTCTGGGGTTTCTGGCTTTTGGTTGGGGTTCTGGGGGTTAGTGGCGAACGGGTGAGTAACACGTGAGTAACCTGCCCTTCACTTCTGGATAACCGCTTGACAGGGTGGCTAATACTGGATGTTTCTGGGTCTGTCGCATGGCGGGTTCGGGAAAGATGGCACTGTTTGGTGTTTTTGGTGGGGGATGGGCTCGCGGCCTATCAGNNNNNNNNNNGGCCTTCGGCTTGTGAACCTCTTTCGCCAGTGAGGAAGGCCTTGCCCGTGTGGTGGGGTTGACGGTAGCTGGGTTAATTGAAGCGCCGGCTAACT
>HMT618_90_54_258_53_50
AGCGCTTGGCGGCGTGCTTAACACATGCAAGTCGAACGGGCTTCTGGGCTTTCTGGCTTTTGGTTGGGGTTCTGGGGGTTAGTGTCGAACGGGTGAGTAACACGTGAGTAACCTGCCCTTCACTTCTGGATAACCGCTTGAAAGGGTGGCTAATACGGGATGTTTCTGGGTCTGTCGCATGGCGGGTTCGGGAAAGATGGCACTGTTTGGTGTTTTTGGTGGGGGATGGGCTCGCGGCCTATCAGNNNNNNNNNNGGCCTTCGGGTTGTGAACCTCTTTCGCCAGTGAGGAAGGCCTTGCCCGTGTGGTGGGGTTGACGGTAGCTGGGTTAATTGAAGCGCCGGCTAACT
>HMT618_496_373_308_379_312
ACGCTGGCGGCGTGCTTAACACATGCAAGTCGAACGGGCTTCTGGGGTTCTGGCTTTTGGTTGGGGTTCTGGGGGTTAGTGGCGAACGGGTGAGTAACACGTGAGTAACCTGCCCTTCACTTCTGGATAACCGCTTGAAAGGGTGGCTAATACGGGATGTTTCTGGGTCTGTCGCATGGCGGGTTCGGGAAAGATGGCACTGTTTGGTGTTTTTGGTGGGGGATGGGCTCGCGGCCTATCAGCTTNNNNNNNNNNGGCCTTCGGGTTGTGAACCTCTTTCGCCAGTGAGGAAGGCCTTGCCTGTGTGGTGGGGTTGACGGTAGCTGGGTTAATTGTAGCGCCGGCTAACT
>HMT618_411_414_240_259_169
ACGCTGGCGGCGTGCTTAACACATGCAAGTCGAACGGGCTTCTGGGGTTCTGGCTTTTGGTTGGGGTTCTGGGGGTTAGTGGCGAACGGGTGAGTAACACGTGAGTAACCTGCCCTTCACTTCTGGATAACCGCTTGAAAGGGTGGCTAATACGGGATGTTTCTGGGTCTGTCGCATGGCGGGTTCGGGAAAGATGGCACTGTTTGGTGTTTTTGGTGGGGGATGGGCTCGCGGGCTATCAGCTTNNNNNNNNNNGGCCTTCGGGTTGTGAACCTCTTTCGCCAGTGAGGAAGGCCTTGCCTGTGTGGTGGGGTTGACGGTAGCTGGGTTAATTGAAGCGCCGGCTAACT
>HMT618_54_24_328_356_155
ACGCTGGCGGCGTGCTTATCACATGCAAGCCGAACGGGCTTCTGGGGTACTGGCTTTTGGTTGGGGTTCTGGGGGTTAGTGGCGAACGGGTGAGTAACACGTGAGTAACCTGCCCTTCACTTCTGGATAACCGCTTGAAAGGGTGGCTAGTACGGGATGTTTCTGGGTCTGTCGCATGGCGGGTTCGGGAAAGATGGCACTGTTTGGTGTTTTTGGTGGGGGATGGGCTCGCGGCCTATCAGCTTNNNNNNNNNNGGCCTTCGGGTTGTGAACCTCTTTCGCCAGTGAGGAAGGCCTTGCCTGTGTGGTGGGGTTGACGGTAGCTGGGTTAATTGAAGCGCCGGCTAACT
>HMT618_389_488_54_504_46
ACGCTGGCGGCGTGCTTAACACATGCAAGCCGAACGGGCTGCTGGGGTTCTGGCTTTTGGTTGGGGTTCTGGGGGTTAGTGGCGAACGGGTGAGTAACACGTGAGTAACCTGCCCTTCACTTCTGGATAACCGCTTGAAAGGGTGGCTAATACGGGATGTTTCTGGGTCTGTCGCATGGCGGGTTCGGGAAAGATGGCACTGTTTGGTGTTTTTGGTGGGGGATGGGCTCGCGGCCTATCAGCTTNNNNNNNNNNGGCCTTCGGGTTGTGAACCTCTTTCGCCAGTGAGGAAGGCCTTGCCTGTGTGGTGGGGTTGACGGTAGCTGGGTTAATTGAAGCGCCGTCTAACT
>HMT618_2_413_320_104_307
ACGCTGGCGGCGTGCTTAACACATGCAAGTCGAACGGGCTTCTGGGGTTCTGGCTTTTGGTTGGGGTTCTGGGGGTTAGTGGCGAACGGGTGAGTAACGCGTGAGTAACCTGCCCTTCACTTCTGGATAACCGCTTGAAAGGGTGGCTAATACGGGATGTTTCTGGGTCTGTCGCATGGCGGGTTCGGGAAAGATGGCACTGTTTGGTGTTTTTGGTGGGGGATGGGCTCGCGGCCTATCAGCTTNNNNNNNNNNGGCCTTCGGGTTGTGAACCTCTTTCGCCAGTGAGGAAGGCCTTGCCTGTGTGGTGGGGTTGACGGTAGCTGGGTTAATTGAAGCGCCGGCTAACT
>HMT618_80_463_467_231_168
ACGCTGGCGGCGTGCTTAACACATGCAAGTCGAACGGGCTTCTGGGGTTCTGGCTTTTGGTTGGGGTTCTGGGGGTTAGTGGCGAACGGGTGAGTAACACGTGAGTAACCTGCCCTTCACTTCTGGATAACCGCTTGAAAGGGTGGCTAATACGGGATGTTTCTGGGTCTGTCGCATGGCGGGTTCGGGAAAGATGGCACTGTTTGGTGTTTTTGGTGGGGGATGTGCTCGCGGCCTATCAGCTTNNNNNNNNNNGGCCTTCGGGTTGTGAACCTCTTTCGCCAGTGAGGAAGGCCTTGCCTCTGTTGTGGGGTTGACGGTAGCTGGGTTAATTGAAGCGCCGGCTAACT
>HMT618_436_279_350_322_461
GGCGTGCTTAACACATGCAAGTTCGAACGGGCTTTCTGGGGTTTCTGGCTTTTTGGTTCGGGGTTTCTGGGGGTTAGTCGGCGAACGGGTGAGTAACACGTGAGTAACCTGCCCTTCACTTCTGGATAACCGCTTGAAAGGGTGGCTAATACGGGATGTTTCTGGGTCTGTCGCATGGCGGGTTCGGGAAAGATGGCACTGTTTGGTGTTTTTGGTGGGGGATGGGCTCGCGGCCTATCAGCTTGNNNNNNNNNNGGCCTTCGGGTTGTGAACCTCCTTCGCCAGTGAGGAAGGCCTTGCCCGTGTGGTGGGGTTGACGGTAGCTGGGTTAATTGAAGCGCCGGCTAACT
>HMT618_495_6_281_183_336
CGCGTGCTTAACACATGCAAGTTCGAACGGGCTTTCTGGGGTTTCTGGCTTTTTGGTTCGGGGTTTCTGGGGGTTAGTCGGCGAACGGGTGAGTAACACGTGAGTAACCTGCCCTTCACTTCTGGATAACCGCTTGAAAGGGTGGCTAATACGGGATGTTTCTGGGTCTGTCGCATGGCGGGTTCGGGAAAGATGGCACTGTTTGGTGTTTTTGGTGGGGGATGGGCTCGCGGCCTATCAGCTTGNNNNNNNNNNGGCCTTCGGGTTGTGAACCTCTTTCGCCAGTGAGGAAGGCCTTGCCCGTGTGGTGGGGTTGACGGTAGCTGGGTTAATTGGAGCGCCGGCTAACT
>HMT618_110_13_495_345_403
AAACGCTCGCGGCGTGCTTAACACATGCAAGTCGAACGGGCTTTCTGGGGTTCTGGCTTTTGGTTCGGGGTTTCTGGGGGTTAGTGGCGAACGGGTGAGTAACATGTGAGTAACCTGCCCTTTCACTTCTGGATAACCGCTTGAAAGGGTCGGCTAATACGGGATGTTTCTGGGTCTGTCGCATGGCGGGTTCGGGAAAGATGGCACTGTTTGGTGTTTTTGGTGGGGGATGGGCTCGCGGCCTANNNNNNNNNNGGCCTTCGGGTTGTGAACCTCTTTCGCCAGTGAGGAAGGCCTTGCCCGTGTGGTGGGGTTGACGGTAGCTGGGTTAATTGAAGCGCCGGCTAACT
>HMT618_173_408_164_321_121
AAACGCTGGCGGCGTGCTTAACACATGCAAGTCGAACGGGCTTTCTGGGGTTCTGGCTTTTGGTTCGGGGTTTCTGGGGGTTAGTGGCGAACGGGTGAGTAACACGTGAGTAACCCGCCCTTTCACTTCTGGATAACCGCTTGAAAGGGTCGGCTAATGCGGGATGTGTCTGGGTCTGTCGCATGGCGGGTTCGGGAAAGATGGCACTGTTTGGTGTTTTTGGTGGGGGATGGGCTCGCGGCCTANNNNNNNNNNGGCCTTCGGGTTGTGAACCTCTTTCGCCAGTGAGGAAGGCCTTGCCCGTGTGGTGGGGTTGACGGTAGCTGGGTTAATTGAAGCGCCGGCTAACT
>HMT618_202_106_13_96_132
ACGCTGGCGGCGTGCTTAACACATGCAAGTCGAACGGGCTTTCTGGGGTTTCTGGCTTTTTGGTTTGGGGTTTCTGGGGGTTAGTGGCGATCGGGTGAGTTACACGTGAGTAACCTGCCCTTCACTGCTGGATAACCGCTTGAAAGGGTGGCTAATACGGGATGTTTCTGGGTCTGTCGCATGGCGGGTTCGGGAATGATGGCACTGTTTGGTGTTTTTGGTGGGGGATGGGCTCGCGGCCTATCNNNNNNNNNNGGCCTTCGGGTTGTGAACCTCTTTCGCCAGTGAGGAAGGCCTTGCCTGTGTGGTGGGGTTGACGGTAGCTGGGTTAATTGAAGCGCCGGCTAACT
>HMT618_366_289_190_264_124
ACGCTGGCGGCGTGCTTAACACATGCAAGTCGAACGGGCTTTCTGGGGTTTCTGGCTTTTTGGTTTGGGGTTTCTGGGGGTTAGTGGCGAACGGGTGAGTAACACGTGAGTAACCTGCTCTTCACTTCTGGATAACCGCTTGAAAGGGTGGCTAATACGGGATGTTTCTGGGTCTGTCGCATGGAGGGTTCGGGAAAGATGGCACTGTTTGGTGTTTTTGGTGGGGGATGGGCTCGCGGCCTATCNNNNNNNNNNGGCCTTCGGGTTGTGAACCTCTTTCGCCAGTGAGGAAGGCCTTGCCTGTGTGGTGGGGTTGACGGTAGCTGGGTTAATTGAAGCGCCGGCTAACT
>HMT618_506_243_260_156_382
ACGCTGGCGGCGTGCTTACACATGCAAGTCGAACGGGCTTCTGGGGTTCTGGCTTTTGGTTGGGGTTCTGGGGGTTAGTGGCGAACGGGTGAGTAACACGTGAGTAACCTGCCCTTCACTTCTGGATAACCGCTTGAAAGGGTGGCTAATGCGGGATGTTTCTGGGTCTGTCGCATGGCGGGTTCGGGAAAGATGGCACTGTTTGGTGTTTTTGGTGGGGGATGGGCTCGCGGCCTAGCAGCTTGNNNNNNNNNNGGCCTTCGGGTTGTGAGCCTCTTTCGCCAGTGAGGAAGGCCTTGCCTGTGTGGTGGGGTTGACGGTAGCTGGGTTAATTGAAGCGCCGGCTGACT
>HMT618_290_285_370_57_139
ACGCTGGCGGCGTGCTTACACATGCAAGTCGAACGGGCTTCTGGGGTTCTGACTTTTGGTTGGGGTTCTGGGGGTTAGTGGCGAACGGGTGAGTAACACGTGAGTAACCTGCCCTTCACTTCTGGATAACCGCATGAAAGGGTGGCTAATACGGGATGTTTCTGGGTCTGTCGCATGGCGGGTTCGGGAAAGATGGCACTGTTTGGTGTTTTTGGTGGGGGATGGGCTCGCGGCCTATCAGCTTGNNNNNNNNNNGGCCTTCGGGTTGTGAGCCTCTTTCGCCAGTGAGGAAGGCCTTGCCTGTGTGGTGGGGTTGACGGTAGCTGGGTTAATTGAAGCGCCGGCTAACT
>HMT618_274_488_305_232_363
ACGCTGGCGGCGTGCTTAACACATGCAAGTCGAACGGGCTTCTGGGGTTCTGGCCTTTGGTTGGGGTTCTGGGGGTTAGTGGCGAACGGGTGAGTAACACGTGAGTAACCTGCCCTTCACTTCTGGATAACCGCTTGAAAGGGTGGCTAATACGGGATGTTTCTGGGTCTGTCGCATGGCGGGTTCGGGAAAGATGGCACTGTTTGGTGTTTTTGGTGGGGGATGGGCTCGCGGCCTATCAGCTTNNNNNNNNNNGGCCTTCGGGTTGTGAACCTCTTTCGCCAGTGAGGAAGGCCTTGCCTGTGTGGTGGGGTTGACGGTAGCTGGATTAATTGAAGCGCCGGCTAACT
>HMT618_341_499_126_243_119
ACGCTGGCGGCGTGCTTAACACATGCAAGTCGAACGGGCTTCTGGGGTTCTGGCCTTTGGTTGGGGTTCTGGGGGTTAGTGGCGAACGGGTGAGTAACACGTGAGTAACCTGCTCTTCACGTCTGGATAACCGCTTGAAAGGGTGGCTAATACGGGATGTTTCTGGGTCTGTCGCATGGCGGGTTCGGGAAAGATGGCACTGTTTGGTGTTTTTGGTGGGGGATGGGCTCGCGGCCTCTCAGCTTNNNNNNNNNNGGCCTTCGGGTTGTGAACCTCTTTCGCCAGTGAGGAAGGCCTTGCCTGTGTGGTGGGGTTGACGGTAGCTGGGTTAATTGAAGTGCCGGCTAACT
>HMT618_131_498_207_342_351
ACGCTGGCGGCGTGCTTAACACATGCAAGTCGAACGGGCTTCTGGGGTTCTGGCTTTTGGTTGGGGTTCTGGGGGTTAGTGGCGAACGGGTGAGTAACACGTGAGTAACCTGCCCTTCACTTCTGTATAACCGCTTGAAAGGGTGGCTAATACGGGATGTTTCTGGGTCTGTCGCATGGCGGGTTCGGGAAAGATGGCACTCTTTGGTGTTTTTGGTGGGGGATGGGCTCGCGGCCTATCAGCTTNNNNNNNNNNGGCCTTCGGGTTGTGAACCTCTTTCGCCAGTGAGGAAGGCCTTGCCTGTGTGGTGGGGTTGACGGTAGCTGGGTTAATTGAAGCGCCGGCTAACT
>HMT618_140_235_215_35_509
ACGCTGGCGGCGTGCTTAACACATGCAAGTCGAACGGGCTTCTGGGGTTCTGGCTTTTGGTTGGGGTTCTGGGGGTTAGTGGCGAACGGGTGAGTAACACGTGAGTAACCTGCCCTTCACTTCTGGATAACCGCGTGAAAGGGTGGCTAATACGGGATGTTTCTGGGTCTGTCGCATGGCGGGTTCGGGAAAGATGGCACTGTTTGGTGCTTTTGGTGGGGGATGGGCTAGCGGCCTATCAGCTTNNNNNNNNNNGGCCTTCGGGTTGTGAACCTCTTTCGCCAGTGAGGAAGGCCTTGCCTGTGTGGTGGGGTTGACGGTAGCTGGGTTAATTGAAGCGCCGGCTAACT
>HMT618_390_444_146_211_232
ACGCTGGCTTTGTGCTTAACACATGCAAGTCGAACGGGCTTCTGGGGTTCTGGCTTTTGGTTGGGGTTCTGGGGGTTAGTGGCTAACGGGTGAGTAACACGTGAGTAACCTGCCCTTCACTTCTGGATAACCGCTTGAAACGGTGGCTAATACGGGATGTTTCTGGGTCTGTCGCATGGCGGGTTCGGGAAAGATGGCACTGTTTTGTGTTTTTGGTGGGGGATGGGCTCGCGGCCTATCAGCTTNNNNNNNNNNGGCCTTCGGGTTGTGAACCTCTTTCGCCTGTGAGGAAGGCCTTGCCTGTGTGGTGGGGTTGACGGTAGCTGGGTTAATTGAAGCGCCGGCTAACT
>HMT618_257_12_298_334_406
ACGCTGACTTTGTGCTTAACACATGCAAGTCGAACGGGCTTCTGGGGTTCTGGCTTTTGGTTGGGGTTCTGGGGGTTAGTGGCTAACGGGTGAGTAACACGTGAGTAACCTGCCCTTCACTTCTGGATAACCGCTTGAAAGGGTGGCTAATACGGGATGTTTCTGGGTCTGTCGCATGGCGGGTTCGGGAAAGATGGCACTGTTTGGTGTTTTTGGTGGGGGATGGGCTCGCGGCCTATCAGCTTNNNNNNNNNNGGCCTTCGGGTTGTGAACCTCTTTCGCCAGTGAGGAAGGCCTTGCCTGTGTGGTGGGGTTGACGGTAGCTGGGTTAATTGAAGCGCCGGCTAACT
>HMT618_434_238_320_467_73
GGCGTGCTTAACACATGCAAGTTCGAACGGGCTTTCTGGGGTTTCTGGCTTTTTGGTTTGGGGTTTCTGGGGGTTAGTGGCGAACGGGTGAGTAACACGTGAGTAACCTGCCCTTCACTTCTGGATAACCGCTTGAAAGGGTGGCTAATACGGGATGTTTCTGGGTCTGTCGCATGGCGGGTTCGGGAAAGATGGCACTGTTTGGTGTTTTTGGTGGGGGATGGGCTCGCGGTCTATCAGCTTGTNNNNNNNNNNGGCCTTCGGGTTGTGAACCTGTTTCGCCAGTGAGGAAGGCCTTGCCCGTGTGGTGGGGTTGACGGTAGCTGGGTTAATTGAAGCGCCGGCTAACT
>HMT618_51_371_253_482_422
GGCGTGCTTAACACATGCAAGTTCGAACGGGCTTTCTGGGGTTTCCGGCTTTTTGGTTTGGGGTTTCTGGGGGTTAGTGGCGAACGGGTGAGTAACACGTGAGTAACCTGCCCTTCACTTCTGGATAACCGCTTGAAAGGGTGGCTAATACGGGATGTTTCTGGGTCTGTCGCATGGCGGGTTCGGGAAAGATGGCACTGTTTGGTGTTTTTGGTGGGGGATGGGCTCGCGGCCTATCAGCTTGTNNNNNNNNNNGGCCTTCGCGTTGTGAACCTCTTTCGCCAGTGAGGAAGGCCTTGCCCGTGTGGTGGGGTTGACGGTAGCTGGGTTAATTGAAGCGCCGGCTAACT
>HMT618_246_361_118_286_180
ACGCTGGCGGCGTGCTTAACACATGCAAGTCGAACGGGCTTCTGGGGTTCTGGCTTTTGGTTGGGGTTCAGGGGGTTAGTGGCGAACGGGTGAGTAACACGTGAGTAACCTGTCCTTCACTTCTGGATAACCGCTTGAAAGGGTGGCTAATACGGGATGTTTCTGGGTCTGTCGTATGGCGGGTTCGGGAAAGATGGCACTGTTTGGTGTTTTTGGTGGGGGATGGGCTCGCGGCCTATCCGCTTNNNNNNNNNNGGCCTTCGGGTTGTGAACCTCTTTCGCCAGTGAGGAAGGCCTTGCCCGTGTGGTGGGGTTGACGGTAGCTGGGTTAATTGAAGCGCCGGCTAACT
>HMT618_442_352_191_463_27
ACGCTGGCGGCGTGCTTAACATATGCAAGTCGAACGGGCTTCTGGGGTTCTGGCTTTTGGTTGGGGTTCAGGGGGTTAGTGGCGAACGGGTGAGTAACACGTGAGTAACCTGCCCTTCACTTCTGGATAACCGCTTGAAAGGGTGGCTAATACGGGATGTTTCTGGGTCTGTCGCATGGCGGGTTTGGGAAAGATGGCACTGTTTGGTGTTTTTGGTGGGGGATGGGCTCGCGGCCTATCAGCTTNNNNNNNNNNGGCCTTCGGGTTGTGAACCTCTTTCGTCAGTGAGGAAGGCCTTGCCCCTGTGGTGGGGTTGACGGTAGCTGGGTTAATTGAAGCGCCGGCTAACT
>HMT618_50_408_381_510_308
AACGCTGGCGGCGTGCTTAACACATGCAAGTCGAACGGGCTTCTTGGGTTTCTGGCTTTTGGTTTGAGGTTTCTGGGGGTTAGTGGCGAACGGGTGAGTAACACGTGAGTAACCTGCCCTTCACTTCTGGATAACCGCTTGAAAGGGTGGCTAATACGGGATGTTTCTGGGTCTGTCGCATGGCGGGTTCGGGAAAGATGGCACTGTTTGGTGTTTTTGGTGGGGGATGGGCTCGCGGCCTATCANNNNNNNNNNGGCCTTCGGGTTGTGAACCTCTTTCGCCAGTGAGGAAGGCCTTGCCCGTGTGGTGGGGTTGACGGTAGCTGGGTTAATTGAAGCGCCGGCCAACT
>HMT618_275_427_351_510_336
AACGCTGGCGGCGTGCTTAACACATGCAAGTCGAACGGGCTTCTGGGGTTTCTGGCTTTTGGTTTGAGGTTTCTGGGGGTTAGTGGCGAACGGGTGAGTAACACGTGAGTAACCTGCCCTTCACTTCTGGATAACCGCTTGAAAGGGTGGCTAATACGGGATGTTTCTGGGTCTGTCGCATGGCGGGTTCGGGAAAGATGGCACTGTTTGGTGTTTTTGGTGGGGGATGGGCTCGCGGCCTATCANNNNNNNNNNGGCCTTCAGGTTGTGAACCTCTTTCGCCAGTGAGGAAGGCCTTGCCCGTGTGGTGGGGTTGACGGTAGCTGGGTTAATTGAAGCGCCGGCCAACT
>HMT618_135_115_314_236_327
GGCGTGCTTAACACATGCAAGTTCGAACGGGCTTCTGGGGTTTCTGGCTTTTTGGTTTGGGGTTTCTGGGGGTTAGTGGCGAACGGGTGAGTAACACGTGAGTAACCTGTCCTTCACTTCTGGATAACCTCTTGAAAGGGTGGCTAATACGGGATGTTTCTGGGTCTGTCGCATGGCGGGTTCGGGAAAGATGGCACTGTTTGGTGTTTTTGGTGGGGGATGGGCTCGCGGCCTATCAGCTTGTTNNNNNNNNNNGGCCTTCGGGTTGTGAACCTCTTTCGCCAGTGAGGAAGGCCTTGCCCGTGTGGTGGGGTTGACGGTAGCTGGGTTAATTGAAGCGCCGGCTAACT
>HMT618_208_357_232_426_126
GGCGTGCTTAACACATGCAAGTTCGAACGGGCTTCTGGGGTTTCTGGCTTTTTGGTTTGGGGTTTCTGGGGGTTAGTGGCGAACGGGTGAGTAACACGTGAGTAACCTGCCCTTCACTTCCGGATAACCGCTTGAAAGGGTGGCTAATACGGGATGTTTCTGGGTCTGTCGCATGGCGGGTTCGGGAAAGATGGCACTGTTTTGTGTTTTTGGTGGGGGATGGGCTCGCGGCCTATCAGCTTGTTNNNNNNNNNNGGCCTTCGGGTTGAGAACCTCTTTCGCCAGTGAGGAAGGCCTTGCCCGTGTGGTGGGGTTGACGGTAGCTGGGTTAATTGAAGCGCCGGCTAACT
>HMT618_368_321_278_292_271
GGCGTGCTTAACACATGCAAGTTCGAACGGGCTTTCTGGGGTTTCTGGCTTTTGGTTCGGGGTTTCTGGGGGTTAGTGGCGAACGGGTGAGTAACACGTGAGTAACCTGCCCTTCACTTCTGGATAACCGCTTGAAAGGGTCGGCTAATACGGGATGTTTCTGGGTCTGTCGCATGGCGGGTTCGGGAAAGATGGCACTGTTTGGTGTTTTTGGTGGGGGATGGGCTCGCGGCCTATCAGCTTGTNNNNNNNNNNGGCCTTCGGGTTGTGAACCTCTTTCGCCAGTGAGGAAGGCCTTGCCCGTGTGGTGGGGTTGACGGTAGCTGGGTTAATTGAAGCGCCGGCTAACT
>HMT618_463_308_262_445_238
GGCGTGCTTAACACATGCAAGTTCGAACGGGCTTTCTGGGGTTTCTGGCTTTTGGTTCGGGGTTTCTGGGGGTTAGTGGCGAACGGGTGAGTAACACGTGAGTAACCTGCCCTTCACTTCTGGATAACCGCTTGAAAGGGTCGGCTAATACGGGATGTTTCTGGGTCTGTCGCATGGCGGGTTCGGGAAAGATGGCACTGTTTGGTGTTTTTGGTGGGGGATGGGCTCGCGGGCTATCAGCTTGTNNNNNNNNNNGGCCTTCGGGTTGTGAACCTCTTTCGCCAGTGAGGAAGGCCTTGCCCGTCTGGTGGGGTTGACGGTAGCTGGGTTAATTGAAGCGCCGGCTAACT
>HMT866_459_441_330_137_178
ACGCTGGCGGCGTGCTTAACACATGCAAGTCGAACGAAAATACCAAGCTTGCTTGGTTGATTAGTGGCGAACGGGTGAGTAACACGTGAGTAACCTGCCCCTTACTTTCCTGGATAACTGCTCGAAAGGGTTGCTAATACGGGATATTCTGACCAGCCTGCATGGGTTGGTTCGGAAAGGTTGTTTTTCTGGTAAGGGATGGGCTCGCGGCCTATCAGCTTGTTGGTGGGGTGATGGCCTACCAANNNNNNNNNNGAAGGCCTTCGGGTTGTAAACCTCTTTCGTCAGGGAACAAGGCACTGCTTTTCTGGTGGTGTTGAGGGTAGCTGGATAAGAAGCGCCGGCTAACT
>HMT866_319_450_305_130_365
ACGCTGGCGGCGTGCTTAACACATGCAAGTCGAACGAAAATACCAAGCTTGCTTGGTTGATTAGTGGCGAACGGGTGAGTAACACGTGAGTAACCTGCCCCTTACTTTCCTGGATAACTGCTCGTAAGGGTAGCTAATACGGGATATTCTGACCAGCCTGCATGGGTTGGTTTGGAAAGGTTGTTTTTCTGGTAAGGGATGGGCTCGCGGCCTATCAGCTTGTTGGTGGGGTGATGGCCTACCAANNNNNNNNNNGAAGGCCTTCGGGTTGTAAACCTCTTTCGTCAGGGAACAAGGCACTGCTTTTTTGGTGGTGGTGAGGGTACCTGGATAAGAAGCGCCGGCTAACT
>HMT866_83_387_221_135_470
ACGCTGGCGGCGTGCTTAACACATGCAAGTCGAACGAAAATACCAAGCTTGCTTGGTTGATTAGTGGCGAACGGGTGAGTAACACGTGAGTAACCTGCCCCTTACTTTCCTGGATAACTGCTCGAAAGGCTAGCTAATACGGGATATTCTGACCATCCTGCATGGGTTGGTTTGGAAAGGTTGTTTTTCTGGTAAGGGATGGGCTCGCGGCCTATCAGCTTGTTGGTGGGGTGATGGCCTACCAANNNNNNNNNNGAAGGCCTTCGGGTTGTAAACCTCTTTCGTCAGGGAACAAGGCACTGCTTTTTTGGTGGTGTTGAGGGTACCTGGATAAGACGCGCCGGCTAACT
>HMT866_396_55_206_449_272
ACGCTGGCGGCGTGCTTAACACATGCAAGTCGAACGAAAATACCAAGCTCGCTTGGTTGATTAGTGGCGAACGGGTGAGTAACACGTGAGTAACCTGCCCCTTACTTTCCTGGATAACTGCTCGAAAGGGTAGCTAATACGGGATATTCTGACCATCCTGCATGGGTTGGTTTGGAAAGGTTGTTTTTCTGGTAAGGGATCGGCTCGCGGCCTATCAGCTTGTTGGTGGGGTGATGGCCTACCAANNNNNNNNNNGAAGGCCGTCGGGTTGTAAACCTCTTTCGTCAGGGAACAAGGCACTGCTTTTTTGGTGGTATTGAGGGTACCTGGATAAGAAGCGCCGGCTAACT
>HMT866_410_447_140_222_67
CGTGCTTAACACATGCAAGTCGAACGAAAATACCAAGCTTGCTTGGTTGATTAGTGGCGAAAGGGTGAGTAACACGTGAGTAACCTGCCCCTTACTTTCCTGGATAACTGCTCGAAAGGGTAGCTAATACGGGATATTCTGACCAGCCTGCATGGGTTGGTTTGGAAAGGTTGTTTTTCTGGTAAGGGATGGGCTCGCGGCCTATCAGCTTGTTGGTGGGGTGATGGCCTACCAAGGCTTTGACGNNNNNNNNNNGAAGGCCTTCGGGTTGTAAACCTCTTTCGTCTGGGAACAAGGCACTGCTTTTTTGGTGGTGTTGAGGGGACCTGGATAAGAAGCGCCGGCTAACT
>HMT866_300_393_295_81_92
CGTGCTTAACACATGCAAGTCGAACGAAAATACCAAGCTTGCTTGGTTGATTAGTGGCGAACGGGTGAGTAACACATGAGTAACCTTCCCCTTACTTTCCTGGATAACTGCTCGAAAGGGTAGCTAATACGGGATATTCTGACCAGCCTGCATGGGTTGGTTTGGAAAGGTTGTTTTTCTGGTAAGGGATGGGCTCGCGGCCTATCAGCTTGTTGGTGGGGTGATGGCCTACCAAGGCTTTGACGNNNNNNNNNNGAAGGCCTTCGGGTAGTAAACCTCTTTCGTCAGGGAACAAGGCACTGCTTTTTTGGTGGTGTTGAGGGTACCTGGATAAGAAGCGCCGGCTAACT
>HMT866_16_188_69_259_256
ACGCTGGCGGCGTGCTTAACACATGCAAGTCGAACGAAAATACCAAGCTTGCTTGGTTGATTAATGGCGAACGGGTGAGTAACACGTGAGTAACCTGCCCCTTACTTTCCTGGATAACTGCTCGAAAGGGTAGCTAATACGGGATATTCTGACCGGCCTGCATGGGTTGGTTTGGAAAGGTTATTTTTCTGGTAAGGGATGGGCTCGCGGCCTATCAGCTTGTTGGTGGGGTGATGGCCTACCAANNNNNNNNNNGAAGGCCTTCGGGTTGTAAACCTCTTTCGTCAGGGAACAAGGCACTGCTTTTTTGGTGGTGTTGAGGGTACCTGGATAAGAAGCGCCGGCTAACT
>HMT866_317_386_43_66_456
ACGCTGGCGGCGTGCTTAACACATGCAAGTCGAACGACAATACCAAGCTTGCTTGGTTGAATAGTGGCGAACGGGTGAGTAACACGTGAGTAACCTGCCCCTTACTTTCCTGGATAACTGCTCGAAAGGGTAGCTAATACGGGATATTCTGACCGGCCTGCATGGGTTGGTTTGGAAAGGTTGTTTTTCTGGTAAGGGATGGGCTCGCGGCCTATCAGCTTGTTGGTGGGGTGATGGCCTACCAANNNNNNNNNNGAAGGCCTTCGGGTTGTAAACCTCTTTCGTCAGGGAACAAGGCACTGCTTTTTTGGTGGTGTTGAGGGTACCTGGATAAGAAGCGCCGGCTAACT
>HMT866_356_44_36_290_175
ACGCTGGCGGCGTGCTTAACACATGCAAGTCGAACGAATATACCAAGCTTGCTTGGTTGATTAGTGGCGAACGGGTGAGTAACACGTGAGTAACCTGCCCCTTACTTTCCTGGATAACTGCTCGAAAGGGTAGCTAATACGGGATATTCTGACTAGCCTGCATGGGTTGATTTGGAAAGGTTGTTTTTCTGGTAAGGGATGGGCTCGCGGCCTATCAGCTTGTTGGTGGGGTGATGGCCTACCAANNNNNNNNNNGAAGGCCTTCGGGTTGTAAACCTCTTTCGTCAGGGAACAAGGCACTGCTTTTTTGGTGGTGTTGAGGGTACCTGGATAAGAAGCGCCGGCTAACT
>HMT866_142_407_433_22_64
ACGCTGGCGGCGTGCTGAACACATGCAAGTCGAACGAAAATACCAAGCTTGCTTGGTTTATTAGTGGCGAACGGGTGAGTAACACGTGAGTAACCTGCCCCTTACTTTCCTGGATAACTGCTCGAAAGGGTAGCTAGTACGGGATATTCTGACTAGCCTGCATGGGTTGGTTTGGAAAGGTTGTTTTTCTGGTAAGGGATGGGCTCGCGGCCTATCAGCTTGTTGGTGGGGTGATGGCCTACCAANNNNNNNNNNGAAGGCCTTCGGGTTGTAGACCTCTTTCGTCAGGGAACAAGGCAATGCTTTTTTGGTGGTGTTGAGGGTACCTGGATAAGAAGCGCCGGCTAACT
>HMT866_462_36_387_121_71
ACGCTGGCGGCGTGCTTAACACATGCAAGTCGAACGAAAATACCAAGCTTGCTTGGTTGATTAGTAGCGAACGGGTGAGTAACACGTGAGTAACCTGCCCCTTACTTTCCTGGATGACTGCTCGAAAGGGTAGCTAATACGGGATATTCTGGCCTTCCTGCATGGGTTGGTTTGGAAAGGTTGTTTTTCTGGTAAGGGATGGGCTCGCGGCCTATCAGCTTGTTGGTGGGGTGATGGCCTACCAANNNNNNNNNNGAAGGCCTTCGGGTTGTAAACCTCTTTCGTCAGGGAACAAGGCACTGCTTTTTTGGTGGTGTTGAGGGCACCTTGATAAGAAGCGCCGGCTAACT
>HMT866_219_30_184_163_200
ACGCTGGCGGCGTGCTTAACACATTCAAGTCGAACGAAAATACCAAGCTTGCTTGGTTGATTAGTGGCGAACGGGTGAGTAACACGTGAGTAACCTGCCCCTTACTTTCCTGGATAACTGCTCGAAAGGGTAGCTAATACGGGATATTCTGGCCTTCATGCATGGGTTGGTTTGGAAACGTTGTTTTTCTGGTACGGGATGGGCTCGCGGCCTATCAGCTTGTTGGTGGGGTGATGGCCTACCAANNNNNNNNNNGAAGGCCTTCGGGTTGTAAACCTCTTTCGTCAGGGAACAAGGCACTGCTTTTTTGGTGGTGTTGAGGGCACCTGGATAAGAAGCGCCGGCTAACT
>HMT866_92_427_209_327_422
ACGCTGGCGGCGTGCTTAACACATGCAAGTCGAACGAAAATACCAAGCTTGCTTGGTTGATTAGTGGCGAACGGGTGAGTAACACGTGAGTAACCTGCCCCTTACTTTCCTGGATAACTGCTCGAAAGGGTAGCTAATACGGGATATTCTGACTAGCCTGCATGGGTTGGTTTGGAAAGGTTGTTTTTCTGGTAAGGGATGGGATCGCGGCCTATCAGCTTGTTGGTGGGGTGATGGCCTACCAANNNNNNNNNNGAAGGCCTTCGGGTTGTAAACCTCTTTCGTCAGAGAACGAGGCACTGTCTTTTTGGTGGTGTTGAGGGTACCTGGATAAGAAGCGCCGGCTAACT
>HMT866_114_50_331_194_297
ACGCTGGCGGCGTGCTTAACACATGCAAGTCGAACGAAAATACCCAGCTTGCTTGGTTGATTAGTGGCGAACGGGTGAGTAACACGTGAGTAACCTGCCCCTTACTTTACTGGATAACTGCTCGAAAGGGTAGCTAATACGGGATATTCTGACTAGCCTGCATGGGTTGGTTTGGAAAGGTTGTTTTTATGGTAAGGGATGGGCTCGCGGCCTATCAGCTTGTTGGTGGGGTGATGGCCTACCAANNNNNNNNNNGAAGGCCTTCGGGTTGTAAACCTCTTTCGTCAGGGAACAAGGCACTGTCTTTTTGGTGGTGTTGAGGGTACCTGGATAAGAAGCGCCGGCTAACT
>HMT866_133_27_379_85_195
ACGCTGGCGGCGTGCTTAACAGATGCAAGTCGAACGAAAATACCAAGCTTGCTTGGTTGATTAGTGGCGAACGGGTGAGGAACACGTGAGTAACCTGCCCCTTACTTTCCTGGATAACTGCTCGAAACGGTAGCTAATACGGGATATTCTGGCCTTCCTGCATGGGTTGGTTTGGAAAGGTTGTTTTTCCGGTAAGGGATGGGCTCGCGGCCTATCAGCTTGTTGGTGGGGTGATGGCCTACCAANNNNNNNNNNGAAGGCCTTCGGGTTGTAAACCTCTTTCGTCAGGGAACAAGGCACTGCTTTTTTGGTGGTGTTGAGGGTACCTGGATAAGAAGCGCCGGCTAACT
>HMT866_332_133_104_180_154
ACGCTGGCGGCGTGCTTAACACATGCAAGTCGAACGAAAATACCAAGCTTGCTTGGTTGATTAGTGGCGAACGGGTGAGTAACACGTGAGTAACCTGCTCCTTACTTTCCTGGATAACTGCTCGAAATGGTAGCTAATACGGGATATTCTGGCCTTCCTGCATGGGTTGGTTTGTAAAGGTTGTTTTTCTGGTAAGGGATGGGCTCGCGGCCTATCAGCTTGTTGGTGGGGTGATGGCCTACCAANNNNNNNNNNGAAGGCCTTCGGGTTGTAAACCTCTTTCGTCAGGGAACAAGGCACTGCTTTTTTGGTGGTGTTGAGGGTACCTGGATAAGAAGCGCCGGCTAACT
>HMT866_299_169_123_275_286
ACGCTGGCGGCGTGCTTAACACATGCAAGTCGAACGAAAATACCAAGCTTGCTTGGTTGATTAGTGGCGAACGGGTGAGTAACACGTGAGTAACCTGCCCCTTACTTTCCTGGATAAGTGCTCGAAAGGGTAGCTAATACGGGATATTCTGACTGGTCTGCATAGGTTGGTTTGGAAAGGTTGTTTTTCTGGTAAGGGATGGGCTCGCGGCCTATCAGCTTGTTGGTGGGGTGATGGCCTACCAANNNNNNNNNNATGAAGGCCTTCGGGTTGTAAACCTCTTTCGTCAGGGAACAAGGCACTGCTTTTGGTGGTGTTGAGGGTACCTGGATAAGAAGCGCCGGCTAACT
>HMT866_336_263_224_328_416
ACGCTGGCGGCGTGCTTAACACATGCAAGTCGAACGAAAATACCAAGCTTGCTTGGTTGATTAGTGGCGAACGGGTGAGTAACACGTGAGTAACCTGCCCCTTACTTTCCTGGATAACTGCTCGAAAGGGTAGCTAATACGGGATATTCTGACTGGTCTGCATGGGTTGGTTTGGAAAGGTTGTTTTTCTGGTAAGGGATGGGCTCGCGGCCTATCAGCTTGTTGGTGGGGTGATGGCCTACCAANNNNNNNNNNATGAAGGCCTTCGGGTTGTAAACCTCTTTAGTCAGGGAACAAGGCACTGCTTTTGGTGGTGTTGAGGGTACCTGGATAAGAAGCGCCGGCTAACT
>HMT866_104_242_14_169_339
ACGCTGGCCGCGTGCTTAACACATGCAAGTCGAACGAAAATACCAAGCTTGCTTGGTTGATTAGTGGCGAACGGGTGAGTAACACGTGAGTAACCTGCTCCTTACTTTCTGGATAACTGCTCGAAAGGGTAGCTAATACGGGATATTCTGACCGGCCTGCATGCGTTGGTTTGGAAAGGTTGTTTTTCTGGTAAGGGATGGGCTCGCGGCCTATCAGCTTGTTGGTGGGGTGATGGACTACCAAGNNNNNNNNNNTGAAGGCCTTCGGGTTGTAAACCTCTTTCGTCAGGGAACAAGGCACCGTCTTTTGGTGGTGTTGAGGGTACCTGGATAAGAAGCGCCGGCTAACT
>HMT866_435_363_221_76_334
ACGCTGGCGGCGTGCTTAACACATGCAAGTCGAACGAAAATACCAAGCTTGCTTGGTTGATTAGTGGCGATCGGGTGAGTAACACGTGAGTAACCTGCCCCTTACTTTCTGGATAACTGCTCGAAAGGGTAGCTAATACGGGATATTCTGACCGGCCTGCATGGGTTGGTTTGGAAAGGTTGTTTTTCTGGTAAGGGATGGGCTCGCGGCCTATCAGCTTGTTGGTGGGGTGATGGCCTACCAAGNNNNNNNNNNTGAAGGCCTTCGGGTTGTAAACCTCTTTCGTCAGGGAACAAGGCACCGTCTTTTGGTGGTGTTGAGGGTACCTGGATAAGAAGCGCCGGCTAACT
>HMT866_346_356_15_322_18
ACGCTGGCGACGAGCTTAACACATGCAAGTCGAACGAAAATACCAAGCTTGCTTGGTTGATTAGTGGCGAACGGGTGAGTAACACGTGAGTAACCTGCCCCTTACTTTCTGGATAACTGCTCGAAAGGGTAGCTAATACGGGATATTCTGGCCTTCCTGCATGGGTTGGTTTGGAAAGGTTTTTTTCTGGTGAGGGATGGGCTCGCGGCCTATCAGCTTGTTGGTGGGGTGATGGCCTACCAAGGNNNNNNNNNNGAAGGCCTTCGGGTTGTAAACCTCTTTCGTCAGGGAACAAGGCACTACTTTTTTGGTGGTGTTGAGGGTACCTGGATAAGAAGCGCCGGCTAACT
>HMT866_372_121_313_358_303
ACGCTGGCGGCGTGCTTAACACATGCAAGTCGAACGAAAATACCAAGCTTGCTTGGTTGATTAGTGGCGAACGGGTGAGTAACACGTGAGTAACCTGCCCCTTACTTTCTGGATAGCTGCTCGAAAGGGTAGCTAATACGGGATATTCTGGCCTTCCTGCATGGGTTGGTTTGGAAAGGTTTTTTTCTGGTGAGGGATGGGCTCGCGGCCTATCAGCTTGTTGGTGGGGTGATGGCCTACCAAGGNNNNNNNNNNGAAGGCCTTCGGGTTGTAAACCTCTTTCGTCAGGGAACAAGGCACTACTTTTTTGGTGGTGTTGAGGGTACCTGGATAAGAAGCGCCGGCTAACT
>HMT866_104_42_322_441_64
ACGCTGGCGGCGTGCTTAACACATGCAAGTCGAACGGAAATACCAAGCTTGCCTGGTTCATTAGTGGCGAACGGGTGAGTAACACGTGAGTAACCTGCACCTTACTTTCCTGGATAACTGCTCGAAAGGGTAGCTAATACGGGATATTCTGACTGGTCTGCATGGGTTGGTTTGGAAAGGTTGTTTTTCTGGTAAGGGATGGGCTCGCGGCCTATCAGCTTGTTGGTGGGGTGATGGCCTACCAANNNNNNNNNNATGAAGGCCTTCGGGTTGTAAACCTCTTTCGTCAGGGAACAAGGCACTGCTTTTAGTGGTGTTGAGGGTACCTGGATAAGAAGCGCCGGCTAACT
>HMT866_188_100_259_475_119
ACGCTGGCGGCGTGCTTAACACATGCAAGTCGAACGAAAATACCAAGCTTGCCTGGTTGATTAGTGGCGAACGGGTGAGTAACACGTGAGTAACATGCCCCTTACTTTCCTGGATAACTGCTCGAAAGGGTAGCTAATACGGGATATTCTGACTGGTCTGCATGGGTTGGTTTGGAAAGGTTATTTTTCTGGTAAGGGATGGGCTCGCGGCCTATCAGCTTGTTGGTGGGGTGATGGCCTACCAANNNNNNNNNNATGAAGGCCTTCGGGTTGTAAACCTCTTTCGTCAGGGAACAAGGCACTGCTTTTGGTGGTGTTGAGGGTACCTGGATAAGAAGCGCCGGCTAACT
>HMT866_329_485_216_335_371
ACGCTGGCGGCGTGCTTAACACATGCAAGTCGAACGAAAATACCAAGCTTGCTTGGTTGATTAGTGGCGAACGGGTGAGTAACACGTGAGTAACCTGCCCCTTACTTTCCTGGATAACTGCTCGAAAGGGTAGCTAATATGGGATATTCTGACTGGTCTGCATGGGTTGGTTTGGAAAGGTTGTTTTTCTGGTAAGGGATGGGCTCGCGGTCTATCAGCTTGTTGGTGGGGTGATGGCCTACCAANNNNNNNNNNATGAAGGCCTTCGGGTTGTAAACCTCTTTCGTCAGGGAACAAGGCACTGCTTTTGGTGGTGTTGAGGGTACCTGGATAAGAAGCGCCGGCTAACT
>HMT866_354_318_23_412_140
ACGCTGGCGGCGTGCTTCACACATGCAAGTCGAACGAAAATACCAAGCTTGCTTGGTTGATTAGTGGCGAACGGGTGAGTAACACGTGAGTAACCTGCCCCTTACTTTCCTGGATAACTGCTCGAAAGGGTAGCTAATATGGGATATTCTGACTGGTCTGCATGGGTTGGTTTGGAAAGGTTGTTTTTCTGGTAAGGGATGGGCTCGCGGCCTATCAGCTTGTTGGTGGGGTGATGGCCTACCAANNNNNNNNNNATGAAGGCCTTCGGGTTGTAAACCTCTTTCGTCAGGGAACAAGGCACTGCTTTTGGTGGTGTTGAGGGTACCTGGATAAGAAGCGCCGGCTAACT
>HMT866_285_115_420_16_171
ACGCTGGCGGAGTGCTTAACACATGCAAGTCGAACGAAAATACCAAGCTTGCTTGGTTGATTAGTGGCGAACGGGTGAGTAACACGTGAGTAACCTGCCCCTTACTTTCATGGATAACTGCTCGAAAGGGTAGCTAATACGGGATATTCTGACTAGCCTGCATGGGTTGGTTTGGAAAGGTTATTTTTTTCTGGTAAGGGATGGGCTCGCGGCCTATCAGCTTGTTGGTGGGGTGATGGCCTACCNNNNNNNNNNAAGGCCTTCGGGTTGTAAACCTCTTTCGGCAGGGAACAAGGCATTGCCTTTTTTGGTGGTGTTGAGGGTACCTGGATAAGAAGCGCCGGCTAACT
>HMT866_348_43_32_225_142
ACGCTGGCGGCGTGCTTAACACATGCCAGTCGAACGAGAATACCAAGCTTGCTTGGTTGATTAGTGGCGAACGGGTGAGTAACACGTGAGTAACCTGCCCCTTACTTTCCTGGATAACTGCTCGAAAGGGTAGCTAATACGGGATATTCTGACTAGCCTGCATGGGTTGGTTTGGAAAGGTTATTTTTTTCTGGTAAGGGATGGGCTCGCGGCCTATCATCTTGTTGGTGGGGTGATGGCCTACCNNNNNNNNNNAAGGCCTTCGGGTTGTAAACCTCTTTCGTCAGGGAACAAGGCATTGCCTTTTTTGGTGGTGTTGAGGGTACCTGGATAAGAAGCGCCGGCTAACT
>HMT866_70_151_186_389_221
ACGCTGGCGGCGTGCTTAACACATGCAAGTCGAACGAAAATACCAAGCTTGCTTGGTTGATTAGCGGCGAACGGGTGAGTAACACGTGAGTAACCTGCCCCTTACTTTCTGGATAACTGCTCGAAAGGGTAGCTAATACGGGATAATCTGGCCTTCCTGCATGGGTTGGTTTGGAAAGGTTGTTTTTTCTGGTGAGGGATGGGCTCGCGGCCTATCAGCTTGTTGGTGGGGTGATGGCCTACCAANNNNNNNNNNCAAGGCCTTCGGGTTGTAAACCTCTTTCGTCAGGGAACAAGGCATTGCCTTTTTGGTGGTGTTGAGGGTACCTGGATAAGAAGCGCCGGCTAACT
>HMT866_486_95_433_292_100
ACGCTGGCGGCGTGCTTAACACATGCAAGTCGAACGAAAATACCAAGCTTGCTTGGTTGATTAGTGGCGAACGGGTGAGTAACACGTGAATAACATGCCCCTTACTTTCTGGATAACTGCTCGAAAGGGTAGCTAATACGGGATATTCTGGCCTTCCTGCATGGGTTGGTTTGGAAAGGTTGTTTTTTCTGGTGAGGGATGGGCTCGCGGCCTATCAGCTTGTTGGTGGGGTGATGGCCTACCAANNNNNNNNNNGAAGGCCTTCGGGTTGTAAACCTCTTTCGTCAGGGAACAAGGCAATGCCTTTTTGGTGGTGTTGAGGGTACCTGGATAAGAAGCGCCGGCTAACT
>HMT866_234_247_410_305_324
ACGCTGGCGGCGTGCTTAACACATGCAAGTCGAACGAAAATACCAAGCTTGCTTGGTTGATTAGTGGCGAACGGGTGAGTAACACGTGAGTAACCTGCCCCTTACTTTCTGGATAACTGCTCGAAAGGGTAGCTAATACGGGATATTCTGGCCTTCCTGCATGGGTTGGTTTGGAAAGGTTGTTTTTTCTGGTGAGGGATGGGCTCGCGGGCTATCAGCTTGTTGGTGCGGTGATGGCCTATCAANNNNNNNNNNGAAGGCCTTCGGGTTGTAAACGTCTTTCGTCAGGGAACAAGGCATTGCCTTTTTGGTGGTGTTGAGGGTACCTGGATAAGAAGCGCCGGCTAACT
>HMT866_201_59_47_7_135
ACGCTGGCGGCGTGCTTAACACATGCAAGTCGAACGAAAATACCAAGCTTGCTAGGTTGATTAGTGGCGAACGGGTGAGTAACACGTGAGTAACCTGCCCCTTACTTTCTGGATAACTGCTCGAAAGGGGAGCTAATACGGGATATTCTGGCCTTCCTGCATGGGTTGGTTTGGAAAGGTTGTTTTTTCTGGTGAAGGATGGGCTCGCGGGCTATCAGCTTGTTGGTGGGGTGATGGCCTACCAANNNNNNNNNNGAAGGCCTTCGGGTTGTAAACCTCTTTCGTCAGGGAACAAGGCATTGCCTTTTTGGTGGTGTTGAGGGTACCTGGATAAGAAGCGCCGGCTAACT
>HMT866_50_407_77_124_208
ACGCTGGCGGCGTGCTTAACACATGCAAGTCGAACGAAAATACCTAGCTTGCTTGGTTGATTAGTGGCGAATGGGTGAGTAACACGTGAGTAACCTGCCCCTTACTTTCCTGGATAACAGCTCGAAAGGGTAGCTAATACGGGATATTCTGACTGGTCTGCATGGGTTGGTTTGGAAAGGTTGTTTTTCTGGTAAGGGATGGACTCGCGGCCTATCAGCCTGTTGGTGGGGTGATGGCCTACCAANNNNNNNNNNATGAAGGCCTTCGGGTTGTATACCTCTTTCGTCAGGGAACAAGGCACTGCTTTTGGTGGTGTTGAGGGTGCCTGGATAAGAAGCGCCGGCTAACT
>HMT866_117_307_456_215_480
ACGCTGGCGGCGTGCTTAACACATGCAAGTCGAACGAAAATACCAAGCTTGCTTGGTTGATTAGTGGCGAACGGGTGAGTAACACGTGAGTAACCTGCCCCTTACTTTCCTTGATAACTGCTCGAAAGGGTAGCTAATACGGGATATTCTGACTGGTCTGCATGGGTTGGTTTGGAAAGGTTGTTTTTCTGGTAAGGGATGGGCTCGCGTCCTATCAGCCTGTTGGTGGGGTGATGGCCTACCAANNNNNNNNNNATGAAGGCCTTCGGGTTGTAAACCTCTTTCGTCAGGGAACAAGGCACTGCTTTTGGTGGTGTTGAGGGTACCTGGATAAGAAGCGCCGGCTAAGT
>HMT866_428_248_80_471_143
ACGTTGGCGGCGTGCTTAACACATGCAAGTCGAACGAAAATACCAAGCTTGCTTGGTTGATTAGTGGCGAACGGGTGAGTAACACGTGAGTAACCTGCCCCTTACTTTCCTGGATAACTGCTCGAAAGGGTAGCTAAGACGGGATATTCTGACTAGCCTGCATGGGTTGGTTTGGAAAGGTTTTTTCTGGTAAGGGATGGGCTCGCGGCCTATCAGCTTGTTGGTGGGGTGATGGCCTACCATGGNNNNNNNNNNGAAGGCCTTCGGGTTGTAAACCTCTTTCGTCAGGGAACAAGGCACTGTCTTTTTGGTGGTGTTGAGGGTACCTGGATAAGAAGCACCGGCTAACT
>HMT866_165_459_457_288_154
ACGTTGGCGGCGTGCTTAACACATGCAAGTCGAACGAAAATACCAAGCTTGCTTGGTTGATTAGTGGCGAACGGGTGAGTAACACGTGAGTAACCTGCCCCTTACTTTCCTGGATAACTGCTCGAAAGGGTAGCTAATACGGGATATTGTGACTAGCCTTCATGGGTTGGTTTGGAAAGGTTTTTTCTGGTAAGGGATGGGCTCGCGGCCTATCAGCTTGTTGGTGGGGTGATGGCCTACCAAGGNNNNNNNNNNGAAGGCCTTCGGGTTGTAAACCTCTTTCGTCAGGGAACAAGGCACTGTCTTTTTGGTGGTGTTGAGGGTAGCAGGATAAGAAGCGCCGGCTAACT
>HMT866_148_152_394_375_344
ACGCTGGCGGCGTGCTTAACACATGCAAGTCGAACGAAAATACCAAGCTTGCTTGGTTGATTAGTGGCGAACGGGTGAGTAACACGTGAGTAACCTGCCCCTTACTTTCTGGATAACTGCTCGAAAGGGTAGCTAATACGGGGTATTCTGGCCTTCCTGCATGGGTTGGTTTGGAAAGGTTTTTTCTGGTGAGGGATGGGCTCGCGGCCTATCAGCTTGTTGGTGGGGTGATGGCCTACCAAGGCNNNNNNNNNNGAAGGCCTGCGGGTTGTAAACCTCTTTCGTCAGGGAACAAGGCACTACTTTTTTGGTGGTGTTGAGGGTACCTGGATAAGAAGCGCCGGCTAACT
>HMT866_411_396_65_180_68
ACGCTGGCGGCGTGCTTAACACATGCAAGTCGAACGAAAATACCAAGCTTGCTTGGTTGATTAGTGGCGAACGGGTGAGTAACACGTGAGTAACCTGCCCCTTACTTTCTGGATAACTGCTCGAAAGGGTAGCTAATACGGGATATTCTGGCCTTCCTGCATGGGTTGGTTTGGGAAGGTTTTTTCTGGTGAGGGATGGGCTCGCGGCCTATCAGCTTGTTGGTGGGGTGATGGCCTACCAAGGCNNNNNNNNNNGAAGGCCTTCTGGTTGTAAACCTCTGTCGTCAGGGAACAAGGCACTACTTTTTTGGTGGTGTTGAGGGTACCTGGATAAGAAGCGCCGGCTAACT
>HMT866_404_133_450_471_194
ACGCTGGCGGCGTGCTTAACACATGCAAGTCGAACGAAAATACCAAGCTTGCTTGGTTGATTAGTGGCGAACGGGTGAGTAACACGTGAGTAACCTGCCCCTTACTTTCCTGGATAACTGCTCGAAACGGTAGCTAATACGGGATATTCTGACCATCCTGCATGGGTTGGTTTGGAAAGGTTGTTTTTGTGGTAAGGGATGGGCTCGCGGCCTATCAGCTTGTTGGTGGGGTGATGGCCTACCAANNNNNNNNNNAAGGCCTTCGGGTTATAAACCTCTTTCGTCAGGGAACAAGGCATTGCCTTTTTTGGTGGTCTTGAGGGTACCTGGATAAGACGCGCCGGCTAACT
>HMT866_466_421_445_394_91
ACGCTGGCGGCGTGCTTAACACATGCAAGTCGAACGAAAATACCAAGCTTGCTTGGTTGATTAGTGGCGAACGGGTGAGTAACACCTGAGTAACCTGCCCCTTACTTTCCTGGATAACTGCTCGAAAGGGTAGCTAATACGGGATATTCTGACCATCCTGCATGGGTTGGTTTGGAAAGGTTGTTTTTCTGGTAAGGGATGGGCTCGCGGCCTATCAGCTTGTTGGTGGGGTGATGGCCTACCAANNNNNNNNNNAAGGTCTTCGGGTTGTAAACCTCTTTCGTCATGGAACAAGGCATTGCCTTTTTTGGTGGTGTTGAGGGTACCTGGAGAAGAAGCGCCGGCTAACT
>HMT866_157_115_129_488_244
ACGCTGGCGGCGTGCTTAACACATGCAAGTCGAACGAAAATACCAAGCTTGCTTGGTTGATTAGTGGCGAACGGGTGAGTAACACGTGAGTAACCTGCCCCTTACTTTCCTGGATAACTGCTCCAAAGGGTAGCTAATACGGGATATTCTGACCAGCCTGCATGGGTTGGTTTGGAAAGGTTGTTTTTCTGGTAAGGGATGGGCTCGCGGCCTATCAGCTTGTTGGTGGGGTGATGGCGTACCAANNNNNNNNNNAAGGCCTTCGGGTTGTAAACCTCTTTCGTCAGGGAACAAGGCACTGCCTTTTTTGGTGGTGTTGAGGGTACCTGGATAAGAAGCGCCGGCTAACT
>HMT866_305_335_230_404_318
ACGCTGGCGGCGTGCTTAACACATGCAAGTCGAACGAAAATACCAAGCTTGCTTGGTTGATTAGTGGCGAACGGGTGAGTAACACGTGAGTAACCTGCCCCTTACTTTCCTGGATAACTGCTCGAAAGGGTAGCTAATACGGGATATTCTGACCAGCCTGCATGGGTTGGTTTGGAAAGGTTGTTTTTCTGGTAAGGGATGGGCTCGCGGCCTATCAGCTTGTTAGTGGGGTGATGGCCTACCAANNNNNNNNNNAAGGCCTTCGGGTTCTAAACCTCTTTCGTCAGGGAACAAGGCACTGCCTTTTTTGGTGGTGTTGAGGGTACCTGGATAAGAAGCGCCGGCTAACT
>HMT866_63_429_27_179_316
ACGCTGGCGGCGTGCTTAACACATGCAAGTCGAACGAAAATACCAAGCTTGCTTGGTTGATTAGTGGCGAACGGGTGAGTAACACGTGAGTAACCTGCCCCTTACTTTCCTGGATAACTGCTCGAAAGGGTAGCTAATACGGGATATTCTGACCAGTCTGCATGGGTTGGTTTAGAAAGGTTGTTTTTCTGGTAAGGGATGGGCTCGCGGCCTATCAGCTTGTTGGTGGGGTGATGGCCTACCAANNNNNNNNNNGAAGGCCTTCGGGTTGTAAACCTCTTTCGTCAGGGAACAATGCACTGCTTTTTTGGTGGTGTTGAGGGTACCTGGATAAGAAGCGCCGGCTAACT
>HMT866_460_302_82_148_101
ACGCTGGCGGCGTGCTTAACACATGCAAGTCGAACGAAAATACCAAGCTTGCTTGGTTGATTAGTGGCGAACGGGTTAGTAACACGTGAGTAACCAGCCCCTTACTTTCCTGGATAACTGCTCGAAAGGGTAGCTAATACGGCATATTCTGACCAGTCTGCATGGGTTGGTTTGGAAAGGTTGTTTTTCTGGTAAGGGATGGGCTCGCGGCCTATCAGCTTGTTGGTGGGGTGATGGCCTACCAANNNNNNNNNNGAAGGCCTTCGGGTTGTAAACCTCTTTCGTCAGGGAACAAGGCACTGCTTTTTTGGTGGTGTTGAGGGTACATGGATAAGAAGCGCCGGCTAACT
>HMT866_294_105_471_427_307
ACGCTGGCGGCGTGCTTAACACATGCAAGTCGAACGAAAATACCAAGCTTGCTTGGTTGATTAGTGGCGAACGGGTGAGTAACACGTGAGTAACCTGCCTCTTACTTTCCTGGATAACTGCTCGAAAGGGTAGCTAATACGGGATATTCTGACCATCCTGCATGGGTTGGTTTGGAAAGGTTGTTTTTCTGGTAAGGGATGGGCTCGCGGCCTATCAGCTTGTTGGTGGGGTGATGGCCTACCAANNNNNNNNNNTGAAGGCCTTCGGGTTGTAAACCTCTTTCGTCAGGGAACGAGGCACTGCTTTTTGGTGGTGTTGAGGGTACCTGGATAAGAAGCGCCGGCTAACT
>HMT866_437_373_191_24_91
ACGCTGGCGGCGTGCTTAACACATGCAAGTCGAACGAAAATACCAAGCTTGCTTGGTTGATTAGTGGCGAACGGGTGAGTAACACCTGAGTAACCTGCCCCTTACTTTCCTGGATAACTGCTCGAAAGGGTAGCTAATACGGGATATTCTGACCATCCTGCATGGGTTGGTTTGGAAAGGTTGTTATTCTGGTAAGGGATGGGCTCGCGGCCTATCAGCTTGTTGGTGGGGTGATGGCCTACCAANNNNNNNNNNTGAAGGCCTTCGGGTTGTAAACCTCTTTCGTCAGGGAACAAGGCACTGCCTTTTGGTGGTGTTGAGGGTACCTGGATAAGAAGCGCCGGCTAACT
>HMT866_106_118_197_431_140
ACGCTGGCGGCGTGCTTAACACATGCAAGTCGAACGAAAATACCAAGCTTGCTTGGTTGATTAGTGGCGAACGGGTGAGTAACACGTGAGTAACCTGCCCGTTACTTTCCTGTATAACTGCTCGAAAGGGTAGCTAATACGGGATATTCTGACCAGCCTGCATGGGTTGGTTTGGAAAGGTTGTTTTTCTGATAAGGGATGGGCTCGCGGCCTATCAGCTTGTTGGTGGGGTGATGGCCTACCAANNNNNNNNNNGAAGGCCTTCGGGTTGTAAACCTCTTTCGTCAGGGAACAAGGGACTGTCTTTTTGGTGGTGTTGAGGGTACCTGGATAAGAAGCGCCGGCTAACT
>HMT866_217_140_190_351_106
ACGCTGGCGGCGTGCTTAACACATGCAAGTCGAACGAAAATACCAAGCTTGCTTGGTTGATTAGTGGCGAACGGGTGAGTAACACGTGAGTAACCTGCCCCTTACTTTCCTGGATAACTGCTCGAAAGGGTAGCGAATACGGGATATTCTGACCAGCCTGCATGGGTTGGTTTGGAAAGGTTGTGTTTCTGGTAAGGGATGGGCTCGCGGCATATCAGCTTGTTGGTGGGGTGATGGCCTACCAANNNNNNNNNNGAAGGCCTTCGGGTTGTAAACCTCTTTCGTCAGGGAACAAGGCACTGTCTTTTTGGTGGTGTTGAGGGTACCTGGATAAGAAGCGCCGGCTAACT
>HMT866_7_340_257_103_113
AAGCTGGCGGCGTGCTTAACACATGCAAGTCGAACGAAAATACCAAGCTTGCTTGGTTGATTAGTGGCGAACGGGTGAGTAACACGTGAGTAACCTGACCCTTACTTTCCTGGATAACTGCTCGAAAGGGTAGCTAATACGGGATATTCTGACTAGCCTGCATGGGTTGGTTTGGAAAGGTTGTTTTTCTGGTAAGGGATGGGCTCGCGGCCTATCAGCTTGTTGGTGGGGTGATGGCCTACCAANNNNNNNNNNAAGGCCTTCGGGTTGTAAACCTCTTTCGTCAGGGAACAAGGCATTGCCTTTTTTGGTGGTGTTGAGGGTACCTGGATAAGAAGCGCCGGCTAACT
>HMT866_160_441_299_460_109
ACGCTGGCGGCGTGCTTAACACATGCAAGTCGAACGAAAATACCAAGCTTGCTTGGTTGATTAGTGGCGAACGGGTGAGTAACACGTGAGTAACCTGCCCCTTTCTTTCCTGGATAACTGCTCGAAAGGGTAGCTAATACGGGATATTCTGACTTGCCTGCATGGGTTGGTTTGGAAAGGTTGTTTTTCTGGTAAGGGATGGGCTCGCGGCCTATCAGCTTGTTGGTGGGGTGATGGCCTACCAANNNNNNNNNNAAGGCCTTCGGGTTGTAAACCTCTTTCGTCAGGGAACAAGGCATTGCCTTTCTTGGTGGTGTTGAGGGTATCTGGATAAGAAGCGCCGGCTAACT
>HMT866_448_62_270_32_442
ACCCTTGCGGCGTGCTTAACACATGCCAGTCGAACGAAAATACCAAGCTTGCTTGGGTGATTAGTGGCGAACGGGTGAGTAACACGTGAGTAACCTGCCCCTTACTTTCCTGGATAACTGCTCGAAAGGGTAGCTAATACGGGATATTCTGACCATCCTGCATGGGTTGGTTTGGAAAGGTTGTTTTTCTGGTAAGGGATGGGCTCGCGGCCTATCAGCTTGTTGGTGGGGTGATGGCCTACCAANNNNNNNNNNGAAGGCCTTCGGGTTGTAAACCTCTTTCGTCAGGGAACAAGGCACTGCTTTTTCGGTGGTGTTGAGGGTACCTGGATAAGAAGCGCCGGCTAACT
>HMT866_73_429_176_97_282
ACCCTTGCGGCGTGCTTAACACATGCAAGTCGAACGAAAATACCAAGCTTGCTTGGTTGATTAGTGGTGAACGGGTGAGTAACACGTGAGTTACCTGCCCCTTACTTTCCTGGATAACTGCTCGAAAGGGTAGCTAATACGGGATATTCTGACCATCCTGCATGGGTTGGCTTGGAAAGGTTGTTTTTCTGGTAAGGGATGGGCTCGCGGCCTATCAGCTTGTTGGTGGGGTGATGGCCTACCAANNNNNNNNNNGAAGGCCTTCGGGTTGTAAACCTCTTTCGTCAGGGAACAACGCACTGCTTTTTTGGTGGTGTTGAGGGTACCTGGATAAGAAGCGCCGGCTAACT
>HMT866_294_424_67_135_85
ACGCTGGCGGCGTGCTTAACACATGCAAGTCGAACGAAAATACCAAGCTTGCTTGGTTGATTAGTGGCGAACGGGTGAGGAACACGTGAGTAACCTGCCCCTTACTTTCCTGGATAACTGCTCGAAAGGCTAGCTAATACGGGATATTCTGACCTTCCTGCATGGGTTGGTTTGGAAAGGTTGTTTTTCTGGTAAGGGATGGGCTCGCGGCCTATCAGCTTGTTGGTGGGGTGATGGCCTACCAANNNNNNNNNNGAAGGCCTTCGGGTTGTAAACCTCTTTCGTCAGGGGACAAGGCACTGTCTTTTTGGTGGTGTTGAGGGTACCTGGATAAGAAGCGCCGGCTAACT
>HMT866_163_16_361_326_26
ACGCTGGCGGAGTGCTTAACTCATGCAAGTCGAACGAAAATACCAAGCTTGCTTGGTTGATTAGTGGCGAACGGGTGAGTAACACGTGAGTAACCTGCCCCTTACTTTCCTGGATAACTGCTCGAAAGGGTAGCTAATACGGGATATTCTGACCTTCGTGCATGGGTTGGTTTGGAAAGGTTGTTTTTCTGGTAAGGGATGGGCTCGCGGCCTATCAGCTTGTTGGTGGGGTGATGGCCTACCAANNNNNNNNNNGAAGGCCTTCGGGTTGTAAACCTCTTTCGTCAGGGAACAAGGCACTGTCTTTTTGGTGGTGTTGAGGGTACCTGGATAAGAAGCGCCGGCTAACT
>HMT866_380_192_4_206_275
ACGCTGGCGGCGTGCTTAACACATGCAAGTCGAACGAAAATACCAAGCTTGCTTGGTTGATTAGTGGCGAACGGGTGAGTAACACGTGAGTAACCTGCCCCTTACTTTCCTGGATAACTGCTCGAAAGGGTAGCTAATACGGGATATTCTGGCCAGCCTGCATGGGTTGGTTTGGAAAGGTTGTTTGTCTGGTAAGGGATTGGCTCGCGGCCTATCAGCTTGTTGGTGGGGTGATGGCCTACCAANNNNNNNNNNGAAGGCCTTCGGGTTGTAAACCTCTTTCGTCAGGGAACAAGGCACTGCTTTTTTGGTGGTGTTGAGGGTACCTGGATAAGAAGCGCCGGCTAACT
>HMT866_170_458_338_228_237
ACGCTGGCGGCGTGCTTAACACATGCAAGTCGAACGAAAATACCAAGCTTGCTTGGTTGATTAGTGGCGAACGGGTGAGTAACACGTGAGTAACCTGCCCCTTACTTTCCTGGATAACTGCTCGAAAGGGTAGCTAATACGGGATATTCTGGCCAGCCTGCATGAGTTGGTTTGGAAAGGTTGTTTTTCTGGTAAGGGATGGGCTCGCGGCCTATCAGCTTGGTGGTGGGGTGATGGCCTACCAANNNNNNNNNNGAAGGCCTTCGGGTTGTAAACCTCTTTCGTCAGGGAACAAGGCACTGCTTTTTTGGTGGTGTTGAGGGTACCTGGATAAGAAGCGCCGGCTAACT
>HMT866_68_210_154_149_217
ACGCTGGCGGCGTGCTTAACACATGCAAGTCGAACGAAAATACCAAGCTTGCTTGGTTGATTAGTGGCGAACGGGTGAGTAACACGTGAGTAACCTGCCCCTTACTTTCCTGGATAACTGCTCGAAAGGGTAGCTAATACGGGATATTCTGGCTAGCCTGCATGGGTTGGTTTGGAAAGGTTGTTTTTCTGGTAAGGGATGGGCGCGCGGCATATCAGCTTGTTGGTGGGGTGATGGCCTACCAANNNNNNNNNNAAGGCCTTCGGGTTGTAAACCTCTTTCGTCAGGGAACAAGGCATTGCCTTTTTTGGTGGTGTTGAGGGTACCTGGATAAGAAGCGCCGGCTAACT
>HMT866_325_285_484_341_257
ACGCTGGCGGCGTGCTTAACACATGCAAGTCGAACGAAAATACCAAGCTTGCTTGGTTGATTAGTGGCGAACGGGTGAGTAACACGTGAGTAACCTGCCCCTTACTTTCCTGGATAACTGCTCGAAAGGGTAGCTAATACGGGATATTCTGGCTAGCCTGCATGGGTTGGTTTGGAAAGGTTGTTTTTCTGGTAAGGGATGGGCTCGCGGCCTATCAGCTTGTTGGTGGGGTGATGGCCTACCAANNNNNNNNNNAAGGCCTTCGGGTTGTAAACCTCTTTCGTCAGGGAACAAGGCATTGCCTTTTTTGGTGGTGTTGAGGGTACCTGGATAAGAAGCGCCGGCTAACC
>HMT866_159_80_148_420_410
ACGCTGGCGGCGTGCTTAACACATGCAAGTCGAACGAAAATACCAAGCTTGCTTGGTTGATTAGTGGCGAACGGCTGAGTAACACGTGAGTAACCTGCCCCTTACTTTCCTGGATAACTGCTCGAAAGGGTAGCTAATACGGCATATTCTGACAGGCCTGCATGGGTTGGTTTGGAAAGGTTGTTTTTCTGGTAAGGGATGGGCTCGCGGCCTATCAGCTTGTTGGTGGGGTGATGGCCTACCAANNNNNNNNNNTGAAGGCCTTCGGGTTGTAAACCTCTTTCGTCAGGGAACAAGGCACTGCTTTTTGGTGGTGTTGAGGGTACCTGGATAAGAAGCGCCGGCTAACT
>HMT866_37_61_188_142_39
ACGCTGGCGGCGTGCTTAACACATGCAAGTCTAGCGAAAATACCAAGCTTGCTTGATTGATTAGTGGCGAACGGGTGAGTAACACGTGAGTAACCTGCCCCTTACTTTCCTGGATAACTGCTCGAAAGGGTAGCTAATACGGGATATTCTGACCGGCCTGCATGGGTTGGTTTGGAAAGGTTGTTTTTCTGGTAAGGGATGGGCTCGCGGCCTATCAGCTTGTTGGTGGGGTGATGGCCTACCAANNNNNNNNNNTGAAGGCCTTCGGGTTGTAAACCTCTTTCGTCAGGGAACAAGGCACTGCTTTTTGGTGGTGTTGAGGGTACCTGGATAAGAAGCGCCGGCTAACT
>HMT866_314_390_332_371_287
ACGCTGGCGGCGTGCTTAACACATGCAAGTCGAACGAAAATACCAAGCTTGCTTGGTTGATTAGTGGCGAACGGGTGAGTAACACGTGAGTAACCTGCCCCTTACTTTCCTGGATAACTGCTCGAAAGGGTAGCTAATACGGGATATTCTGACTAGCCTGCATGGGTTGGTTTGGAAAGGTTGTTTTTCTGGTAAGGGATGGGCTCGCGGCCTATCAGCTTGTTGGTGGGGTGATGGCCTACCAANNNNNNNNNNTAGGCCTTCGGGTTGTAAACCTCTTTCGTCAGGGAACAAGGCATTGCCTTTTTTGGTGGTGTTGAGGGTACCTGGATAAGAAGCGCCGGCTAACT
>HMT866_416_430_395_33_231
ACGCTGGCGGCGTGCTTAACACATGCACGTCGAACGAAAATACCAAGCTTGCTTGGTTGATTAGTGGCGAACGGGTGAGTAACACGTGAGTAACCTGCCCCTTACTTTCCTGGATAACTGCTCGAAAGGGTAGCTAATACGGGATATTCTGACTAGCCTGCATGGGTTGGTTTGGAAAGGTTGTTTTTCTGGTAAGGGATGGGCTCGCGGCCTATCAGCTTGTTGATGGGGTGATGGCCTACCAANNNNNNNNNNAAGGCATTCGGGTTGTAAACCTCTTTTGTCAGGGAACAAGACATTGCCTTTTTTGGTGGTGTTGAGGGTACCTGGATAAGAAGCGCCGGCTAACT
>HMT866_405_278_430_43_297
ACGCTGGCGGCGTGCTTAACACATGCAAGTCGAACGACAATACCAAGCTTGCCTGGTTGATTAGTGGCGAACGGGTGAGTAACACGTGAGTAACCTGCCCCTTACTTTCCTGGATAACTGCTCGAAAGGGTAGCTAATACGGGATATTCTGACTAGCCTGCATGGGTTGGTTTGGAAAGGTTGTTTTTCTGGTAAGGGATGGGCTCGCGGCCTATCAGCTTGTTGGTGGGGTGATGGCCTACCAANNNNNNNNNNAAGGCCTTCGGGTTGCAAACCTCTTTCGTCAGGGAACAAGTCATTGCCTTTTTTGGTGGTGTTGAGGGTACCTGGATAAGAAGCGCCGGCTAACT
>HMT866_436_317_164_422_380
ACGCTGGCGGCGTGCTTAACACATGCAAGTCGAACGAAAATACCAAGCTTGCCTGGTTGATTAGTGGCGAACGGGTGAGTAACACGTGAGTAACCTGCCCCTTACTTTCCTGGATAACTGCTCGAAAGGGTAGCTAATACGGGATATTCTGACTAGCCCGCATGGGTTGGTTTGGAAAGGTTGTTTTTCTGGTAAGGGATGGGCTCGCGGCCTATCAGCTTGTTGGTGGGGTGATGGCCTACCAANNNNNNNNNNAAGGCCTTCGGGTTGTAAACCTCTTTCGTCAGAGAACAAGGCATTGACTTTTTTGGTGGTGTTGAGGGTACCTGGATAAGAAGCGCCGGCTAACT
>HMT866_431_410_295_364_94
ACGCTGGCGGCGTGCTTAACACATGCAAGTCGAACGAAAATACCAAGCTTGCTTGGTTGATTAGTGGCGAACGGGTGAGTAACACGTGAGTAACCTGCCCCTTACTTTCCTGGATAACTGCTCGAAAGGGTAGCTAATACGGGATATTCTGACCATCCTGCATGGGTTGGTTTGGAAAGGTTATTTTTTTCTGGTAAGGGATGGGCTCGCGGCCTATCAGCTTGTTGGTGGGGTGATGGCCTACCNNNNNNNNNNGAAGGCCTTCGGGTTGTAAACCTCTTTCGTCAGGGAACAACGCACTGCTTTTTTGGTGGTGTTGAGGGTACCTGGATAAGAAGCGCCGGCTAACT
>HMT866_157_442_480_374_202
ACGCTGGCGGCGTGCTTAACACATGCAAGTCGAACGAAAATACCAAGCTTGCTTGGTTGATTAGTGGCGAACGGGTGAGTAACACGTGAGTAACCTGCCCCTTACTTTCCTGGATAACTGCTCGAAAGGGTAGCTAATACGGGATATTCTGGCCATCCTGCATGGGTTGGTTTGGAAAGGTTATTTTTTTCTGGTATGGGATGGGCTCGCGGCCTATCAGCTTGTTGGTGGGGTGATGGCCTACCNNNNNNNNNNGAAGGCCTTCGGGTTGTAAACCTCTTTCGTCAGGGAACAAGGCACTGCTTTGTTGGTGGTGTTGAGGGTACCTGGATAAGAAGCGCCGGATAACT
>HMT866_165_46_262_476_56
ACGCTGGCGGCGTGCTTAACACATGCAAGTCGAACGAAAACACCAAGCTTGCTTGGTTGATTAGTGGCGAACGGGTGAGTAACACGTGAGTAACCTGCCCCTTACTTTCCTGGATAACTGCTCGAAAGGGTAGCTAATACGGGATATTCTGGCCTTCCTGCATGGGTTGGTTTGGAAAGGTTGTTTTTTCTGGTAAGGGATGGGCTCGCGGCCTATCAGCTTGTTGGTGGGGTGATGGCCTACCANNNNNNNNNNATGAAGGCCTTCGGGTTGTAAACCTCTTTCGTCAGGGAACAAGGCACTGCTTTTGGTGGTGTTGAGGGTACCTGGATAAGAAGCGCCGACTAACT
>HMT866_413_417_244_21_300
ACGCTGGCGGCGTGCATAACACATGCAAGTCGAACGAAAATACCAAGCTTGCTTGGTTGATTAGTGGCGAACGGGTGAGTAACACGTGAGTAACCTGCCCCTTACTTTCCTGGATAACTGCTCGAAAGGGTAGCTAATACGGGATATTCTGGCCTTCCTGCATGGGTTGGTTTGGAAAGGTTGTTTTTTCTGGTAAGGGATGGGCTCGCGGCCTATCAGCTTGTTGGTGGGGTGATGGTCTACCANNNNNNNNNNATGAAGGCCTTCGGGTTGTAAACCTATTTAGTCAGGGAACAAGGCACTGCTTTTGGTGGTGTTGAGGGTACCTGGATAAGAAGCGCCGGCTAACT
>HMT866_42_72_12_479_205
ACGCTTACGGCGTGCTTAACACATGCAAGTCGAACGGAAATACCAAGCTTGCTTGGTTGATTAGTGACGAACGGGTGAGTAACACGTGAGTAACCTGCCCCTTACTTTCCTGGATAACTGCTCGAAAGGGTAGCTAATACGGGATATTCTGACCAGCCTGCATGGGTTGGTTTGGAAAGGTTGTTTTTCTGGTAAGGGATGGGCTCGCGGCCTATCAGCTTGTTGGTGGGGTGATGGCCTACCAANNNNNNNNNNGGAGGCCTTCGGGTTGTAAACCTCTTTCGTCAGGGAACAAGGCACTGTCTTTTTGGTGGTGTTGAGGGTACCTGGATAAGAAGCGCCGGCCAACT
>HMT866_371_302_12_54_111
ACGCTTGCGGCGTGCTTAACACATGCAAGTCGAACGAAAATACCAAGCGTGCTTGGTTGATTAGTGGCGAACGGGTGAGTAACACGTGAGTAACCTGCCCCTTACGTTCCTGGATAACTGCTCGAAAGGGTAGCTAATACGGGATATTCTGACCAGCCTGCATGGGTTGGTTTGGAAAGGTTGTTTTTCTGGTAAGGGATGGGCTCGCGGCCTATCAGCTTGTTGGTGGGGTGATGGCCTACCAANNNNNNNNNNGGAGGCCTTCGGGTTGTAAACCTCTTTCGTCAGGGAACAAGGCACTGTCTTTTTGGTGGTGTTGAGGGTACCTGGATAAGAAGCGCCGGCTAACT
>HMT866_32_292_405_62_7
AAGCTGGCTGCGTGCTTAACACATGCCAGTCGAACGAAAATACCAAGCTTGCTTGGCTGATTAGTGGCGAACGGGTGAGTAACACGTGAGTAACCTGCCCCTTACTTTCCTGGATAACTGCTCGAAAGGGTAGCTAATACGGGATATTCTGACCATCCTGCATGGGTTGGTTTGGAAAGGTTATTTTTTTCTGGTAAGGGATGGGCTCGCGGCCTATCAGCTTGTTGGTGGGGTGATGGCCTACCNNNNNNNNNNGAAGGCCTTCGGGTAGTAAACCTCTTTCGTCAGGGAACAAGGCACTGCTTTTTTGGTGGTGTTGAGGGTACCTGGATAAGAAGCGCCGGCTAACT
>HMT866_180_159_357_133_312
ACGCTGGCTGCGTGCTTAACACATGCAAGTCGAACGAAAATACCAAGCTTGCTTGGTTGATTAGTGGCGAACGGGTGAGTAACACGTGAGTAACCTGCCCCTTACTTTCCTGGATAACTGCTCGAAACGGTAGCTAATACGGGATATTCTGACGATCCTGCATGGGTTGGTTTGCAAAGGTTATTTTTTTCTGGTAAGGGATGGGCTCGCGGCCTATCAGCTTGTTGGTGGGGTGATGGCCTACCNNNNNNNNNNGAAGGCCTTCGGGTTGTAAACCTCTTTCGTCAGGGAACAAGGCACTGCTTTTTTGGTGGTGTTGAGGGTACCTGGATAAGAAGCGCCGGCTAACT
>HMT866_235_310_55_136_465
ACGCTGGCGGCGTGCTTAACACATGCAAGTCGAACGAAAATACCAAGCTTGCTTGGTTGATTAGTGGCGAACGGGTGAGTAACACGTGAGTAACCTGCCCCTTACTTTCCTGGATAACTGCTCGAAAGGGTAGCTAATACGGGATATTCCGACCAGCCTGCATGGGTTGGTTTGGAAAGGTTGTTTTTCTGGTAAGGGATGGGCTCGCGGCCTATCAGCTTGTTGGTGGTGTGATGGCCTACCAANNNNNNNNNNAAGGCCTTCGGGTTGTAAACCTCTTTCGTCAGGGAACAAGGCATTGCCTTTTTTGGTGGTGTTGAGGGTACCTGGGTAAGAAGCGCCGGCTAACT
>HMT866_452_50_227_146_479
ACGCTGGCGGCGTGCTTAACACATGCAAGTCGAACGAAAATACCTAGCTTGCTTGGTTGATTAGTGGCGAACGGGTGAGTAACACGTGAGTAACCTGCCCCTTACTTTCCTGGATAACTGCTCGAAAGGGTAGCTAATACTGGATATTCCGACCAGCCTGCATGGGTTGGTTTGGAAAGGTTGTTTTTCTGGTAAGGGATGGGCTCGCGGCCTATCAGCTTGTTGGTGGGGTGATGGCCTACCAANNNNNNNNNNAAGGCCTTCGGGTTGTAAACCTCTTTCGTCAGGGAACAAGGCATTGCCTTTTTTGGTGGTGTTGAGGGTACCTGGATAAGAAGCGCCGGGTAACT
>HMT866_243_366_62_165_34
ACGCTGGCGGCGTGCTTAACACATGCAAGTCGAACGAAAATACCAAGCTTGCTTGGGTGATTAGTGGCGAACGGGTGAGTAACACGTGAGTAACCTGCCCCTTACTTTCCTGGATAACTGCTCGAAAGGGTAGCTAATACGGGATATTCTGACCATCCTTCATGGGTTGGTTTGGAAAGGTTATTTTTTTCTGGTAAGGGATGGGCTCGCGGCCTATCAGCTTGTTGGTGGGGTGATCGCCTACCNNNNNNNNNNGAAGGCCTTCGGGTTGTAAACCTCTTTCGTCAGGGAACAAGGCACTGCTTTTTTGGTGGTGTTGAGGGTACCTGGATAAGAAGCGCCGGCTAACT
>HMT866_18_237_167_95_488
ACGCTGGCGGCGCGCTTAACACATGCAAGTCGAACGAAAATACCAAGCTTGCTTGGTTGATTAGTGGCGAACGGGTGAGTAACACGTGACTAACCTGCCCCTTACTTTCCTGGATAACTGCTCGAAAGGGTAGCTAATACGGGATATTCTGACCATCCTGCATGGGTTGGTTTGGAAAGGTTATTTTTTTCTGGTAAGGGATGGGCTCGCGGCCTATCAGCTTGTTGGTGGCGTGATGGCCTACCNNNNNNNNNNGAAGGCCTTCGGGTTGTAAACCTCTTTCGTCAGGGAACAAGGCACTGCTTTTTTGGTGGTGTTGAGGGTACCTGGATAAGAAGCGCCGGCTAACT
>HMT866_327_282_174_189_171
ACGCTGGCGGCGTGCTTAACACATGCAAGTCGAACGAAAATACCAAGCTTGCTTGGTTGATTAGTGGCGAACGGGTGAGTAACACGTGAGTAACCTGCCCCTTACTTTCCTGGATAACTGCTCGAAAGGGTAGCTAATACGGGATATTCTGACCATCCTGCATGGATTTGTTTGGAAAGGTTGCTTTTCTGGTAAGGGATGGGCTCGCGGCCTATCAGCTTGTTGGTGGGGTGATGGCCTACCAANNNNNNNNNNGAAGGCCTTCGGGTTGTAAACCTCTTTCGTCAGGGAACAAGGCATTGCCTTTTTGGTGGTGTTGAGGGTACCTGGATAAGAAGCGCCGGCTAACT
>HMT866_444_418_95_379_301
ACGCTGGCGGCGTGCTTAACACATGCAAGTCGAACGAAAATACCAAGCTTGCTTGGTTGATTAGTGGCGAACGGGTGAGTAACACGTGAATAACCTGCCCCTTACTTTCCTGGATAACTGCTCGAAAGGGTAGCTAATACGGGATATTCTGACCATCCTGCATGGGTTGGTTTGGAAAGGTTGTTTTTCTGGTAAGGGATGGGCTCGCGGCCTATCAGCTTGTTGGTGGGGTGATGGCCTACCAANNNNNNNNNNGAAGGCCTTCGGGTTGTAAACCTCTTTCGGCAGGGAACAAGGCATTGCCTTTTTGATGGTGTTGAGGGTACCTGGATAAGAAGCGCCGGCTAACT
>HMT866_459_117_319_174_180
ACGCTGGCGGCGTGCTTAACACATGCAAGTCGAACGAAAATACCAAGCTTGCTTGGTTGATTAGTGGCGAACGGGTGAGTAACACGTGAGTAACCTGCCCCTTACTTTCCTCGATAACTGCTCGAAAGGGTAGCTAATACGGGATATTCTGACCATCCTGCATGGGTTTGTTTGGAAAGGTTATTTTTTTCTGGTAAGGGATGGGCTCGCGGCCTATCAGCTTGTTGGTGGGGTGATGGCCTACCNNNNNNNNNNGAAGGCCTTCGGGTTGTAAACCTCTTTCGTCAGGGAACAAGGCACTGTCTTTTTGGTGGTGTTGAGGGCACCTGGATAAGAAGCGCCGGCTAACT
>HMT866_339_11_182_65_379
ACGCTAGCGGCGTGCTTAACACATGCAAGTCGAACGAAAATACCAAGCTTGCTTGGTTGCTTAGTGGCGAACGGGTGAGTAACACGTGAGTAACCTGCCCCTTACTTTCCTGGATAACTGCTCGAAAGGGTAGCTAATACGGGATATTCTGACCATCCTGCATGGGTTGGTTTGGACAGGTTATTTTTTTCTGGTAAGGGATGGGCTCGCGGCCTATCAGCTTGTTGGTGGGGTGATGGCCTACCNNNNNNNNNNGAAGGCCTTCGGGTTGTAAACCTCTTTCGTCAGGGAACAAGGCACTGTCTTTTTGGTGGTGTTGAGGGTACCTGGATAAGAAGCGCCGGCTAACT
>HMT866_303_78_228_474_397
GCGCTGGCGGCGTGCTTAACACATGCAAGTCGAACGAAAATACCAAGCTTGCTTGGTTGATTAGTGGCGAACCGGTGAGTAACACGTGAGTAACCTGCCCCTTACTTTCCTGGATAACTGCTCGAAAGGGTAGCTAATACGGGATATTCTAACCAGCCTGCATGGGTTGGTTTGGAAAGGTTGTTTTTCTGGTAAGGGATGGGCTCGCGGCCTATCAGCTTGGTGGTGGGGTGATGGCCTACCAANNNNNNNNNNGAAGGCCTTCGGGTTGTAAACCTCTTTCGTCAGGGAACAAGGCACTGCCTTTTTGGTGGTGTTGAGGGTACCTGGATAAGAAGCGTCGGCTAACT
>HMT866_344_66_411_274_448
GCGCTGGCGGCGTGCTTAACACATGCAAGTCGAACGAAAATACCAAGCTTGCTTGGTTGAATAGTGGCGAACGGGTGAGTAACACGTGAGTAACCTGCCCCTTACTTTCCTGGATAACTGCTCGAAAGGGTAGCTAATACGGGATATTCTAACCAGCCTGCATGGGTTGGTTTGGAAAGGTTGTTTTTCTGGTAAGGGATGGGCTCGCGGCCTATCAGCTTGTTGGTGGGGTGATGGCCTACCAANNNNNNNNNNGAAGGCCTTCGGGTTGTAAACCTCTTTCGTCAGGGAACAAGGCACTGCCTTTTTGGTGGCGTTGAGGGTACCTGGATAAGAAGCGCCGGCTAACT
>HMT866_449_404_176_260_149
ACGCTGGCGGCGTGCTTAACACATGCAAGTCGAACGAAAATACCAAGCTTGCTTGGTTGATTAGTGGCGAACGGGTGAGTAACACGTGAGTAACCTGCCCCTTACTTTCCTGGATAACTGCTCGAAAGGGTAGCTAATACGGGCTATTCTGGCCTTCCTGCATGGGTTGGCTTGGAAAGGTTGTTTTTCTGGTAAGGGATGGGCTCGCGGCCTATCAGCTTGTTGGTGGGGTGATGGCCTACCAANNNNNNNNNNAAGGCCTTCGGGTTGTAAACCTCTTTCGTCAGGGAACAAGGCATTGCCTTTTTTGGTGGCGTTGAGGGTACCTGGATAAGAAGCGCCGGCTAACT
>HMT866_256_29_6_448_16
ACGCTGGCGGCGTGCTTAACACAAGCAAGTCGAACGAAAATACCAAGCTTGCTTGGTTGATTAGTGGCGAACGGGTGAGTAACACGTGAGTAACCTGCCCCTTACTTTCCTGGATAACTGCTCGAAAGGGTAGCTAATACGGGATATTCTGGCCTTCCTGCATGGGTTGGTTTGGAAAGGTTGTTTTTCTGGTAAGGGATGGGCTCGCGGCCTATCAGCTTGTTGGTGGGGTGATGGCCTACCAANNNNNNNNNNAAGGCCTTCGGGTTGTAAACCTCTTTCGTCAGGGAACAAGGCATTGCCTTTTTTGGTGCTGTTGAGGGTACCTGGATAAGAAGCGCCGGCTAACT
>HMT866_94_464_43_275_183
ACGCTGGCGGCGTGCTTAACACATGCAAGTCGAACGACAATACCAAGCTTGCTTGGTTGATTAGTGGCGAACGGGTGAGTAACACGTGCGTAACCTGCCCCTTACTTTTCTGGATAACTGCTCGAAAGGGTAGCTAATACGGGATATTCTGACTAGCCTGCATGGGTTGGTTTGGAATGGTTGTTTTTCTGGTAAGGGATGGGCTCGCGGCCTATCAGCTTGTTGGTGGGGTGATGGCCTACCAANNNNNNNNNNGATGAAGGCCTTCGGGTTGTAAACCTCTTTCGTCAGGGAACAAGGCACTGCTTTTGTGGTGTTGAGGGTACCTGGATATGAAGCGCCGGCTAACT
>HMT866_124_62_170_215_474
ACGCTGGCGGCGTGCTTAACACATGCAAGTCGAACGAAAATACCAAGCTTGCTTGGATGATTAGTGGCGAACGGGTGAGTAACACGTGAGTAACCTGCCCCTTACTTTTCTGGATAACAGCTCGAAAGGGTAGCTAATACGGGATATTCTGACTAGCCTGCATGCGTTGGTTTGGAAAGGTTGTTTTTCTGGTAAGGGATGGGCTCGCGACCTATCAGCTTGTTGGTGGGGTGATGGCCTACCAANNNNNNNNNNGATGAAGGCCTTCGGGTTGTAAACCTCTTTCGTCAGGGAACAAGGCACTGCTTTTGTGGTGTTGAGGGTACCTGGATAAGAAGCGCCGGCTAACT
>HMT866_151_12_39_412_456
ACGCTGATGGCGTGCTTAACACATGCAAGTCGATCGAAAATACCAAGCTTGCTTGGTTGATTAGTGGCGAACGGGTGAGTAACACGTGAGTAACCTGCCCCTTACTTTCCTGGATAACTGCTCGAAAGGGTAGCTAATACGGGATGTTCTGACTAGCCTGCATGGGTTGGTTTGGAAAGGTTGTTTTTCTGGTAAGGGATGGGCTCGCGGCCTATCAGCTTGTTGGTGGGGTGATGGCCTACCAANNNNNNNNNNGAAGGCCTTCGGGTTGTAAACCTGTTTCGTCAGGGAACAAGGCACTGCTTTTTTGGTGGTGTTGAGGATACCTGGATAAGAAGCGCCGGCTAACT
>HMT866_187_132_233_183_97
ACGCTGGTGGCGTGCTTAACACATGCAAGTCGAACGAAAATACCAAGCTTGCTTGGTTGATTAGTGGCGAACGGGTGAGTAACACGTGAGTCACCTGCCCCTTACTTTCCTGGATAACTGCTCGAAAGGGTAGCTAATACGGGATATTCTGACTAGCCTGCATGGGTTGGTTTGGAAAGGTAGTTTTTCTGGTAAGGGATGGGCTCGCGGCCTATCAGCTTGTTGGTTGGGTGATGGCCTACCAANNNNNNNNNNGAAGGCCTTCGGGTTGTAAACCTCTTTCGTCAGGGAACAAGGCACTGCTTTTTTGGTGGTGTTGAGGGTACCTGGATAAGAAGCGCCGGCTAACT
>HMT866_160_108_401_96_280
ACGCTGGCGGCGTGCTTAACACATGCAAGTCGAACGAAAATACCAAGCTTGCTTGGTTGATTAGTGGCGAACGGGTAAGTAACACGTGAGGAACCTGCCCCTGACTTTCCTGGATAACTGCTCGAAAGGGTAGCTAATACGGGATATTCTGACCCTCCTGCATGGGTTGGTTTGGAAAGGTTTTTTCTGGTAAGGGATGGGCTCGCGGCCTATCAGCTTGTTGGTGGGGTGATGGCCTACCAAGGNNNNNNNNNNTGAAGGCCTTCGGGTAGTAAACCTCTTTCGTCAGGGAACAAGGCACCGTCTTTTGGTGGTGTTGAGGGTACCTGGATAAGAAGCGCCGGCTAACT
>HMT866_124_157_272_75_288
ACGCTGGCGGCGTGCTTAACACATGCAAGTCGAACGAAAATACCAAGCTTGCTTGGTTGATTAGTGGCGCACGGGTAAGTAACACGTGAGTAACCTGCCCCTTACTTTCCTGGATAACAGCTCGAAAGGGTAGCTAATACGGGATATTCTGTCCATCCTGCATGGGTTGGTTTGGAAAGGTTTTTTCTGGTAAGGGATGGGCTCGCGGCCTATCAGCTTGTTGGTGGGGTGATGGCCTACCAAGGNNNNNNNNNNTGAAGGCCTTCGGGTTGTAAACCTCTTTCGTCAGGGAACAAGGCACCGTCTTTTGGTGGTGTTGAGGGTACCTGGATAAGAAGCGCCGGCTAACT
>HMT866_103_369_328_38_232
ACGCTGGCGGCGTGCTTAACACATGCAAGTCGGACGAAAATACCAAGCTTGCTTGGTTGATTAGTGGCGAACGGGTGAGTAACACGTGAGTAACCTGACCCTTACTTTCCTGGATAACTGCTCGAAAGGGTAGCTAATACGGGATATTCTGACCATCCTGCATGGGTTGGTTTGGAAAGGTTTTTTCTGGTAAGGGATGGGCTCGCGGCCTATCAGCTTGTTGGTGTGGTGATGGCCTACCAAGGNNNNNNNNNNGAAGGCCTTCGGGTTGTAAACCTCTTTCGTCAGGGAACAAGGCACTGTCTTTTTGGTGGTGTTGAGGGTACCTGGATAAGAAGCGCCGGCTAACT
>HMT866_379_189_302_448_13
ACGCTGGCGGCGTGCTTAACACATGCAAGTCGAACGAAAATACCAAGCTTGCTTGGTTGATTAGTGGCGAACGGGTGAGTAACACGTGAGTAACCTGCCCCTTACTTTCCTGGATAACTGCTCGAAAGGGTAGCTAATACGGGATATTCTGACCATCCTGCATGGGTTGGTTTGGAAAGGTTTGTTCTGGTAAGGGATGGGCTCGCGGCCTATCAGCTTGTTGGTGGGGTGATGGCCTACCAAGGNNNNNNNNNNGAAGGCCTTCGGGTTGTAAACCTCTTTCGTCAGGGAACAAGGCACTGTCTTTTTGGTGGTGATGAGGGTACCTGGATAAGAAGCGCCGGCTAACT
>HMT866_46_206_273_299_306
ACGCTGGCGGCGTGCTTAACACATGCAAGTCGAACGAAAAGACCAAGCTTGCTTGGTTGATTAGTGGCGAACGGGTGAGTAACACGTGAGTAACCTGCCCCTTACTTTCCTGGATAACTGCTCGAAAGGGTAGCTAATACGGGATATTCTGACCAGCCTGCATGGGTTGGTTTGGAAAGGTTGCTTTTCTGGTAAGGGATCGGCTCGCGGCCTATCAGCTTGTTGGTGGGGTGATGGCCTACCAANNNNNNNNNNGAAGGCCTTCGGGTTGTAAACCTCTTTCGTCAGGGAACAAGGCACTGTCTTCTTGGTGGTGTTGAGGGTACCTGGATAAGAAGCGCCGGCTAACT
>HMT866_137_299_384_423_159
ACGCTGGCGGCGTGCTTAACACATGCAAGTCGAACGAAAATACCAAGCTTGCTTGGTTGATTAGTGGCGAACGGGTGAGTAACACGTGAGTAACCTGCCCCTTACTTTCCTGGATAACTGCTCGAAAGGGTTGCTAATACGGGATATTCTGACTAGCCTGCATGGGTTGGTTTGGAAAGGTTGCTTTTCTGGTAAGGGATGGGCTCGCGGCCTATCAGCTTGTTGGTGGGGTGATGGCCTACCAANNNNNNNNNNGAAGGCCTTCGGGTTGTAAACCTCTTTCGTCAGGCAACAAGGCACTGTCTTCTTGGTGGTGTTGAGGGTACCTGGATAAGAAGCGCCGGCTAACT
>HMT866_434_29_354_460_275
ACGCTGGCGGCGTGCTTAACACACGCAAGTCGAACGAAAATACCAAGCTTGCTTGGTTGATTAGTGGCGAACGGGTGAGTAACACGTGAGTAACCTGCCCCTTACTTTCCTGGATAACTGCTCGAAAGGGTAGCTAATACGGGATATTCTGACCAGCCTGCATGGGTTGGTTTGGAAAGGTTGTCTTTCTGGTAAGGGATGGGCTCGCGGCCTATCAGCTTGTTGGTGGGGTGATGGCCTACCAANNNNNNNNNNGAAGGCCTTCGGGTTGTAAACCTCTTTCGTCAGGGAACAAGGCACAGTCTTTTTGGTGGTGTTGAGGGTACCTGGATAAGAAGCGCCGGCTAACT
>HMT866_20_273_426_419_297
ACGCTGGCGGCGTGCTTAACACATGCAAGTCGAACGAAAATACCAAGCTTGCTTGGTTGATTAGTGGCGAACGGGTGAGTAACACGTGAGTAACCTGCCCCTTACTTTCCTGGATAACTGCTCGAAAGGGTAGCTAATACGGGATATTCTGACCAGCCTGCATGGGTTGGTTTGGAAAGGTTGTCTTTCTGGTAAGGGATGGGCTCGCGGCCTATCAGCTTGTTGGTGGGGTGATGGCCTACCAANNNNNNNNNNGAAGGCCTTCGGGTTGTAAACCTCTTTCGTGAGGGAACAAGGCACCGTCTTTTTGGTGGTGTTGAGGGTACCTGGATAAGAAGCGCCGGCTAACT
>HMT866_424_141_361_232_398
ACGCTGGCGGCGTGCTTAACACATGCAAGTCGAACGAAAATACCAAGCTTGCTTGGTTGATTAGTGGCGAACGGGTGAGTAACACGTGAGTAACCTGCCCCTTACTTTCTGGATAACTGCTCGAAAGGGTAGCTAGTACGGGATATTCTGACTAGCCTGCATGGGTTGGTTTGGAAAGGTTGTTTTTCTGGTAAGGGATGGGCTCGCGGCCTATCAGCTTGTTGGTTGGGTGATGGCCTACCAAGNNNNNNNNNNGAAGGCCTTCCGGTTGTAAACCTCTTTCGTCAGGGAGCAAGGCACTGTCTTTTTGGTGGTGTTGAGGGTACCTGGATAAGAAGCGCCGGCTAACT
>HMT866_33_84_155_96_272
ACGCTGGCGGCGTGCTTAACACATGCATGTCGAACGAAAATACCAAGCTTGCTTGGTTGATTAGTGGCGAACGGGTGACTAACACGTGAGCAACCTGCCCCTTACTTTCTGGATAACTGCTCGAAAGGGTAGCTAATACGGGATATTCTTACTAGCCTGCATGGGTTGGTTTGGAAAGGTTGTTTTTCTGGTAAGGGATGGGCTCGCGGCCTATCAGCTTGTTGGTGGGGTGATGGCCTACCAAGNNNNNNNNNNGAAGGCCTTCGGGTTGTAAACCTCTTTCGTCAGGGAACAAGGCACTGTCTTTTTGGTGGTGTTGAGGGTACCTGGATAAGAAGCGCCGGCTAACT
>HMT866_104_43_348_150_191
ACGCTGGCGGCGTGCTTAACACATGCAAGTCGAACGAGAATACCAAGCTTGCTTGGTTGATTAGTGGCGAACGGGTGAGTAACACGTGAGTAACCTGCTCCTTACTTTCCTGGATAACTGCTCGAAAGGGTAGCTAATACGGGATATTCTGACTAGCCTGCATGGGTTGGTTTGGAAAGGTTGTTATTCTGGTAAGGGATGGGCTCGCGGCCTATCAGCTTGTTGGTGGGGTGATGGCCTACCAANNNNNNNNNNATGAAGGCCTTCGGGTTGTAAACCTCTTTCGTCAGGGAACAAGGCGCTACTTTTTGTGGTGTTGAGGGTACCTGGATAAGAAGCGCCGGCTAACT
>HMT866_412_186_95_326_453
ACGCTGGCGGCGTGCTTAACACATGCAAGTCGAACGAAAATACCAAGCTTGCTTGGTTGATTAGTGGCGAACGGGTGAGTAACACGTGAATAACCTGCCCCTTACTTTCCTGGATAACTGCTCGAAAGGGTAGCTAATACGGGATATTCTGACTAGCCTGCATGGGTTGGTTTGGAAAGGCTGTTTTTCTGGTAAGGGATGGGCTCGCGGCCTATCAGCTTGTTGGTGGGGTGATGGCCTACCAANNNNNNNNNNATGAAGGCCTTCGGGTTGTAAACCTGTTTCGTCAGGGAACAAGGCGCTACTTTTTGTGGTGTTGAGTGTACCTGGATAAGAAGCGCCGGCTAACT
>HMT866_383_17_86_260_302
ACGCTGGCGGCATGCTTAACACATGCAAGTCGAACGAAAATACCAAGCTTGCTTGGTTGATTAGTGGCGAACGGGTGAGTTACACGTGAGTAACCTGCCCCTTACTTTCCTGGATAACTGCTCGAAAGGGTAGCTAATACGGGATATTCTGACCATCCTGCATGGGTTGGTTTGGAAAGGTTTTTTCTGGTAAGGGATGGGCTCGCGGCCTATCAGCTTGTTGGTGGGGTGATGGCCTACCAAGGNNNNNNNNNNAAGGCCTTCGGGTTGTAAACCTCTTTCGTCAGGGAACAAGGCATTGCCTTTTTTGGTGGTGTTGAGGGTACCTGGATAAGAAGCGCCGGCTAACT
>HMT866_12_66_235_297_409
ACGCTGGCGGCGTGCTTAACACATGCAAGTCGAACGAAAATACCAAGCTTGCTTGGTTGAATAGTGGCGAACGGGTGAGTAACACGTGAGTAACCTGCCCCTTACTTTCCTGGATAACTGCTCGAAAGGGTAGCTAATACGGGATATTCTGACCATCCTGCATGGGTTGGTTTGGAAAGGTTTTTTCTGGTAAGGGATGGGCTCGCGGCCTATCAGCTTGTTGGTGGGGTGATGGCCTACCAAGGNNNNNNNNNNAAGGCCTTCGGGTTGTAAACCGCTTTCGTCAGGGAACAAGGCATTGCCTTTTTTGGTGGTGTTGAGGGTACCTGGATAAGAAGCGCCGGCTAACT
>HMT866_418_18_324_212_399
ACGCTGGCGGCGTGCTTAACACATGCAAGTCGAACGAAAATACCAAGCTTGCTTGGTTGATTAGTGGCGAACGGGTGAGTAACACGTGAGTAACCTGCCCCTTACTTTCCTGGATAACTGCTCGAAAGGGTAGCTAATACGGGATATTCTGACCAGTCTGCATGGGTTGGTTTGGAAAGGTTGTTTTTCTGGTAAGGGATGGGCTCACGGCCTATCAGCTTGTTGGTGGGGTGATGGCCTACCAANNNNNNNNNNATGAAGGCCTTCCGGTTGTAAACCTCTTTCGACAGGGAACAAGGCACTGCTTTTGGTGGTGTTGAGGGTACCTGGATAAGAAGCGCCGGCTAACT
>HMT866_291_96_142_193_435
ACGCTGGCGGCGTGCTTAACACATGCAAGTCGAACGAAAATACCAAGCTTGCTTGGTTGATTAGTGGCGAACGGGTGAGTAACACGTGAGGAACCTGCCCCTTACTTTCCTGGATAACTGCTCGAAAGGGTAGCTACTACGGGATATTCTGACCAGTCTGCATGGGTTGGTTTGGAAAGGTTGTTTTGCTGGTAAGGGATGGGCTCGCGGCCTATCAGCTTGTTGGTGGGGTGATGGCCTACCAANNNNNNNNNNATGAAGGCCTTCGGGTTGTAAACCTCTTTCGTCAGGGAACAAGGCACTGCTTTTGGTGGTGTTGAGGGTACCTGGATAAGAAGCGCCGGCTAACT
>HMT866_96_261_348_33_486
ACGCTGGCGGCGTGCTTAACACATGCATGTCGAACGAAAATACCAAGCTTGCTTGGTTGATTAGTGGCGAACGGGTGAGTAACACGTGAGCAACCTGCCCCTTACTTTCCTGGATAACTGCTCGAAAGGGTAGCTAATACGGGATATTCTGACCATCCTGCATGGGTTGGTTTGGAAAGGTTATTTTTTTCTGGTAAGGGATGGGCTCGCGGCCTATCAGCTTGTTGGTGGGGTGATGGCCTACCNNNNNNNNNNAAGGCCTTCGGGTTGTAAACCTCTTTCGTCAGGGAACAAGGCATTGCCTTTTTTGGTGGTGTTGAGGGTACCTGGATAAGAAGCGCCGGCTAACC
>HMT866_305_193_194_446_102
ACGCTGGCGGCGTGCTTAACACATGCAAGTCGAACGAAAATACCAAGCTTGCTTGGTTGATTAGTGGCGAACGGGTGAGTAACACGTGAGTAACCTACCCCTTACTTTCCTGGATAACTGCTCGAAAGGGTAGCTAATACGGGATATTCTGACCATCCTGCATGGGTTGGTTTGGAAAGGTTATTTTGATCTGGTAAGGGATGGGCTCGCGGCCTATCAGCTTGTTGGTGGGGTGATGGCCTACCNNNNNNNNNNAAGGCCTTCGGGTTGTAAACCTCTTTCGTCAGGGAACAAGGCATTGCCTTTTTTTGTGGTGTTGAGGGTACCTGGATAAGAAGCGCCGGCTAACT
>HMT866_471_374_205_270_159
ACGCTGGCGGCGTGCTTAACACATGCAAGTCGAACGAAAATACCAAGCTTGCTTGGTTGATTAGTGGCGAACGGGTGAGTAACACGTGAGTAACCTGCCCCTTACTTTCCTGGATAACTGCTCGAAAGGGTAGCTAATACGGGATATTCTGACCAGCCTGCATGGGTTGGTTTGGAAAGGTTGTTTTTCTGGTAAGGGACGGGCTCGCGGCCTATCAGCTTGTTGGTGGGGTGATGGCCTACCAANNNNNNNNNNAAGGCCTTCGGGTTGTAAACCTCTTTCGTCAGGGAACAAGGCATTGCCTTTTTTGGTGGTGTTGAGGGTACCTGGATAAGAAGCGCCGGCTAACT
>HMT866_135_1_284_356_425
ACGCTGGCGGCGTGCTTAACACATGCAAGTCGAACGAAAATACCAAGCTTGCTTGGTTGATTAGTGGCGAACGGGTGAGTAACACGTGAGTAACCTGCCCCTTACTTTCCTGGATAACTGCTCGAAAGGGTAGCTAATACGGGATATTCTGACTAGCCTGCATGGGTTGGTTTGGAAAGGTTGTTTTTCTGGTAAGGGATGGGCTCGCGGCCTATCAGCTTGTTGGTGGGGTGATGGCCTACCAANNNNNNNNNNAAGGCCTTCGGGTTGTAAACCTCTTTCGTCAGGGAACAAGGCATTGCCTTTTTTGGTGGTGTTGAGGGTACCTGGATAAGAAGCGCCGGCTAACT
>HMT866_58_326_348_163_252
ACGCTGGCGGCGTGCTTAACACATGCAAGTCGAACGAAAATACCAAGCTTGCCTGGTTGATTAGTGGCGAACGGGTGAGTAACACGTGAGTAACCTGCCCCTTACTTTCCTGGATAACTGCTCGAAAGGGTAGCTAATACGGGATATTCTGACTAGCATGCATGGGTTGGTTTGGAAAGGTTGTTTTTCTGGTAAGGGATGGGCTCGCGGCCTATCAGCTTGTTGGTGGGGTGATGGCCTACCAANNNNNNNNNNAAGGCCTTCGGGTTGTAAACCTCTTTCGTCAGGGAACAAGGCATTGCCTTTTTTGGTGGTGTTGAGGGTACCTGGATAAGAAGCGCCGGCTAACT
>HMT866_372_179_74_470_24
ACGCTGGCGGCGTGCTTAGCACATGCAAGTCGAACGAAAATACCAAGCTTGCTTGGTTGATTAGTGGCGAACGGGTGAGTAACACGTGAGTAACCTGCCCCTTACTTTCCTGGATAACTGCTCGAAAGGGTAGCTAATACGGGATATTCTGACTAGCCTGCATGGGTTGGTTTCGAAAGGTTGTTTTTCTGGTAAGGGATGGGCTCGCGGCCTATCAGCTTGTTGGTGGGGTGATGGCCTACCAANNNNNNNNNNAAGGCCTTCGGGTTGTAAACCTCTTTCGTCAGGGAACAAGGCATTGCCTTTTTTGGTGGTGTTGAGGGTACCTGGATAAGCAGCGCCGGCTAACT
>HMT866_441_42_444_346_305
ACGCTGGCGGCGTGCTTAACACATGCAAGTCGAACGCAAATACCAAGCTTGCTTGGTTGATTAGTGGCGAACGGGTGAGTAACACGTGAGTAACCTGCCCCTTACTTTCCTGGATAACTGCTCGAAAGGGTAGCTAATACGGGATATTCTGACCATCCTGCATGGGTTGATTTGGAAAGGTTATTTTTTTCTGGTAAGGGATGGGCTCGCGGCCTATCAGCTTGTTGGTGGGGTGATGGCCTACCNNNNNNNNNNGAAGGCCTTCGGGTTGTAAACCTCTTTCGTCAGGGAACAAGGCACTGTCTATTTGGTGGTGTTGAGGGTACCTGGATAAGAAGCGCCGGCTAACT
>HMT866_409_265_231_308_299
ACGCTGGCGGCGTGCTTAACACATGCAAGTCGAACGAAAATACCAAGCTTGCTTGGTTGATTAGTGGCGAACGGGTGAGTAACACGTGAGTAACCTGCCCCTTACTTTCCTGGATAACTGCTCGAAAGGGTAGCTAATACGGGATATTCTGACCATCCTGCATGGGTTGATTTGGAAAGGTTATTTTTTTCTGGTAAGGGATGGGCTCGCGGCCTATCAGCTTGTTGGTGGGGTGATGGCCTACCNNNNNNNNNNGAAGGCCTTCGGGTTGTACACCTCTTTCGTCAGGGAACAAGGCACTGTCTTTTTGGTGGTGTTGAGGGTACCTGGATAAGAAGCGCCGGCTAACT
>HMT866_148_135_19_373_396
ACGCTGGCGGCGTTCTTAACACATGCAAGTCGAACGAAAATACCAAGCTTGCTTGGTTGATTAGTGGCGAACGGGTGAGTAACACGTGAGTAACCTGCCCCTTACTTTCCTGGATAACTGCTCGAAAGGCTAGCTAATACGGCATATTCTGACCAGTCTGCATGGGTTGGTTTGGAAAGGTTTTTTCTGGTAAGGGATGGGCTCGCGGCCTATCAGCTTGTTGGTGGGGTGATGGCCTACCAAGGNNNNNNNNNNAAGGCCTTCGGGTTGTAAACCTCTTTCGTCAGGGAACAAGGCATTGCCTTTTTTGGTGGTGTTGAGGGTACCTGGATAAGAAGCGCCGGCTAACT
>HMT866_206_340_313_423_228
ACGCTGGCGGCGTGCTTAACACATGCAAGTCGAACGAAAATACCAAGCTTGCTTGGTTGATTAGTGGCGAACGGGTGAGTAACACGTGAGTAACCTGCCCCTTACTTTCCTGGATAACTGCTCGAAAGGGTAGCTAATACGGGATATTCTGACCAGTCTGCATGGGTTGGTTTGGAAAGGTTTTTTCTGGTAAGGGATGGGCTCGCGGCCTATCAGCTTGTTAGTGGGGTGATGGCCTACCAAGGNNNNNNNNNNAAGGCCTTCGGGTTGTAAACCTCTTTCGTCAGGGAGCAAGGCATTGCCTTTTTTGGTGGTGTTGAGGGTACCTGGATAAGAAGCGCCGGCTAACT
>HMT866_194_231_339_36_272
ACGCTGGCGGCGTGCTTAACACATGCAAGTCGAACGAAAATACCAAGCTTGCTTGGTTGATTAGTGGCGAACGGGTGAGTAACACGTGAGTAACCTGCCCCTTACTTTCCTGGATAACTGCTCGAAAGGGTAGCTAATACGGGATATTCTGACCGGCCTGCATGGGTTGGTTTGGAAAGGTTATTTTTCTTCTGGTAAGGGATGGGCTCGCGGCCTATCAGCTTGATGGTGGGGTGATGGCCTACNNNNNNNNNNGAAGGCCTTCGGGTTGTAAACCTCTTTCGTCAGGGAACAAGGCATTGCCTTTTTGGTGGTGTTGAGGGTACCTGGATAAGAAGCGCCGGCTAACT
>HMT866_368_147_277_283_42
ACGCTGGCGGCGTGCTTAACACATGCAAGTCGAACGTAAATACCAAGCTTGCTTGGTTGATTAGTGGCGAACGGGTGAGTAACACGTGAGTAACCTGCCCCTTACTTTCCTGGATAACTGCTCGAAAGGGTAGCTAATACGCGATATTCTGACCGGCCTGCATGGGTTGGTTTGGAAAGGTTATTTTTTTTCTGGTAAGGGATGGGCTCGCGGCCTATCAGCTTGTTGGTGGGGTGATGGCCTACNNNNNNNNNNGAAGGCCTTCGGGTTGTAAACCTCTTTCGTCAGGGAACAAGGCATTGCCTTTTTGGTGGTGTTGAGGGTACCTGGATAAGAAGCGCCGGCTAACT
>HMT866_236_459_180_413_132
ACGCTGGCGGCGTGCTTAACACATGCAAGTCGAACGAAAATACCAAGCTTGCTTGGTTGATTAGTGGCGAACGGGTGAGTAACACGTGAGTAACCTGCCCCTTACTTTCCTGGATAACTGCTCGAATGGGTAGCTAATACGGGATATTCTGACCGGCCTGCATGGGTTGGTTTGCAAAGGTTTATTTTCTGGTAAGGGATGGGCTCGCGGCCTATCAGCTTGTTGGTGGGGTGATGGCCTACCAANNNNNNNNNNGAAGGCCTTCGGGTTGTAAACCTCGTTCGTCAGGGAACAAGGCATTGCCTTTTTGGTGGTGTTGAGGGTAACTGGATAAGAAGCGCCGGCTAACT
>HMT866_268_120_290_95_136
ACGCTGGCGGCGTGCTTAACACATGCAAGTCGAACGAAAATACCAAGCTTGCTTGGTTGATTAGTGGCGAACGGGTGAGTAACACGTGAGTAACCTGCCCCTTACTTTCCTGGAGAACTGCTCGAAAGGGCAGCTAATACGGGATATTCTGACCGGCCTGCATGGGTTGGTTTGGAAAGGTTTATTTTCTGGTAAGGGATGGGCTCGCGGCCTATCAGCTTGTTGGTGGGGTGATGGCCTACCAANNNNNNNNNNGAAGGCCTTCGGGTTGTAAACCTCTTTCGTCAGGGAACAAGGCATTGCCTTTTTGGTGGTGTTGAGGGTACCTGGATAAGAAGCGCCGGCTAACT
>HMT866_381_176_114_356_149
ACGCTGGCGGCGTGCTTAACACATGCAAGTCGAACGAAAATACCAAGCTTGCTTGGTTGATTAGTGGCGAACGGGTGAGTAACACGTGAGTAACCTGCCCCTTACTTTGCTGGATAACTGCTCGAAAGGGTAGCTAATACGGGATATTCTGACCGGCCTGCATGGGTTGGCTTGGAAAGGTTTTTTCTGGTAAGGGATGGGCTCGCGGCCTATCAGCTTGTTGGTGGGGTGATGGCCTACCAAGGNNNNNNNNNNGAAGGCCTTCGGGTTGTAAACCTCTTTCGTCAGGGAACAAGGCACTGTCTTTTTGGTGGTGTTGAGGGTACCTGGATAAGAAGCGCCGGCTAACT
>HMT866_327_365_45_258_392
ACGCTGGCGGCGTGCTTAACACATGCAAGTCGAACGAAAATACCAAGCTTGCTTGGTTGATTAGTGGCGAACGGGTGAGTAACACGTGAGTAACCTGCCCCTTACTTTCCTGGATAACTGCTCGAAAGGGTAGCTAATACGGGATATTCTGACCGGCCTGCATGGGTTGGTTTGGAAAGGTTTTTTCTGGTAAGGGATGGGCTCGCGGCCTATCAGCTTGTTGGTGGGGTGATGGCCTACCAAGGNNNNNNNNNNGAAGGGCTTCGGGTTGTAAACCTCTTTCGTCAGGGAACAAGGCACTGTCTTTTTGGTGGTGTTGAGGGTACCTGGATAAGAAGCGCCGGCTAACT
>HMT866_220_33_183_342_297
ACGCTGGCGGCGTGCTTAACACATGCATGTCGAACGAAAATACCAAGCTTGCTTGGTTGATTAGTGGCGAACGGGTGAGTAGCACGTGAGTAACCTGCCCCTTACTTTCCTGGATAACTGCTCGAAAGGGTAGCTAATACGGGATATTCTGACCATCCTGCATGGGTTGGTTTGGAACGGTTTTTTCTGGTAAGGGATGGGCTCGCGGCCTATCAGCTTGTTGGTGGGGTGATGGCCTACCAAGGNNNNNNNNNNAAGGCCTTCGGGTTGTAAACCTCTTTCGTCAGGGAACAAGGCATTGCCTTTTTTGGTGGTGTTGAGGGTACCTGGATAAGAAGCGCCGGCTAACT
>HMT866_279_203_169_326_451
ACGCTGGCGGCGTGCTTAACACATGCAAGTCGAACGAAAATACCAAGCTTGCTTGGTTGATTAGTGGCGAACGGGTGAGTAGCACGTGAGTAACCTGCCCCTTACTTTCCTGGATAACTGCTCGAAAGGGTAGCTAATACGGGATATTCTGACCATCCTGCATCGGTTGGTTTGGAAAGGTTTTTTCTGGTAAGGGAAGGGCTCGCGGCCTATCAGCTTGTTGGTGGGGTGATGGCCTACCAAGGNNNNNNNNNNAAGGCCTTCGGGTTGTAAACCTCTTTCGTCAGGGAACAAGGCATTGCCTTTTTTGGTGGTGTTCAGGGTACCTGGATAAGAAGCGCCGGCTAACT
>HMT866_387_88_375_144_227
ACGCTGGCGGCGTGCTTAACACATGCAAGTCGAACGAAAATACCAAGCTTGCTTGGTTGATTAGTGGCGAACGGGTGAGTAATACGTGAGTAACCTGCCCCTTACTTTCCTGGATAACTGCTCGAAAGGGTAGCTAATTCGGGATATTCTGACCATCCTGCATGGGTTGGTTTGGAAAGGTTGTTTTTCTGGTAAGGGATGGGCTCGCGGCCTATCAGCTTGTTGGTGGGGTGATGGCCTACCAANNNNNNNNNNATGAAGGCCTTCGGGTTGTAAACCTCTTTCGTCAGGGAACAAGGCGCTACTTTTTGTGGTGTTGAGGGTACCTGGATAAGAAGCGCCGGCTAACT
>HMT866_476_64_272_212_305
ACGCTGGCGGCGTGCTTAACACATGCAAGTCGAACGAAAATACCAAGCTTGCTTGGTTTATTAGTGGCGAACGGGTGAGTAACACGTGAGTAACCTGCCCCTTACTTTCCTGGATAACTGCTCGAAAGGGTAGCTAATACGGGATATTCTGACCATCCTGCATGGGTTGGTTTGGAAAGGTTGTTTTTCTGGTAAGGGATGGGCTCACGGCCTATCAGCTTGTTGGTGGGGTGATGGCCTACCAANNNNNNNNNNATGAAGGCCTTCGGGTTGTAAACCTCTTTCGTCAGGGAACAAGGCGCTACTTTTTGTGGTGTTGAGGGTACCTGGATAAGAAGCGCCGGGTAACT
>HMT866_349_204_272_383_215
ACGCTGGCGGCGTGCTTAACACATGCAAGTCGAACGAAAATACCAAGCTTGCTTGGTTGATTAGTGGCGAACGGGTGAGTAACACGTGAGTAACCTGCCCCTTACTTTCCTGGATAACTGCTCGAAAGGGTAGCTAATACGGGATATTCTGACCAGTCTGCATGGGTTGGTTTGGAAAGGTTGTTTTTCTGGTAAGGGCTGGGCTCGCGACCTATCAGCTTGTTGGTGGGGTGATGGCCTACCAANNNNNNNNNNTGAAGGCCTTCGGGTTGTAAACCTCTTTCGTCAGGGAACAAGGCACTACGTTTTGGTGGTGTTGAGGGTACCTGGATAAGAAGCGCCGGCTAACT
>HMT866_410_251_374_201_217
ACGCTGGCGGCGTGCTTAACACATGCAAGTCGAACGAAAATACCAAGCTTGCTTGGTTGATTAGTGGCGAACGGGTGAGTAACACGTGAGTAACCTGCCCCTTACTTTCCTGGATAACTGCTCGAAAGGGTAGCTAATACGGGATATTCTGACCAGTCTGCATGGGTTGGTTTGGAAAGGTTGTTTTTCTGGTAACGGATGGGCTCGCGGCGTATCAGCTTGTTGGTGGGGTGATGGCCTACCAANNNNNNNNNNTGAAGGCCTTCGGGTTGTAAACGTCTTTCGTCAGGGAACAAGGCACTACGTTTTGGTGGTGTTGAGGGTACCTGGATAAGAAGCGCCGGCTAACT
>HMT866_18_56_15_490_47
ACGCTGGTGACGAGCTTAACACATGCAAGTCGAACGAAAATGCCAAGCTTACTTGGTTGATTAGTGGCGAACGGGTGAGTAACACGTGAGTAACCTGCCCCTTACTTTCCTGGATAACTGCTCGAAAGGGTAGCTAATACGGGATATTCTGACCATCCTGCATGGGTTGGTTTGGAAAGGTTATTTTTTTTCTGGTAAGGGATGGGCTCGCGGCCTATCAGCTTGTTGGTGGGGTGATGGCCTACNNNNNNNNNNGAAGGCCTTCGGGTTGTAAACCTCTTTCGTCAGGGAACAAGGCACTGTCTTTTTGGTGGTGTTGAGGGTACCTGGATAAGAAGCGCCGGCTAACT
>HMT866_201_468_150_403_21
ACGCTGGTGGCGTGCATAACACATGCAAGTCGAACGAAAATACCAAGCTTGCTTGGTTGATTAGTGGCGAACGGGTGAGTAACACGTGAGTAACCTGCCCCTTACTTTCCTGGATAACTGCTCGAAAGGGTAGCTAATACGGGATATTCTGACCATCCTGCATGGGTTGGTTTGGAAAGGTTATTTTTTTTCTGGGAAGGGATGGGCTCGCGGCCTATCAGCTTGTTGGTGGGGTGATGGCCTACNNNNNNNNNNGAAGGCCTTCGTGTTGTAAACCTCTTTCGTCAGGGAACAAGGCACTGTCTTTTTGGTGGTGTTGAGGGTACCTGGATAAGAAGCGCCGGCTAACT
>HMT866_118_382_245_490_410
ACGCTGGCGGCGTGCTTAACACATGCAAGTCGAACGAAAATACCAAGCTTGCTTGGTTGATTAGTGGCGAACGGGTGAGTAACACGTGAGTAACCTGCCCCTTACTTTCCTGTATAACTGCTCGAAAGGGTAGCTAATACGGGATATTCTGACCAGCCCGCATGGGTTGGTTCGGAAAGGTTATTTTTTTCTGGTAAGGGATGGGCTCGCGGCCTATCAGCTTGTTGGTGGGGTGATGGACTACCNNNNNNNNNNAAGGCCTTCGGGTTGTAATCCTCTTTCGTCAGGGAACAAGGCATTGCCTTTTTTGGTGGTGTTGAGGGTACCTGGATAAGAAGCGCCGGCTAACT
>HMT866_429_130_380_432_428
ACGCTGGCGGCGTGCTTAACACATGCAAGTCGAACGAAAATACCAAGCTTGCTTGGTTGATTAGTGGCGAACGGGTGAGTAACACGTGAGTAACCTGCCCCTTACTTTCCTGGATAACTGCTCGGAAGGGTAGCTAATACGGGATATTCTGACCAGCCCGCATGGGTTGGTTCGGAAAGGTTATTTTTTTCTGGTAAGGGATGGGCTCGCGGCCTATCAGCTTGTTGGTGGGGTGATGGCCTACCNNNNNNNNNNAAGGCCTTCGGGTTGTAAACCTCTTTCGTCAGGGAAATAGTCATTGCCTTTTTTGGTGGTGTTGAGGGTACCTGGATAAGAAGCGCCGGCTAACT
>HMT866_124_56_206_199_78
ACGCTGGCGGCGTGCTTAACACATGCAAGTCGAACGAAAATACCAAGCTTGCTTGGTTGATTAGTGGCGAACAGGTGAGTAACACGTGAGTAACCTGCCCCTTACTTTCTGGATAACTTCTCGAAAGGGTAGCTAATACGGGATATTCTGGCCTTCCTGCATGGGTTGGTTTGGAAAGGTTGTTTTTTCTGGTCAGGGATTGGCTCGCGGCCTATCAGCTTGTTGGTGGGGTGATGGCCTACCAANNNNNNNNNNGAAGGCCTTCGGGTTGTAAACCTCTTTCGTCAGGGAACAAGGCACTGTCTTTTTGGTGGTGTTGAGGGTACCTGGATAAGAAGCACCGGCTAACT
>HMT866_130_90_32_477_426
ACGCTGGCGGCGTGCTTAACACATGCTAGTCGAACGAAAATACCAAGCTTGCTTGGTTGATTAGTGGCGAACGGGTGAGTAACATGTGAGTAACCTGCCCCTTACTTTCTGGATAACTGCTCGATAGGGTAGCTAATACGGGATATTCTGGCCTTCCTGCATGGGTTGGTTTGGAAAGGTTGTTTTTTCTGGTGAGGGATGGGCTCGCGGCCTATCAGCTTGTTGGTGGGGTGATGGCCTACCAANNNNNNNNNNGAAGGCCTTCGGGTTGTAAACCTCTTTCGTCAGGGAAGAAGGCACTGTCTTTTTGGTGGTGTTGAGGGTACCTGGATAAGAAGCACCGGCTAACT
>HMT866_459_119_34_258_355
ACGCTGTCGGCGTGCTTAACACATGCAAATCGAACGAAAATACCAAGCTTGCTTGGTTGATTAGTGGCGAACGGGTGAGTAACACGTGAGTAACCTGCCCCTTACTTTCCTGGGTAACTGCTCGAAAGGGTAGCTAATACGGGATATTCTGACCTGCCTGCATGGGTTGGTTTGGAAAGGTTGTTTTTCTGGTGAGGGATGGGCTCGCGGCCTATCAGCTTGTTGGTGGGGTGATGGCCTACCAANNNNNNNNNNATGAAGGCCTTCGGGTTGTAAACCTCTTTCGTCAGGGAACAAGGCACTGCTTTTGGTGGTGTTGAGGGTACCTGGATAAGAAGCGCCGGCTAACT
>HMT866_399_470_119_34_483
ACGCTGTCGGCGTGCTTAACACATGCAAGTCGAACGAAAATACCAAGCTTGCTTGGTTGATTAGTGGCGAACGGGTGAGTAACACGTGAGTAACCTGCCCCTTACTTTCCTGGATAACTGCTCGAAAGGGTAGCTAATACGGGATATTCTGACCTGCCTGCATGGGTTGGTTTGGAAAGGTTGTTTTTCTGGTGAGGGATGGGCTCGCGGCCTATCAGCTTGTTGGTGGGGTGATGGCCTACCAANNNNNNNNNNATGAAGGCCTTCTGGTTGTAAACCTCTTTCGTCAGGGAACAAGGCACTGCTTTTGGTGGTGTTGAGGGTACCTGGATAAGAAGTGCCGGCTAACT
>HMT866_58_15_225_139_55
ACGCTGGCGTCGTGCTTAACACATGCAAGTCGAACGAAAATACCAAGCTTGCATGGTTGATTAGTGGCGAACGGGTGAGTAACACGTGAGTAACCTGCCCCTTACTTTCCTGGATAACTGCTCGAAAGGGTAGCTAATACGGGATATTCTGACCAGCCTGCATGGGTTGGTTTGGAAAGGTTGTTTTTTCTGGTAAGGGATGGGCTCGCGGCCTATCAGATTGTTGGTGGGGTGATGGCCTACCANNNNNNNNNNTGAAGGCCTTCGGGTTGTAAACCTCTTTCGTCAGGGAACAAGGCACTACGTTTTGGTGGTGTTGAGGGTACCTGGATAAGAAGCGCCGGCTAACT
>HMT866_388_98_362_152_216
ACGCTGGCGGCGTGCTTAACACATGCAAGTCGAACGAAAATACCAAGCTTGCTTGGTTGATTAGTGGCGAACGGGTGAGTAACACGTGAGTAACCTGCCCCTTACTTTCCTGGATAACTGCTCGAAAGGGTAGCTAATACGGGATACTCTGACCAGCCTGCATGGGTTGGTTTGGAAAGGTTGTTTTTTCTGGTAAGGGATGGGCTCGCGGCCTATCAGCTTGTTGGTGGGGTGATGGCCTACCANNNNNNNNNNTGAAGGCCTTCGGGTTGTAAACCTCTTTCGTCAGGGAACAAGGCACTACGTTTTGGTGGTGTTGAGGGTACCTGGATAAGAAGCGCCGGCTAACT
>HMT866_283_170_21_227_6
TCGCTGGCGGCGTGCCTAACACATGCAAGTCGAACGAAAATACCAAGCTTGCTTGGTTGATTAGTGGCGAACGGGTGAGTAACACGTGAGTAACCTGCCCCTTACTTTCCTGGATAACTGCTCGAAAGGGTAGCTAATACGGGATATTCTGACCGGCCTGCATGAGTTGGTTTGGAAAGGTTTTTTCTGGTAAGGGATGGGCTCGCGGCCTATCAGCTTGTCGGTGGGGTGATGGCCTACCAAGGNNNNNNNNNNAAGGCCTTCGGGTTGTAAACCTCTTTCGTCAGGGAACAAGGCATTGCCTTTTTTGGTGGTGTTGAGGGTACCTGGATAAGAAGCGCCGGCTAACT
>HMT866_61_307_165_459_70
ACGCTGGCGGCGTGCTTAACACATGCAAGTCGAACGAAAATACCAAGCTTGCTTGATTGATTAGAGGCGAACGGGTGAGTAACACGTGAGTAACCTGCCCCTTACTTTCCTGGATAACTGCTCGAAAGGGTAGCTAATACGGGATATTCTGACCGGCCTTCATGGGTTGGTTTGGAAAGGTTTTTTCTGGTAAGGGATGGGCTCGCGGCCTATCAGCTTGTTGGTGGGGTGATGGCCTACCAAGGNNNNNNNNNNAAGGCCTTCGGGTTGTAAACCTCTTTCGTCAGGGAACAAGGCATTGCCTTTTTTGGTGGTGTTGAGGGTACCTGGATAAGAAGCGCCGGCTAACT
>HMT866_162_339_214_475_474
ACGCTGGCGGCGTGCTTAACACATGCAAGTCGAACGAAAATACCAAGCTTGCTTGGTTGATTAGTGGCGAACGGGTGAGTAACACGTGAGTAACCTGCCCCTTACTTTCCTGGATAACTGCTCGAAAGGGTAGCTAATACGGGATATTCTGACTAGTCTGCATGGGTTGGTTTGGAAAGGTTGTTTTTCTGGTAAGGGATGGGCTCGCCGCCTATCAGCTTGTTGGTGGGGTGATGGCCTACCAANNNNNNNNNNAAGGCCTTCGGGTTGTAAACCTCTTTCGTCAGGGAACAAGGCATTGCCTTTTTTGGTGGTGTTGAGGGTACCTGGATAAGAAGCAGCGGCTAACT
>HMT866_301_49_485_348_285
ACGCTGGCGGCGTGCTTAACACATGCAAGTCGAACGAAAATACTAAGCTTGCTTGGTTGATTAGTGGCGAACGGGTGAGTAACACGTGAGTAACCTGCCCCTTACTTTCCTGGATAACTGCTCGAAAGGGTAGCTAATACGGGATATTCTGACTAGCCTGCATGGGTTGGTTTGGAAAGGTTGTTTTTCTGGTAAGGGATGGGCTCGCGGCCTATCAGCTTGTTGGTGGGGTGATGGCCTACCAANNNNNNNNNNAAGGCCTTCGGGTTGTAAACCTCTTTCGTCAGGGAACAAGGCATTGCCTTTTTTGGTGGTGTTGAGGGTACCTGGATAAGAAGCGCCGGCTAACT
>HMT866_3_89_355_429_382
ACGCTGGCGGCGTGCTTAACACATGCAAGTCGAACGAAAATACCAAGCTTGCTTGGTTGATTAGTGGCGAACGGGTGAGTAACACGTGAGTAACCTGCCCCTTACTTTCCTGGATAACTGCTCGAAAGGGTAGCTAATACGGGATATTCTGGCCTTCCTGCATGGGTTGGTTTGGAAAGGTTTTTTCTGGTGAGGGATGGGCTCGCGGCCTATCAGCTTGTTGGTGGGGTGATGGCCTACCAAGGNNNNNNNNNNTGAAGGCCTTCGGGTTGTAAACCTCTTTCGTCAGGGAACAAGGTACCGTCTTTTGGTGGTGTTGAGGGTACCTGGATAAGAAGCGCCGGCTAACT
>HMT866_432_68_28_197_449
ACGCTGGCGGCGTGCTTAACACCTGCAAGTCGAACGAAAATACCAAGCTTGCTTGGTTGATTCGTGGCGAACGGGTGAGTAACACGTGAGTAACCTGCCCCTTACTTTCCTGGATAACTGCTCGAAAGGGTAGCTAATACGGGATATTCTGGCCTTCCTGCATGGGTTGGTTTGGAAAGGTTTTTTCTGGTTAGGGATGGGCTCGCGGCCTATCAGCTTGTTGGTGGGGTGATGGCCTACCAAGGNNNNNNNNNNTGAAGGCCTTCGGGTTGTAAACCTCTTTCGTCAGGGAACAAGGCACAGTCTTTTGGTGGTGTTTAGGGTACCTGGATAAGAAGCGCCGGCTAACT
>HMT866_14_321_302_255_135
ACGCTGGCCGCGTGCTTAACACATGCAAGTCGAACGAGAATACCAAGCTTGCTTGGTTGATTAGTGGCGAACGGGTGAGTAACACGTGAGTAACCTGCCCCTTACTTTCCTGGATAACTGCTCGAAAGGCTAGCTAATACGGGATATTCTGACCATCCTGCATGGGTTGGTTTGGAAAGGTTATTTTTTTCTGGTAAGGGATGGGCTCGCGGCCTATCAGCTTGTTGGTGGGGTGATGGCATACCNNNNNNNNNNGAAGGCCTTCGGGTTGTAAACCTCTTTCGTCAGGGAACAAGGCACTGCTTTTTTGGTGGTGTTGAGGGTACCTGGATAAGAAGCGCCGGCTAACT
>HMT866_134_284_428_379_289
ACGCTGGCGGCGTGCTTAACACATGCAAGTCGAACGAGAATACCAAGCTTGCTTGGTTGATTAGTGGCGAACGGGTGAGTAACACGTGAGTAACCTGCCCCTTACTTTCCTGGATAACTGCTCGAAAGCGTAGCTAATACGGGATATTCTGACCATCCTGCATGGGTTGGTTTGGAAAGGTTATTTTTTTCTGGTAAGGGATGGGCTCGCGGCCTATCAGCTTGTTGGTGGGGTGATGGCATACCNNNNNNNNNNGAAGGCCTTCGGGTTGTAAACCTCTTTCGTCAGGGAACAAGGCACTGCTTTTTTGGTGGTGTTGAGGGTACCTGGATAAGAAGCGCCGGCTAACT
>HMT866_5_453_239_444_124
ACGCTGGCGGCGTGCTTAACACATGCAAGTCGAACGAAAATACCAAGCTTGCTTGGTTGATTAGTGGCGAACGGGTGAGTAACACGTGAGTAACCTGCCCCTTACTTTCCTGGATAACTGCTCGAAAGGGTAGCTAATACGGGATATTCTGACCTTCCTGCATGGGTTGGTTTGGAAAGGTTTATTTTCTGGTAAGGGATGGGCTCGCGGCCTATCAGCTTGTTGGTGGGGTGCTGGCCTACCAANNNNNNNNNNAAGGCCTTCGGGTTGTAAACCTCTTTCGTCAGGGAACAAGGCATTGCCTTTTTTCGTGGTGTTCAGGGTACCTGGATAAGAAGCGCCGGCTAACT
>HMT866_282_476_299_382_63
ACGCTGGCGGCGTGCTTAACACATGCAAGTCGAACGAAAATACCAAGCTTGCTTGGTCGATTAGTGGCGAACGGGTGAGTAACACGTGAGTAACCTGCCCCTTACTTTCCTGGATAACTGCTCGAAAGGGTAGCTAATACGGGATATTCTGACCTTCCTGCATGGGTTGGTTTGGAAAGGTTTATTTTCTGGTAAGGGATGGGCTCGCGGCCTATCAGCTTGTTGGTGGGGTGATGGCCTACCAANNNNNNNNNNAAGGCCTTCGGGTTGTAAACCTCTTTCGTCAGGGAACAAGGCATTGCCTTTTTTGGTGGTGTTGAGGGTACCTGGATAAGAAGCGCCGGCTAACT
>HMT866_285_284_316_4_29
ACGCTGGCGGCGTGCTTAACACATGCAAGTCGAACGAAAATACCAAGCTTGCTTGGTTGATTAGTGGCGAACGGGTGAGTAACACGTGAGTAACCTGCCCCTTACTTTCCTGGATAACTGCTCGAAAGGGTAGCTAATACGGGATATTCTGACCTTCCTGCATGGGTTGGTTTGGAAAGGTTTATTTTCTGGTAAGGGATGGGCTCGCGGCCTATCAGCTTGTTGGTGGGGTGATGGCCTACCAANNNNNNNNNNAAGGCCTTCGGGTTGTAAACCTCTTTCGTCAGGGAACAAGGCATTGCCTTTTTTGGTGGTGTTGAGGGTACCTGGATAAGAAGCGCCGGCTAACT
>HMT866_54_399_276_293_318
ACGCTGGCGGCGTGCTTAACACATGCAAGTCGAACGAAAATACCAAGCCTGCTTGGTTGATTAGTGGCGAACGGGTGAGTAACACGTGAGTAACCTGCCCCTTACTTTCCTGGATAACTGCTCGAAAGGGTAGCTAATACGGGATATTCTGACCTTCCTGCATGGGTTGGTTTGGAAAGGTTTATTTTCTGGTAAGGGATGGGCTCGCGGCCTATCAGCTTGTTGGTGGGGTGATGGCCTACCAANNNNNNNNNNAAGGCCTTCCGGTTGTAAACCTCTTTCGTCAGGGAACAAGGCATTGCCTTTTTTGGTGGTGTTGAGGGTACCTGGATAAGAAGCGCCGGCTAACT
>HMT866_307_39_202_48_34
ACGCTGGCGGCGTGCTTAACACATGCAAATCGATCGAAAATAGCAAGCTTGCTTGGTTGATTAGTGGCGAACGGGTGAGTAACACGTGAGTAACCTGCCCCTTACTTTCTGGATAACTGCTCGAAAGGGTAGCTAATACGGGATATTCTGGCCTTCCAGCATGGGTTGGTTTGGAAAGGTTGTTTTTTCTGGTGAGAGATGGGCTCGCGGCCTATCAGCTTGTTGGTGGGGTGATGGCCTACCAANNNNNNNNNNGAAGGCCTTCGGGTTGTAAACCTCTTTCGTCAGGGAACAAGGCACTGTCTTTTTGGTGGTGTTGAGGGTACCTGGATAAGAAGCACCGGCTAACT
>HMT866_469_35_138_137_323
ACGCTGGCGGCGTGCTTAACACATGCAAGTCGAACGAAAATACCAAGCTTGCTTGGTTGATTAGTGGCGAACGGGTGAGTAACACGTGAGTAACCTGCCCCTTACTTTCTGGATAACTGCTCGAAAGGGTAGATAATACGGGATATTCTGGCCTTCCAGCATGGGTTGGTTTGGAAAGGTTGTTTTTTCTGGTGAGGGATGGGCTCGCGGCCTATCAGCTTGTTGGTGGGGTGATGGCCTACCAANNNNNNNNNNGAAGGCCTTCGGGTTGTAAACCTCTTTCGTCAGGGAACAAGGCACTGTCTTTTTGGTGGTGTTGAGGGTACCTGGATAAGGAGCACCGGCTAACT
>HMT866_14_162_453_369_194
ACGCTGGCCGCGTGCTTAACACATGCAAGTCGAACGAAAATACCAAGCTTGCTTGGTTGATTAGTGGCGAACGGGTGAGTAACACGTGAGTAACCTGCCCCTTACTTTCTGGATAACTGCTCGAAAGGGTAGCTAATACGGGATATTCTGACTAGCATGCATGGGTTGGTTTGGAAAGGTTTATTTTCAGGTAAGGGATGGGCTCGCGGCCTATCAGCTTGTTGGTGGGGTGATGGCCTACCAAGNNNNNNNNNNGAAGGCCTTCGGGTTGTAAACCTCTTTCGTCAGGGAACAAGGCACTGCTTTTTTGGTGGTGTTGAAGGTACCTGGATAAGAAGCGCCGGCTAACT
>HMT866_320_324_232_122_110
ACGCTGGCGGCGTGCTTAACACATGCAAGTCGAACGAAAATACCAAGCTTGCTTGGTTGATTAGTGGCGAACGGGTGAGTAACACGTGAGTAACCTGCCCCTTACTTTCTGGATAAGTGCTCGAAAGGGTAGCTAATACGGGATATTCTGACTAGCCTGCATGGGTTGGTTTGGAAAGGTTTATTTTCTGGTAAGGGATGGGCTCGCGGCCTATCAGCTTGTTGGTTGGGTGATGGCCTACCAAGNNNNNNNNNNGAAGGCCTTCGGGTTGTAAACCTCTTTCGTCAGGGAACAAGGCACTGCTTTTTTGGTGGTGTTGAGGGTACCTGGATAAGAAGCGCCGGCTAACT
>HMT866_48_318_100_421_252
ACGCTGGCGGCGTGCTTAACACACTGCAAGTCGAACGAAAATTCCAAGCTTGCTTGGTTGATTAGTGGCGAACGGGTGAGTAACACGTGAGTAAGCTGCCCCTTACTTTCCTGGATAACTGCTCGAAAGGGTAGCTAATACGGGATATTCTGACTGGTCCGCATGGGTTGGTTTGGAAAGGTTATTTTTTCTGGTAAGGGATGGGCTCGCGGCCTATCAGCTTGTTGGTGGGGTGATGGCCTACCNNNNNNNNNNATGAAGGCCTTCGGGTTGTAAACCTCTTTCGTGAGGGAACAAGGCACTGCTTTTGGTGGTGTTGAGGGTACCTGGATAAGAAGCGCCGGCTAACT
>HMT866_243_359_303_392_128
ACGCTGGCGGCGTGCTTAACACACTGCAAGTCGAACGAAAATACCAAGCTTGCTTGGTTGATTAGTGGCGAACGGGTGAGTAACACGTGAGTAACCTGCCCCTTACTTTCCTGGATAACTGCACGAAAGGGTAGCTAATACGGGATATTCTGACTGGTCCGCATGGGTTGGTTTGGAAAGGTTATTTTTTCTGGTAAGGGATGGGCTCGCGGCCTATCAGCTTGTTGGTGGGGTGATAGCCTACCNNNNNNNNNNATGGAGGCCTTCGGGTTGTAAACCTCTTTCGTCAGGGAACAAGGCACTGCTTTTGGTGGTGTTGAGGGTACCTGGATAAGAAGCGCCGGCTAACT
>HMT866_403_205_289_15_422
GCGTGCTTAACACATGCAAGTCGAACGAAAATACCAAGCTTGCTTGGTTGATTAGTGGCGAACGGGTGAGTAACACGTGAGTAACCTGCCCCTTACTTTTGGATAACTGCTCGAAAGGGTAGCTAATACGGGATATTCTGGCCTTCCTGCATGGGTTGGTTTGGAAAGGTTTTTTCTGGTAAGGGATGGGCTCGCGGCCCATCAGCTTGTTGGTGGGGTGATGGCCTACCAAGGCTTTGACGGGTNNNNNNNNNNTGAAGGCCTTCGGGTTGTAAACCTCTTTAGTCAGGGAACAAGGCACTGCGTTTTGGTGGTGTTGAGGGTACCTGGATAAGAAGCGCCGGCTAACT
>HMT866_109_293_375_31_208
GCGTGCTTAACACATGCAAGTCGAACGAAAATACCAAGCTTGCTTGGTTGATTAGTGGCGAACGGGTGAGTAACACGTGAGTAACCTGCCCCTTACTTTTGGAGAACTGCTCGAAAGGGTAGCTAATACGGGATATTCTGGCCTTCCTGCATGGGTTGGTTTGGAAAGGTTTTTTCTGGTAAGGGATGGGCTCGCGGCCTATGAGCTTGTTGGTGGGGTGATGGCCTACCAAGGCTTTGACGGGTNNNNNNNNNNTGAAGGCCTTCGGGTTGTAAACCTCTTTCGTCAGGGAACAAGGCACTACGTTTTGGTGGTGTTGAGGGTACCTGGATAAGAAGCGCCGGCTAACT
>HMT866_253_323_352_356_204
ACGCTGGCGGCGTGCTTAACACATGCAAGTCGAACGAAAATACCAAGCTTGCTTGGTTGATTAGTGGCGAACGGGTGAGTAACACGTGAGTAACCTGCCCCTTACTTTCCTGGATAACTGCTCGAAAGGGTAGCTAATACGGGATATTCTGACCATCCTGCATGGGTTGGTTTGGAAAGGTTATTTTTTTCTGGTAAGTGATGGGCTCGCGGCCTATCAGCTTGTTGGTGGGGTGATGGCCTACCNNNNNNNNNNGAAGGCCTTCGGGTTGTAAACCTCTTTCGTCAGGGAACAAGGCACTGTCTTTTTGGTGGTGTTGAGGGTACCTGGATAAGAAGCGCCGGCTAACT
>HMT866_360_338_173_436_405
ACGCTGGCGGCGTGCTTAACACATGCAAGTCGAACGAAAATACCAAGCTTGCTTGGTTGATTAGTGGCGAACGGGTGAGTAACACGTGAGTAACCTGCCCCTTACTTTCCTGGATAACTGCTCGAAAGGGTAGCTAATACGGGATATTCTGACCATCCTGCATGGGTTGGTTTGGAAAGGTTATTTTTTTCTGGTAAGGGATGGGCTCGCGGCCTATCAGCTTGTTGGTGGGGTGATGGCCTACCNNNNNNNNNNGAAGGCCTTCGGGTTGTAAACCTCTTTCGTCAGGGAACAAGGCACCGTCTTTTTGGTGGTGTTGAGGGTACCTGGATAAGAAGCGCCGGCTAACT
>HMT866_358_442_87_344_203
ACGCTGGCGGCGTGCTTAACACATGCAAGTCGAACGAAAATACCAAGCTTGCTTGGTTGATTAGTGGCGAACGGGTGAGTATCACGTGAGTAACCTGCCCCTTACTTTCCTGGATAACTGCTCGAAAGGGTAGCTAATACGGGATATTCTGACCATCCTGCATGGGTTGGTTTGGAAAGGTTATTTTTTTCTGGTAACGGATGGGCTCGCGGCCTATCAGCTTGTTGGTGGGGTGATGGCCTACCNNNNNNNNNNAAGGCCTTCGGGTTGTAAACCTCTTTCGTCAGGGAACAAGGCATTGCCTTATTTGGTGGTGTTGAGGGTACCTGGATAAGAAGCGCCGGCTAACT
>HMT866_332_29_200_280_131
ACGCTGGCGGCGTGCTTAACACATGCAAGTCGAACGAAAATACCAAGCTTGCTTGGTTGATTAGTGGCGAACGGGTGAGTAACACGTGAGTAACCTGCCCCTTACTTTCCTGGATAACTGCTCGATAGGGTAGCTAATACGGGATATTCTGACCATCCTGCATGGGTTGGTTTGGAAAGGTTATTTTTTTCTGGTAAGGGATGGGCTCGCGGCCTATCAGCTTGTTGGTGGGGTGATGGCCTACCNNNNNNNNNNAAGGCCTTCGGGTTGTAAACCTCTTTCGTCAGGGAACAAGGCATTGCCTTTTTTGGTGGTGTTGAGGGTACCTGGATAAGAAGCGCCGGCTAACT
>HMT645_111_313_392_51_341
ACGCTGGCGGCGTGCTTAACACATGCAAGTCGAACGGGTCTGCCTAGTTTTTTGCGGGGTGGGTTAGTGGCGAACGGGTGAGTAACACGTGAGTAACCTGCCCCTTACTTCTGGATAACCGCTTGAAAGGGTGGCTAATACGGGGTGTTCTGGCTGTGCCGCATGGTGTGGCTGGGAAAGATTCACTTTTGTGGTGTTTTGGTGGGGGATGGGCTCGCGGCCTATCAGCTTGTTGGTGGGGTGATNNNNNNNNNNAGGCCTTCGGGTTGTGAACCTCTTTCGCCGGTGAAGAAGGTCCTGCTCTTTGTGGTGGGGTTGACGGTAGCCGGGTTATGAAGCGCCGGCTAACT
>HMT645_71_445_116_189_327
ACGCTGGCGGCGTGCTTAACACATGCAAGTCGAACGGGTCTGCCTTGTTTTTTGCGGGGTGGGTTAGTGGCGAACGGGTGAGTAACACGTGAGTAACCTGCCCCTCACTTATGGATAACCGCTTGAAAGGGTGGCTAATACGGGGTGTTCTGGCTGTGCCGCATGGTGTGGCTGGGAAAGATTTACTTTTGTGGTGTTTTGGTGGGGGATGGGCTCGCGGCCTATCAGCTTGTTGGTGGGGTGATNNNNNNNNNNAGGCCTTCGGGTTGTGAACCTCTTTCGCCGGTGAAGAAGGTCCTACTCTTTGTGGTGGGGTTGACGGTAGCCGGGTTATGAAGCGCCGGCTAACT
>HMT645_17_61_104_257_298
ACGCTGGCGGCGTGCTTAACACATGCAAGTCGAACGGGTCTGCCTTGTTTTTTGCAGGGTGGGTCAGTGGCGAACGGGTGAGTAACACGTGAGTAACCTGCCCCTCACTTCTGGATAACCGCTTGAAAGGGTGGCTAATACGGGGTGTTCTGGCTGTGCCGCATGGTGTGGCTGGGAAAGATTCACTTTTGTGGTGTTTTGGTGGGGGATGGGCTCGCGGCCTATCAGCTTGTTGGTGGGGTGATNNNNNNNNNNAGGCCTTCGGGTTGTGAACCTCTTTCGCCGGTGAAGAAGGTCCTGTTCTTTGTGGTGGGGCTGACGGTAGCCGGGTTATGAAGCGCCGGCTAACT
>HMT645_101_342_310_193_383
ACGCTGGCGGCGTGCTTAACACATGCAAGTCGAACGGGTCTGCCTTGTTTTTTGCGGGGTGGGTCAGTGGCGAACGGGTGAGTAACACGTGAGTAACCTGCCCCTCACTTCTGGATAACCGCTTGAAAGGGTGGCTAATACGGGGTGTTCTGGCTGTGCCGCATGGTGTGGCTGGGAAAGATTCACTGTTGTGGTGTTTTGGTGGGGGATGGGCTCGCGGCCTATCAGCTTGTTGGTGGGGTGATNNNNNNNNNNAGGCCTTCGGGTTGTGAACCTCTTTCGCCGGTGAAGAAGGTCCTGTTCTTTGTGGTGGGGCTGACGGTAGCCGGGTTATGAAGCGCCGGCTAACT
>HMT645_417_415_31_205_82
AGTCGAACGGGTCTGCCTTGTTTTTAGCGGGGTGGGTTAGTGGCGAACGGGTGAGTAACACGTGAGTAACCTGCCCATCACTTCTGGATAACCGCTTGAAAGGGTGGCTAATACGGGGTGTTCTGGCTGTGCCGCATGGTGTGGCTGGGAAAGATTCACTTTTGTGGTGTTTTGGTGGGGGATGGGCTCGCGGCCTATCAGCTTGTTGGTGGGGTGATGGCCTGCCAAGGCTTTGACGGGTAGCCNNNNNNNNNNAGGCCTTCGGGTTGTGAACCTCTTTCGCCGGTGAAGAAGGTACTGCTCTTTGTGGTGGGGTTGACGGTAGCCGGGTTATGAAGCGCCGGCTAACT
>HMT645_267_201_280_49_191
AGTCGAACGGGTCTGCCTTGTTTTTTGCGGGGTGGGTTAGTGGTGAACGGGTGAGTAACACGTGAGTAACCTGCCCCTCACTTCTGGATAACCGCTTGAAAGGGTGGCTAATACGGGGTGTTCTGGCTGTGCCGCATGGTGTGGCTGGGAAAGATTCACTTTTGTGGTGTTTTGGTGGGGGATGGACTCGCGGCCCATCAGCTTGTTGGTGGGGTGATGGCCTGCCAAGGCTTTGACGGGTAGCCNNNNNNNNNNAGGCCTTCGGGTTGTGAACCTCTTTCGCCGGTGAAGAAGGTCCTGCTCTTTGTGGTGGGGTTGACGGTAGCCGGGTTATGAAGCGCCGGCTAACT
>HMT645_460_418_433_424_65
TTAACACATGCAAGTCGAACGGGTCTGCCTTGTTTTTTGCGGGGTGGGTCAGTGGCGAACGGGTGAGTAACACGTGAGTAACCTGCCCCTCACTTCTGGATAACCGCTTGAAAGGGTGGCTAATACGGGGTGTTCTGGCTGTGCCGCATGGTGTGGCTGGGAAAGATTCACTTTTGTGGTGTTTTGGTGGGGGATGGGCTCGCGGCCTATCAGCTTGTTGGTGGGGTGATGGCCTGCCAAGGCTTNNNNNNNNNNAGGCCTTCGGGTTGTGAACCTCTTTCGCCGGTTAAGAAAGTCCTGTTGTTTGTGGTGGGGCTGACGGTAGCCGGCTTATGAAGCGCCGGCTAACT
>HMT645_386_252_334_430_433
TTAACACATGCAAGTCGAACGGGTCTGCCTTGTTTTTTGCGGGGTGGGTCAGTGGCGAACGGGTGAGTAACACGTGAGTAACCTGCCCCTCACTTCTGGATAACCGCTTGAAAGGGTGGCTAATACGGGGTGTTCTGGCTGTGCCGCATGGTGTGGCTGGGAAAGATTCACTTTTGTGGTGTTTTGGTGGGGGATGGGCTCGCGGCCTATCAGCTTGTTGGTGGGGTGATGGCCTGCCAAGGCTTNNNNNNNNNNAGGCCTTCGGGTTGTGAACCTCTTTCGCCGGTGAAGAAGGTCCTCTTGTTTGTGGTGGGGCTGACGGTAGCCGGGTTATGAAGCGCCGGCTAACT
>HMT645_392_190_49_193_33
ACGCTGGCGGCGTGCTTAACACATGCAAGTCGAACGGGTCTGCTCTGTTTTTTGCGGGGTGGGTCAGTGGCGAACGGGTGAGTAACACGTGAGTAACCTGCCCCTCACTTCTGGATAACCGCTTGAAAGGGTGGCTAATACGGGGTGTTCTGGCTGTGCCGCATGGTGTGGCTGGGAAAGATTCTCTCTTGTGGTGTTTTGGTGGGGGATGGGCTCGCGGCCTATCAGCTTGTTGGTGGGGTGATNNNNNNNNNNAGGCCTTCGGGTTGTGAACCTCTTTCGCCGGTGAAGAAGGTCCTGCTCTTTGTGGTGGGGTTGACGGTAGCCGGGTTATGAAGCGCCGGCTAACT
>HMT645_20_255_85_344_260
ACGCTGGCGGCGTGATTAACACATGCAAGTCGAACGGGTCTGCCCTGTTTTTTGCGGGGTGGGTCAGTGGCGAACGGGTCAGTAACACGTGAGTAACCTGCCCCTCACTTCTGGATAACCGCTTGAAAGGGTGGCTAATACGGGGTGTTCTGGCTGTGCCGCATGGTGTGGCTGGGAAAGATTCACTTTTGTGGTGTTTTGGTGGGGGATGGGCTCGCGGCCTATCAGCTTGTTGGTGGGGTGATNNNNNNNNNNAGGCCTTCGGGTTGTGAACCTCTTTCGCCGGTGAAGAAGGTCCTGCTCTTTGTGGTGGGGTTGACGGTAGCCGGGTTATGAAGCGCCGGCTAACT
>HMT645_441_178_467_34_414
ACGCTGGCGGCGTGCTTAACACATGCAACTCGAACGGGTCTGCCTTGTTTTTTGCGGGGTGGGTCAGTGGCGAACGGGTGAGTAACACGTGAGTAACCTGCCCCTCACTTCTGGATAACCGCTTGAAAGGGTGGCTAATACGGGGTGTTCTGGCTGTGCCGCATGGTGTGGCCGGGAAAGATTCACTTTTGTGGTGTTTTGGTGGGGGATGGGCTCGCGGCCTATCAGCTTGTTGGTGGGTGATGNNNNNNNNNNAGGCCTTCGGGTTGCGAACCTCTTTCGCCGGTGAAGAAGGTACTGCTCCTTGTGGTGGGGTTGACGGTAGCCGGGTTATGAAGCGCCGGCTAACT
>HMT645_410_183_328_339_236
ACGCTGGCGGCGTGCTTAACACATGCAAGTCGAACGGGTCTGCCTTGTTTTTTGCGGGGTGGGTCAGTGGCGAACGGGTGAGTAACACGTGAGTAACCTGCCCCTCACTTCTGGATAACCGCTTGAAAGGGTGGCTAATACGGGGTGTTCTGGCTGTGCCGCATGGTGTGGCTGGGATAGATTCACTTTTGTGGTGTTTTGGTGGGGGATGGGCTCGCGGCCTATCAGCTTGTTGGTGGGTGATGNNNNNNNNNNAGGCCTTCGGGTTGTGAACCTCTTTCGCCGGTGAAGAAGGTCCTGCTCCTTGTGGTGGGGTTGACGGTAGCCGGGTTATGAAGCGCCGGCTAACT
>HMT645_120_127_345_81_382
ACGCTGGCGGCGTGCTTAACACATGCAAGTCGAACGGGTCTGCCTTGTTTTTTGCGGGGTGGGTCAGTGGCGAACCGGTGAGTAACACGTGAGTAACCTGCCCCTCACTTCTGGGTAACCGCTTGAAAGGGTGGCTAATACGGGGTGTTCTGGCTGTGCCGCATGGTGTGGCTGGGAAAGATTCACTTTTGTGGTGTTTTGGTGGGGGATGGGCTCGCGGCCTATCAGCTTGTTGGTGGGGTGATNNNNNNNNNNAGGCCTTCGGGTTGTGAACCTCTTTCGCCGGTGAAGAAGGTCCTGCTCCTTGTGGTGGGGTTGACGGTAGCCGGGTTATGAAGCGCCGGCTAACT
>HMT645_357_389_406_495_204
ACGCTGGCGGCGTGCTTAACACATGCAAGTCGAACGGGTCTGCCTTGTTTTTTGCGGGGTGGGTCAGTGGCGAACGGGTGAGTAACACGTGAGTAACCTGCCCCTCACTTCTGGATAACCGCTTGAAAGGGTGGCTAATACGGGGTGTTCTGGCTGTGCCGCATGGTGTGGCTGGGAAAGATTCACTTTTGTGGTGTTATGGTGGGGGATGGGCTCGCGGCCTATCAGCTTGTTGGTGGGGTGATNNNNNNNNNNAGGCCATCGGGTTGTGAACCTCTTTCGCCGGTGAAGAAGGTCCTGCTCCTTGTGGTGGGGTTGACGGTAGCCGGGTTATGAAGCGCCGGCTAACC
>HMT849_464_498_201_342_245
ACGCTGGCGGCGTGCTTAACACATGCAAGTCGAACGGTGAAGCGCTTGCCTTTTTGGTGGGTGTGGATGAGTGGCGAACGGGTGAGTAACACGTGAGTAACCTGCCCTCTTCTTCTGGATAACCTCATGAAAGTGGGGCTAATACGGGGTATTCCGGGTCTGTCGCATGGCGGGTTTGGGAAAGATTGCGCCTTTCGGTGTTTTCGGTGGGGGATGGGCTCGCGGCCTATCAGCTTGTTAGTGGGNNNNNNNNNNGAGGCCTTCGGGTTGTGAACCTCTTTCGCCAGTGAAGCAGGCCTGCTCCTGTGTGGGTGAGTTGACGGTAGCTGGATAAGAAGCGCCGGCTAACT
>HMT849_21_61_449_66_126
ACGCTGGCGGCGTGCATAACACATGCAAGTCGAACGGTGAAGCGCTTGCCTTTTTAGTGGGTGTGGATGAGTGGCGAACGGGTGAGTAACACGTGAGTAACCTGCCCTCTTCTTCTGGATCACCTCATGAAAGTGGGGCTAATACGGGGTATTCCGGGTCTGTCGCATGGCGGGTTTGGGAAAGATTGCGCCTTTGGGTGTTTTCGGTGGGGGATGGGCTCGCGGCCTATCAGCTTGTTGGTGGGNNNNNNNNNNGAGGCCTTCGGGTTGTGAACCTCTTTCGCCAGTGAAGCAGGCCTACTCCTGTGTGGGTGGGTTGACGGTAGCTGGATAAGAAGCGCCGGCTAACT
>HMT849_486_383_392_374_377
ACGCTGGCGGCGTGCTTAACACATGCAAGTCGAACGGTGAAGCGCTTGCCTTTTTGGTGGGTGTGGATGAGTGGCGAACGGGTGAGTAACACGTGAGTAACCTGCCCTCTTCTTCTGGATAACCTCATGAAAGTGGGGCTAATACGGGGTATTCCGGGTCTGTCGCATGGCGGGTTTGGGAAAGATTGCGCCTTTGGGTGTTTTCGGTGGGGGACGGGCTCGCGGCCTATCAGCTTGTTGGTGGGNNNNNNNNNNGAGGCCTTCGGGTTGTGAACCTCTTTCGCCAGTGAAGCAGGCCTGCTCCTGTGTGGGTGGGTTGACGGTAGCTGGATAAGACGCGCCGGCTAACT
>HMT849_3_351_61_293_119
ACGCTGGCGGCGTGCTTAACACATGCAAGTCGAACGGTGAAGCGCTTGCCTTTTTAGTGGGTGTGGATGAGTGGCGAACGGGTGAGTAACACGTGAGTAACCTGCCCTCTTCTGCTGGATAACCTCATGAAAGTGGGGCTAATACGGGGTATTCCGGGTCTGTCGCATGGCGGGTTTGGGAAAGATTGCGCCTTTGGGTGTTTTCGGTGGGGGACGGGCTCGCGGCCTATCAGCTTGTTGGTGGGNNNNNNNNNNGAGGCCTTCGGGTTGTGAACCTCTTTCGCCAGTGAAGCAGGCCTGCTCCTGTGTGGGTGGGTTGACGGTAGCTGGATAAGAAGCGCCGGCTAACT
>HMT849_272_212_141_123_343
ATGCAAGTCGAACGGTGAAGCGCTTGCCTTTTTGGTGGGTGTGGATGAGTGGCGAACGGGTGAGTAACACGTGAGTAACCTGCCCTCTTCTTCTGGATAACCTCATGAAAGTGGGGCGAATACGGGGTATTCCGGATCTGTCGCATGGCGGGTTTGGGAAAGATTGCGCCTTTGGGTGTTTTCGGTGGGGGATGGGCTCGCGGCCTGTCAGCTTGTTGGTGGGGTGATGGCCTACCAAGGCGGTGNNNNNNNNNNGAGGCCTTCGGGTTGTGAACCTCTTTCGCCAGTGAAGCAGGCCTGCTCCTGTGTGGGTGGGTTGACGGTAGCTGGATAAGAAGCGCCGGCTAACT
>HMT849_432_250_433_154_401
ATGCAAGTCGAACGGTGAAGCGCTTGCCTTTTTGGTGGGTGTGGATGAGTGGCGAACGGGTGAGTAACACGTGAGTAACCTGCCCTCTTCTTCTGGATAACCTCATGAAAGTGGGGCTAATACGGGGTATTCCGGGTCTGTCGCATGGCGGGTTTGGGAAAGATTGCGCCTTTGGGTGTTTTCGGTGGGGGATGGGCTCGCGGCCTATCAGCTTGTTGGTGGGGTGATGGCCTACCAAGGCGGTTNNNNNNNNNNGAGGCCTTCGGGTTGTGAACCTCTTTCGCCAGTGAAGCAGGCCTGCTCCCCTGTGGGTGGGTTGACGGTAGCTGGATAAGAAGCGCCGGCTAACT
>HMT849_319_446_97_248_432
ACGCTGGCGGCGTGCTTAACACATGCAAGTCGAACGGTGAAGCGCTTGCCTTTTTGGTGGGTGTGGATGAGTGGCGAACGGGTGAGTAACATGTGAGTAACCTGCCCTCTTCTTCTGGATAACCTCATGAAAGTGGGGCTAATACGGGGTATTCCGGGTCTGTCGCATGGCGGGTTTGGGAAAGATTGCGCCTTTGGGTGTTTTCGGTGGGGGATGGGCTCGCGGCCTATCAGCTTGTTGGTTGGNNNNNNNNNNGAGGCCTTCGGGTTGTGAACCTCTTTCACCAGTGAAGCAGGACTACTCCTGTGTGGGTGGGTTGACGGTAGCTGGATAAGAAGCGCCGGCTAACT
>HMT849_398_152_463_271_130
ACGCTGGCGGCGTGCTTAACACATGCAAGTCGAACGGTGAAGCGCTTGCCTTTTTGGTGGGTGTGGATGAGTGGCGAACGGGTGAGTAACACGTGAGTAACCTGCCCTCTTCTTCTGGATAACCTCATGAAAGTGGGGCTAATACGCGGTATTCCGGGTCTGTCGCATGGCGGGTTTGGGAAAGATTGCGCCTTTGGGTGTTTTCGGTGGGGGATGGGCTCGCGGCCTATCAGCTTGTTGGTGGGNNNNNNNNNNGAGGCCTTCGGGTTGTGAACCTCTTTCGCCAGTGAAGCAGGCCTACTCCTGTGTGGGTCGGTTGACGGTAGCTGGATAAGAAGCGCCGGCTAACT
>HMT849_245_416_171_405_478
ACGCTGGCGGCGTGCTTAACACATGCAAGTCGAACGGTGAAGCGCTTGCCTTTTTGGTGGGTGTGGATGAGTGGCGAACGGGTGAGTAACACGTGAGTAACCTGCCCTCTTCTTCTGGATAACCTCATGAAAGTGGGGCTAATACGGGGTATTCCGGGTCTGTCGCATGGCGGGTTTGGGAAAGATTGCGCCTTTGGGTGTTTTCGGTGGGGGATGGGCTCGCGGCCTATCAGCTTGTTCGTGGGNNNNNNNNNNGAGGCCTTCGGCTTGTGAACCTCTTTCGCCAGTGAAGCAGGCCTGCTCCTGTGTGGGTGGGTTGACGGTAGCTTGATAAGAAGCGCCGGCTAACT
>HMT849_126_43_62_90_363
ACGCTGGCGGCGTGCTTAACACATGCAAGTCGAACGGCGAAGCGCTTGCCTTTTTGGTGGGTGTGGATGAGTGGCGAACGGGTGCGTAACACGTGAGTAACCTGCCCTCTTCTTCTGGATCACCTCATGAAAGTGGGGCTAATACGGGGTATTCCGGGTCTGTCGCATGGCGGGTTTGGGAAAGATTGCGCCTTTGGGTGTTTTCGGTGGGGGATGGGCTCGCGGCCTATCAGCTTGTTGGTGGGNNNNNNNNNNGAGGCCTTCGGGTTGTGAACCTCTTTCGCCAGTGAAGCAGGCCTGCTCCTGTGTGGGTGGGTTGACGGTAGCTGGATAAGAAGCGCCGGCTAACT
>HMT849_76_243_333_229_402
ACGCTGGCGGCGTGCTTAACACATGCAAGTCGAACGGTGAAGCGCTTGCCTTTTTGGTGGGTGTGGATGAGTGGAGAACGGGTGAGTAACACGTGAGTAACCTGCCCTCTTCTTCTGGATAACCTCATGAAAGTGGGGCTAATACGGGGTATTCCGGGTCTGTCGCATGGCGGGTTTGGGAAAGATTGCGCCTTTGGGTGTTTTCGGTGGGGGATGGGCTCGCCGCCTATCAGCTTGCTGGTGGGNNNNNNNNNNGAGGCCTTCGGGTTGTGAACCTCTTTCGCCAGTGAAGCAGGCCTGCTCCTGTGTGGGTGGGTTGACGGTAGCTGGATAAGAAGCGCCGGCTAACT
>HMT849_319_279_368_323_87
ACGCTGGCGGCGTGCTTAACACATGCAAGTCGAACGGTGAAGCGCTTGCCTTTTTGGTGGGTGTGGATGAGTGGAGAACGGCTGAGTAACACGTGAGTAACCTGCCCTCTTCTTCTGGATAACCTCATGAAAGTGGGGCTAATACGGGGTATTCCGGGTCTGTCGCATGGCGGGTTTGGGAAAGATTGCGCCTTTGGGTGTTTTCGGTGGGGGATGGGCTCGCGGCCTATCAGCTTGTTGGTGGGNNNNNNNNNNGAGGCCTTCGGGTTGTGAACCTCTTTCGCCAGTGAAGCAGGCCTGCTCCTGTGTGGGTGGGTTGACGGTAGCTGGATAAGAAGCGCCGGCTAACT
>HMT849_46_99_150_133_326
ACGCTGGCGGCGTGCTTAACACATGCAAGTCGAACGGTGATGCGCTTGCCTTTTTGGTGGGTGTGGATGAGTGGCGAACGGGTGAGTAACACGCGAGTAACCTGCCCTCTTCTTCTGGATAACCTCATGAAAGTGGGGCTAATATGGGGTATTCCGGGTCTGTCGCATGGCGGGTTTGGGAAAGATTGCGCCTTTGGGTGTTTTCGGTGGGGGATGGGCTCGCGGCCTATCAGCTTGTTGGTGGGNNNNNNNNNNGAGGCCTTCGGGTTGTGAACCTCTTTCGCCAGTGAAGCAGGCCTGCTCCTGTGTGGGTGGGTTGACGGTAGCTGGATAAGAAGCGCCGGCTAACT
>HMT849_127_166_66_319_376
ACGCTGGCGGCGTGCTTAACACATGCAAGTCGAACGGTGAAGCGCTTGCCTTTTTGGTGGCTGTGGATGAGTGGCGAACGGGTGAGTAACACGCGAGTAACCTGCCCTCTTCTTCTGGATATCCTCATGAAAGTGGGGCTAATACGGGGTATTCCGGGTCAGTCGCATGGCGGGTTTGGGAAAGATTGCGCCTTTGGGTGTTTTCGGTGGGGGATGGGCTCGCGGCCTATCAGCTTGTTGGTGGGNNNNNNNNNNGAGGCCTTCGGGTTGTGAACCTCTTTCGCCAGTGAAGCAGGCCTGCTCCTGTGTGGGTGGGTTGACGGTAGCTGGATAAGAAGCGCCGGCTAACT
>HMT849_28_434_113_54_468
ACGCTGGCGGCGTGCTTAACACCTGCAAGTCGAACGGTGAAGCGCTTGACTTTTTGGTGGGTGTGGATGAGTGGCGAACGGGTGAGTAACACGTGAGTAACCTGCCCGCTTCTTCTGGATAACCTCATGAAAGTGGGGCTAATACGGGGTATTCCGGGTCTGTCGCATGGCGGGTTTGGGAAAGATTGCGCCTTTGGGTGTTTTCGGTGGGGGATGGGCTCGCGGCCTATCAGCTTGTTGGTGGGNNNNNNNNNNGAGGCCTTCGGGTTGTGAACCTCTTTCGCTAGTGAAGCAGGCCTGCTCCTGTGTGGGTGGGTTTACGGTAGCTGGATAAGAAGCGCCGGCTAACT
>HMT849_338_74_42_250_418
ACGCTGGCGGCGTGCTTAACACATGCAAGTCGAACGGTGAAGCGCTTGCCTTTTTGGTGGGTGTGGATGAGTGGCGAACGGGTGAGTAACACGTGAGTAACCTGCCCTCTTCTTCTGGATAACCTCATGAAAGTGGGGCTAATACGGGGTATTCCGGGTCTGTCGCATGGCGGGTTTGGGAAAGATTGCGCCTTTGGGTGTTTTCGGTGGGGGATGGGCTCGCGGCCTATCAGCTTGTTGGTGGTNNNNNNNNNNGAGGCCTTCGGGTAGTGAACCTCTTTCGCCAGTGAAGCAGGCCTGCTCCTGTGTGGGTGGGTTGACGGTAGCTGGATAAGAAGCGCCGGCTAACT
>HMT849_165_15_483_238_329
ACGCTGGCGTCGTGCTTAACACATGCAAGTCGAACGGTGAAGCGCTTGCCTTTTTGGTGGGTGTGGATGAGTGGCGAACGGGTGAGTAACACGTGAGTAACCTGCCCTCTTCTTCCGGATAACCTCATGAAAGTGGGGCTAATACGGGGTATTCCGGGTATGTCGCATGGCGGGTTTGGGAAAGATTGCGCCTTTGGGTGTTTTCGGTGGGGGATGGGCTCGCGGCCTATCAGCTTGTTGGTGGGNNNNNNNNNNGAGGCCTTCGGGTTGTGAACCTCTTTCGCCAGTGAAGCAGGCCTGCTCCTGTGTGGGTGGGTTGACGGTAGCTGGATAAGAAGCGCCGGCTAACT
>HMT849_333_374_235_217_209
ACGCTGGCGGCGTGCTTAACACATGCAAGTCGAACGGTGAAGCGCTTGCCTTTTTGGTGGGTGTGGATGAGTGGCGAACGGGTGAGTAACACGTGAGTAACCTGCCCTCTTCTTCCGGATAACCTCATGAAAGTGGGGCTAATACGGGGTATTCCGGGTCTGTCGCATGGCGGGTTTGGGAAAGATTGCGCCTTTGGGTGTTTTCGGTGGGTGATGGGCTCGCGGCCTAACAGCTTGTTGGTGGGNNNNNNNNNNGAGGCCTTCGGGTTGTGAACCTCTTTCGCCAGTGAAGCAGGCCTGCTCCTGTGTGGGTGGGTTGACGGTAGCTGGATAAGAAGCGCCGGCTAACT
>HMT849_455_375_286_368_395
ACGCTGGCGGCGTGCTTAACACATGCAAGTCGAACGGTGAAGCGCTTGCCTTTTTGGTGGGTGTGGATGAGTGGCGAACGGGTGAGTAACACGTGAGTAACCTGCCCTCTTCTTCTGGATAACCTCATGAAAGTGGGGCTAATACGGGGTATTCCGGGTCTGTCGCATGGCGGGTTTGGGAAAGATTGCGCCTTTGGGTGTTTTCGGTGGGGGATGGGCTCGCGGCCTATCAGCTTGTTGGTGGGNNNNNNNNNNGAGGCCTTCGGGTTGTGAACCTCTTTCGCCAGTGAAGCAGGCCTGCTCCTGTGTGGGTGGGTTGACGGTAGCTGGATAAGAAGCGCCGGCTAACT
>HMT849_54_123_496_346_306
ACGCTGGCGGCGTGCTTAACACATGCAAGTCGAACGGTGAAGCGCTTGGCTTTTTGGTGGGTGTGGATGAGTGGCGAACGGGTGAGTAACACGTGAGTAACCTGCCCTCTTCTTCTGGATAACCTCATGAAAGTGGGGCTAATACGGGGTATTCCGGGTCTGTCGCATGGCGGGTTTGGGAAAGATTGCGCCTTTGGGTGTTTTCGGTGGGGGATGGGCTCGCGGCCTATCAGCTTGTTGGTGGGNNNNNNNNNNGAGGCCTTCGGGTTGTGAACCTCTTTCGCCAGTGAAGCAGGCCTGCTCCTGTGTGGGTGGGTTGACGGTAGCTGGATAAGAAGCGCCGGCTTACT
>HMT849_197_102_89_311_119
ACATGCAGTCGACGGTGAAGCGCTTGCCTTTTTGGTGGGTGTGGATGAGTGGCGAACGGGTGAGTAACACGTGAGTAACCTGCGCTCTTCTTCTGGATAACCTCATGAAAGTGAGGCTAATACGGGGTATTCCGGGTCTGTCGCATGGCGGGTTTGGGAAAGATTGCGCCTTTGGGTGTTTTCGGTGGGGGGTGGGCTCGCGGCCTATCAGCTTGTTGGTGGGGTGATGGCCTACCAAGGCGGTGNNNNNNNNNNGAGGCCTTCGGGTTGTGAACCTCTTTCGCCAGTGAAGCAGGCCTGCTCCTGTGTGGGTGGGTTGACGGTAGCTGGATAAGAAGCGCCGGCTAACT
>HMT849_147_462_167_356_452
ACATGCAGTCGACGGTGAAGCGCTTGCCTTTTTGGTGGGTGTGGATGAGTGGCGAACGGGTGAGTAACACGTGAGTAACCTGCCCTCTTCTTCTGGATAACCTCATGAAAGTGGGGCTAATACGGGGTATTCCGGGTCTGTTGCATGGCGGGTTTGGGAAATATTGCGCCTTTGGGTGTTTTCGGTGGGGGATGGGCTCGCGGCCTATCAGCTTGTTGGTGGGGTGATGGCCTACCAAGGCGGTGNNNNNNNNNNGAGGCCTTCGGGTTGTGAACCTCTTTCGCCAGTGAAGCAGGCCTGCTCCTGTGTGGGTGGGTTGACGGTAGCTGGATAAGAAGCGCCGGCTAACT
>HMT849_253_445_263_134_223
ACGCTGGCGGCGTGCTTAACACATGCAAGTCGAACGGTGAAGCGCTTGCCTTTTTGGTGGGTGTGGATGAGTGGCGAACGGGTGAGTAACACGTGAGTAACCTGCCCTCTTCTTCTGGATAACCCCATTAAAGTGGGGCTAATACGGGGTATTCCGGGTCTGTCGCATGGCGGGTTTGGGAAAGATTGCGCCTTTGGGTGTTTTCGGTGGGGGATGGTCTCGCGGCCTATCAGCTTGTTGGTGGGNNNNNNNNNNGAGGCCTTCGGGTTGTGAACCTCTTTCGCCAGTGAAGCAGGCCTGCTCCTGTGTGGGTGGGTTGACGGTAGCTGGATAAGAAGCGCCGGCTAACT
>HMT849_169_192_421_306_211
ACGCTGGCGGCGTGCTTAACACATGCAAGTCGAACGGTGAAGCGCTTGCCTTTTTGGTGGGTGTGGATGAGTGGCGAACGGGTGAGTAACACGTGAGTAACCTGCCCTCTTCTTCTGGATAACCCCATGAAAGTGGGGCTAATACGGGGTATTCCGGGTCTGTAGCATGGCGGGTTTGGGAAAGATCGCGCCTTTGGGTGTTTTCTGTGGGGGATGGGCTCGCGGCCTATCAGCTTGTTGGTGGGNNNNNNNNNNGAGGCCTTCGGGTTGTGAACCTCTTTCGCCAGTGAAGCAGGCCTGCTCCTGTGTGGGTGGGTTGACGGTAGCTGGATAAGAAGCGCCGGCTAACT
>HMT849_339_358_447_247_72
ACGCTGGCGGCGTGCTTAACACATGCAAGTCGAACGGTGAAGCGCTTGCCTTTTTGGTGGGTGTGGGTGAGTGGCGAACGGGTGAGTAACACGTGAGTAACCTGCCCTCTTCTTCTGGATAACCTCATGAAAGTGGGGCTAATACGGGGTATTCCGGGTCTGTCGCATGGCGGGTTTGGGAAAGATTGCGCCTTTGGGTGTTTTCGGTGGGGGATGGGCTCGCGGCCTATCAGCTTGTTGGAGGGNNNNNNNNNNGAGGCCTTCGGGTTGTGAACCTCTTTCGCCAGTGAAGCAGGCATGCTCCTGTGTGGGTGGGTTGACGGTAGCTGGATAAGAAGCGCCGGCTAACT
>HMT849_129_387_130_318_35
ACGCTGGCGGCGTGCTTAACACATGCAAGTCGAACGGTGAAGCGCTTGCCTTTTTGGTGGGTGTGGATGAGTGGCGAACGGGTGAGTAACACGTGAGTAACCTGCCCTCTTCTTCTGGATAACGACATGAAAGTGGGGCTAATACGGGGTATTCCGGGTCTGTCGCATGGCGGGTTTGGGAAAGATTGCGCCTTTGGGTGTTTTCGGTGGGGGATGGGCTCGCGGCCTATCAGCTTGTTGGTGGGNNNNNNNNNNGAGGCCTTCGGGTTGTGAACCTCTTTCGCCAGTGAAGCAGGCCTGCTCCTGTGTGGGTGGGTTGACGGTAGCTGGATAAGAAGCGCCGGCTAACT
>HMT849_20_125_71_370_323
ACGCTGGCGGCGTGCTTAACACATGCAAGTCGAACGGTGAAGCGCTTGCCTTTTTGGTGGGTGTGGATGAGTGGCGAACGGGTGAGTAACACGTGAGTAACCTGCCCTCTTCTTCTGGATAACCTCATGAAAGTGGGGCTAATACGGGGTATTCCGGGTCTGTCGCATGGCGGGTTTGGGAAAGATTGCGCCCTTGGGTGTTTTCGGTGGGGGATGGGCTCGCGGCCTATCAGCTTGTTGGTGGGNNNNNNNNNNGAGGCCTTCGGGTTGTGAACCTCTTTCGCCAGTGAAGCAGGCCTGCTCCTGTGTGGGTGGGTTGACGGTAGCTGGATAAGAAGCGCCGGCTAACT
>HMT849_343_393_495_260_129
ACGCTGGCGGCGTGCTTAACACATGCAAGTCGAACGGTGAAGCGCTTGCCTTTTTGGTGGGTGTGGATGAGTGGCGAACGGGTGAGTAACACGTGAGTAACCTGCCCTCTTCTTCTGGATAACGTCATGAAAGTGGGGCTAATACGGGGTATTCCGGGTCTGTCGCATGGCGGGTTTGGGAAAGATTGCGCCCTTGGGTGTTTTCGGTGGGGGATGGGCTCGCGGCCTATCAGCTTGTTGGTGGGNNNNNNNNNNGAGGCCTTCGGGTTGTGAACCTCTTTCGCCAGTGAAGCAGGCCTGCTCCTGTGTGGGTGGGTTGACGGTAGCTGGATAAGAAGCGCCGGCGAACT
>HMT849_349_303_114_229_55
ACGCTGGCGGCGTGCTTAACACATGCAAGTCGAACGGTGAAGCGCTTGCGTTTTTGGTGGGTGTGGATGAGTGGCGAACGGGTGAGTAACACGTGAGTAACCTGCCCTATTCTTCTGGATAACCTCATGAAAGTGGGGCTAATACGGGGTATTCCGGGTCTGTCGCATGGCGGGTTTGGGAAAGATTGCGCCTTTGGGCGTTTTCGGTGGGGGATGGGCTCGCCGCCTATCAGCTTGTTGGTGGGNNNNNNNNNNGAGGCCTTCGGGTTGTGAACCTCTTTCGCCAGTGAAGCAGGCCTGCTCCTGTGTGGGTGGGTTGACGGTAGCTGGATAAGAAGCGCCGGCTAACT
>HMT849_296_490_398_151_243
ACGCTGGCGGCGTGCTTAACACATGCAAGTCGAACGGTGAAGCGCTTGCCTTTTTGGTGGGTGTGGATGAGTGGCGAACGGGTGAGTAACACGTGAGTAACCTGCCCTCTTCTTCTGGATAACCTCATGAAAGTGGGGCTAATACTGGGTATTCCGGGTCTGTCGCATGGCGGGTTTGGGAAAGATTGCGCCTTTGGGCGTTTTCGGTGGGGGATGGGCTCGCGGCCTATCAGCTTGGTGGTGGGNNNNNNNNNNGAGGCCTTCGGGTTGTGAACCTCTTTCGCCAGTGAAGCAGGCCTGCTCCTGTGTGGGTGGGTTGACGGTAGCTGGATAAGAAGCGTCGGCTAACT
>HMT849_190_470_263_289_397
ACGCTGGCGGCGTGCTTAACACATGCAAGTCGAACGGTGAAGCGCTTGCCTTTTTGGTGGGTGTGGATGAGTGGCGAACGGGTGAGTAACACGTGAGTAACCTGCCCTCTTCTTCTGGATAACCTCATGAAAGTGGGGCTAATACGGGGTATTCCGGGTCTGTCGCATGGCGGGTTTGGGAAAGGTTGCGCCTTTGGGTGTTTTCGGTGGGGGATGGGCTCGCGGCCTATCAGCTTGTTGGTGGGNNNNNNNNNNGAGGCCTTCGGGTTGTGAACCTCTTTCGCCAGTGAAGCAGGCCTGCTCCTGCGTGGGTGGGTTGATGGTAGCTGGATAAGAAGCGCCGGCTAACT
>HMT849_402_221_372_453_419
ACGCTGGCGGCGTGCTTAACACATGCAAGTCGAACGGTGAAGCGCTTGCCTTTTTGGTGGGTGTGGATGAGTGGCGAACGGGTGAGTAACACGTGAGTAACCTGCCCTCTTCTTCTGGATAACCTCATGAAAGTGGGGCTAATACGGGGTATTCCGGGTCTGTCGCATGGCGGGTTTGGGAAAGATTGCGCCTTTGGGTGTTTTCGGTGGGGGATAGGCTCGCGGCCTATCAGCTTGTTGGTGGGNNNNNNNNNNGAGGCCTTCGGGTTGTGAACCTCTTTCGCCAGTGAAGCAGGCCTGCTCCTGCGTGGGTGGGTTGACGGTAGCTGGATAAGAAGCGCCGGCTAACT
>HMT849_228_225_262_204_71
ACGCCGGCGGCGTGCTTAACACATGCAAGTCGAACGGTGAAGCGCTTGCCCTTTTGGTGGGTGTGTATGAGTGGCGAACGGGTGAGTAACACGTGAGTAACCTGCCCTCTTCTTCTGGATAACCTCATGAAAGTGGGGCTAATACGGGGTATTCCGGGTCTGTCGCATGGCGGGTTTGGGAAAGATTGCGCCTTTGGGAGTTTTCGGTGGGGGATGGGCTCGAGGCCTATCAGCTTGTTGGTGGGNNNNNNNNNNGAGGCCTTCGGGTTGTGAACCTCTTTCGCCAGTGAAGCAGGCCTGCTCCTGTGTGGGTGGGTTGACGGTAGCTGGATAAGAAGCGCCGGCTAACT
>HMT849_416_52_350_59_371
ACGCCGGCGGCGTGCTTAACACATGCAAGTCGAACGGTGAAGCGCTCGCCCTTCTGGTGGGTGTGGATGAGTGGCGAACGGGTGAGTAACACGTGAGTAACCTGCCCTCTTCTTCTGGATAACCTCATGAAAGTGGGGCTAATACGGGGTATTCCGGGTCTGTCGCATGGCGGGTTTGGGAAAGATTGCGCCTTTGGGTGTTTTCGGTGGGGGATGGGCTCGCGGCCTATCAGCTTGTTGGTGGGNNNNNNNNNNGAGGCCTTCGGCTTGTGAACCTCTTTCGCCAGTGAAGCAGGCCTGCTCCTGTGTGGGTGGGTTGACGGTAGCTGGATAAGAAGCGCCGGCTAACT
>HMT849_320_356_188_319_145
ACGCTGGCGGCGTGCTTAACACATGCAAGTCGAACGGTGAAGCGCTTGCCTTTTTGGTGGGTGTGGATGAGTGGCGAACGGGTGAGTAACACGTGAGTAACCTGCCCTCTTCTTCTGGATAACCTCATGAAAGTGGGGCTAATACGGGGTATTCCGGGTCTGTCGCATGGCGGGTTTGGGAATGATTGCGCCTTTGGGTGTTTTCGGTGGGGGATGGGCTCGCGGCCTATCAGCTTGTTGGTGGGNNNNNNNNNNGAGGCCTTCGGGTTGTGAACCTCTTTCGCCAGTGAAGCAGGCCTGCTCCTGTGTGGGTGGGTTGACGGTAGCTGGATAAGAAGCGCCGGCTAACT
>HMT849_201_435_269_188_465
ACGCTGGCGGCGTGCTTAACACATGCAAGTCGAACGGTGAAGCGCTTGCCTTTTTGGTGGGTGTGGATGAGTGGCGAACGGGTGAGTAACACGTGAGTAACCTGCCCTCTTCTTCTGGATAACCTCATGAAAGTGGGGCTAATACGGGGTATTCCGGGTCTGTCGCATGGCGGGTTTGGGAACGATTGCGCCTTTTGGTGTTTTCGGTGGGGGATGGGCTCGCGGCCTATCAGCTTGTTGGTGGGNNNNNNNNNNGAGGCCTTCGGGTTGTGAACCTCTTTCGCCAGTGAAGCAGGCCTGCTCCTGTGTGGGTGGGTTGACGGTAGCTGGATAAGAAGCGCCGGCTAACT
>HMT849_90_450_365_232_364
ACGCTGGCGGCGTGCTTAACACATGCAAGTCGAACGGTGAAGCGCTTGCCTTTTTGGTGGGTGTGGATGAGTGGCGAACGGGTGCGTAACACGTGAGTAACCTGCCCTCTTCTTCTGGATAACCTCATGAAAGTGGGGCTAATACGGGGTATTCCGGGTCTGTCGCATGGCAGGTTTGGGAAAGATTGCGCCTTTGGGTGTTTTCGGTGGGGGATGGGCTCGCGGCGTATCAGCTTGTTGGTGGGNNNNNNNNNNGAGGCCTTCGGGTTGTGAACCTCTTTCGCCAGTGAAGCAGGCCTGGTCCTGTGTGGGTGGGTTGACGGTAGCTGGATAAGAAGCGCCGGCTAACT
>HMT849_366_273_347_454_336
ACGCTGGCGGCGTGCTTAACACATGCAAGTCGAACGGTGAAGCGCTTGCCTTTTTGGTGGGTGTGGATGAGTGGCGAACGGGTGGGTAACACGTGAGTAACCTGCCCTCTTCTTCTGGATAACCTCATGAAAGTGGGGCTAATACGGGGTATTCCGGGTCTGTCGCATGGCAGGTTTGGGAAAGATTGCGCCTTTGGGTGTTTTCGGTGGGGGATGGGCTCGCGGCCTATCAGCTTGTTGGTGGGNNNNNNNNNNGAGGCCTTCGGGTTGTGAACCTCTTTCGCCAGTGAAGCAGGCCTGCTCCAGTGTGGGTGGGTTGACGGTAGCTGGATAAGAAGCGCCGGCTAACT
>HMT849_481_379_209_67_247
ACGCTGGCGGCGTGCTTAACACATGCAAGTCGAACGGTGAAGCGCTTGCCTTTTTGGTGGGTGTGGATGAGTGGCGAACGGGTGAGTAACACGTGAGTAACCTGCCCTCTTCTTCTGGATAACCTCATGAAAGTGGGGCTAATACGGGGTATTCCGGGTCTGTCGCATGGCGGGTTTGGGAAAGATTGCGCCTTTGGGTGTTTTCGGTGGGGGATGGGCTCGCGGCCTATCAGCTTGTTGGAGGGNNNNNNNNNNGAGGCCTTCGGGTTGTGAACCTCTTTCGCCAGTGAAGCAGGCCTGCTCCTGTGTGGGTGGGTTGACGGTAGCTGGAGAAGAAGCGCCGGCTAACT
>HMT849_340_88_440_119_455
ACGCTGGCGGCGTGCTTAACACATGCAAGTCGAACGGTGAAGCGCTTGCCTTTTTGGTGGGTGTGGATGAGTGGCGAACGGGCGAGTAACACGTGAGTAACCTGCCCTCTTCTGCTGGATAACCTCATGAAAGTGGGGCTAATACGGGGTATTCCGGGTCTGTCGCATGGCGGGTTTGGGAAAGATTGCGCCTTTGGGTGTTTTCGGTGGGGGATGGGCTCGCGGCCTATCAGCTTGTTGGTGGGNNNNNNNNNNGAGGCCTTCGGGTTGTGAACCTCTTTCGCCAGTGAAGCAGGCCTGCTCCTGTGTGGGTGGGTTGACGGTAGCTGGATAAGAAGCGCCGGCTAACT
>HMT849_243_156_256_145_340
ACGCTGGCGGCGTGCTTAACACATGCAAGTCGAACGGTGAAGCGCTTGCCTTTTTGGTGGGTGTGGATGAGTGGCGAACGGGTGAGTAACACGTGAGTAACCTGCCCTCTTCTTCTGGATAATCTCATGAAAGTGGGGCGAATACGGGGTGTTCCGGGTCTGTCGCATGGCGGGTTTGGGAAAGATTGCGCCTTTGGGTGTTTTCGGTGGGGGATGGGCTCGCGGCCTATCAGCTTGATGGTGGGNNNNNNNNNNGAGGCCTTCGGGTTGTGAACCTCTTTCGCCAGTGAAGCAGGCCTGCTCCTGTGTGGGTGGGTTGACGGTAGCTGGATAAGAAGCGCCGGCTAACT
>HMT849_142_221_360_273_140
ACGCTGGCGGCGTGCTTAACACATGCAAGTCGAACGGTGAAGCGCTTGCCTTTTTGGTGGGTGTGGATGAGTGGCGAACGGGTGAGTAACACGTGAGTAACCTGCCCTCTTCTTCTGGATAATCTCATGAAAGTAGCGCTAATACGGGGTATTCCGGGTCTGTCGCATGGCGGGTTTGGGAAAGATTGCGCCTTTGGGTGTTTTCGGTGGGGGATTGGCTCGCGGCCTATCAGCTTGTTGGTGGGNNNNNNNNNNGAGGCCTTCGGGTTGTGAACCTCTTTCGCCAGTGAAGCAGGCCTGCTCCTGTGTGGGTGGGTTGACGGTAGCTGGATAAGAAGCGCCGGCTAACT
>HMT849_31_260_75_395_33
ACGCTGGCGGCGTGCTTAACACATGCAAGTCGAACGGTGAAGCGCTTGCCTTTTTGGTGGGTGTGGATGTGTGGCGAACGGGTGAGTAACACGTGAGTAACCTGCCCTCTTCTTCTGGATAACCTCATGAAAGTGGGGCTAATACGGGGTATTCCGGGTCTGTCGCATGGCGGGTTTGGGAAAGATTGCGCCTTTGGGTGTTTTCGGTGGGGGATGGGCTCGCGGCCTATCAGCTTGTTGGTGGGNNNNNNNNNNAGGCCTTCGGGTTGTGAACCTCTTTCGCCAGTGAAGCAGGCCTGCCTCGTTTGTGGGTGGGTTGACGGTAGCTGGATAAGAAGCGCCGGCTAACT
>HMT849_342_431_220_495_338
ACGCTGGCGGCGTGCTTAACACATGCAAGTCGAACGGTGAAGCGCTTGCCTTTTTGGTGGGTGTGGATGAGTGGCGAACGGGTGAGTAACACGTGAGTAACCTGCCCTCTTCTTCTGGATAACCTCATGAAAGTGGGGCTAATACGGGGTATTCCGGGTCTGTCGCATGGCGGGTTTGGGAAAGATTGCGCCTTTGGGTGTTTTCGGTGGGGGAAGGGCTCGCGGCCTATCAGCTTGTTGGTGGGNNNNNNNNNNAGGCCTTCGGGTTGTGAACCTCTTTTGCCAGTGAAGCAGGCCTGCCTCGTTTGTGGGTGGGTTGACGGTAGCTGGATAAGAAGCGCCGGATAACT
>HMT849_207_26_414_488_54
ACGCTGGCGGCGTGCTTAACGCATGCAAGTCGAACGGTGAAGCGCTTGACTTTTTGGTGGGTGTGGATGAGTGGCGAACGGGTGAGTAACACGTGAGTAACCTGCCCTCTTCTTCTGGATAACCTCATGAAAGTGGGGCTAATACGGGGTATTCCGGGTCTGTCGCATGGCGGGTTTGGGAAAGATTGCGCCTTTGGGTGTGTTCGGTGGGGGATGGGCTCGCGGCCTATCAGCTTGTTGGTGGGNNNNNNNNNNGAGGCCTTCTGGTTGTGAACCTCTTTCGCCAGTGAAGCAAGCCTGCTCCTGTGTGGGTGGGTTGACGGTAGCTGGATAAGAAGCGCCGGCTAACT
>HMT849_349_225_488_168_214
ACGCTGGCGGCGTGCTTAACACATGCAAGTCGAACGGTGAAGCGCTTGCCTTTTTGGTGGGTGTGGATGAGTGGCGAACGGGTGAGTAACACGTGAGTAACCTGCCCTCTTCTTCTGGATAACCTCATGAAAGTGGGGCTAATACGGGGTATTCCGGGTCTGACGCATGGCGGGTTTGGGAAAGATTGCGCCTTTGGGTGTTTTCGGTCGGGGATGGGCTCGCGGCCTATCAGCTTGTTGGTGGGNNNNNNNNNNGAGGCCTTCGGGTTGTGAACCTCTTTCGCCAGTGAAGCAAGCCTGCTCCTGTGTGGGTGGGTTGACGGTAGCTGGATAAGAAGTGCCGGCTAACT
>HMT849_80_317_348_453_28
ACGCTGGTGGCGTGCTTAACACATGCAAGTCGAACGGTGAAGCGCTTGCCTTTTTGGTGGGTGTGGATGAGTGGCGAACGGGTGAGTAACACGTGAGTAACCTGCCCTCTTCTTCTGGATAACCTCATGAAAGTGGGGCTAATACGGGGTATTCCGGGTCTGTCGCATGGCGGGTTTGGGAAAGATTGCGCCTTTGGGTGTTTTCGGTGGGGGATGGGCTCGCGGCCTATCAGCTTGTTGGTGGGNNNNNNNNNNGAGGCCTTCGGGTTGTGAACCTCTTTCGCCAGTGAAGCAGGCCTGCTCATGTGTGGGTGGGTTGACGGTAGCTGGATAAGAAGCGCCGGCTAACT
>HMT849_178_392_296_3_410
ACGCTGGTGGCGTGCTTAACACATGCAAGTCGAACGGTGAAGCGCTTGCCTTTTTGGTGGGTGTGGATGAGTGGCGAACGGGTGAGTAACACGTGAGTAACCTGCCCTCTTCTTCTGGATAACCTCATGAAAGTGGGGCTAATACGGGGTATTCCGGGTCTGTCGCATGGCGTGTTTGGGAAAGATTGCGCCTTTGGGTGTTTTCGGTGGGGGATGGGCTCGCGGCCTATCAGCTTGTTGGTGGGNNNNNNNNNNGAGGCGTTCGGGTTGTGAACCTCTTTCGCCAGTGAAGCAGGCCTGCTCCTGTGTGGGTGGGTTGACGGTAGCTGGATAAGAAGCGCCGGCTAACT
>HMT849_254_121_364_49_488
ACGCTGGCGGCGTGCTTAACACATGCAAGTCGAACGGTGAAGCGCTTGCCTTTTTGGTGGGTGTGGATGAGTGGCGAACGGGTGAGTAACACGTGAGTAACCTGCCCTCTTCTTCAGGATAACCTCATGAAAGTGGGGCTAATACGGGGTATTCCGGGTCTGTCGCATGGCGGGTTTGGGAAAGATTGCGCCTTTGGGTGTTTTCGGTGGGGGATGGGCTCGCGGCCTATCAGCTTGTTGGTGGGNNNNNNNNNNGAGGCCTTCGGGTTGTGAACCTCTTTCGCCAGTGAAGCAGGCCTGCTCCTGTGTGGGTGGGTTGACGGTAGCTGGATAAGAAGAGCCGGCTAACT
>HMT849_237_420_272_442_480
ACGCTGGCGGCGTGCTTAACACATGCAAGTCGAACGGTGAAGCGCTTGCCTTTTTGGTGGGTGTGGATGAGTGGCGAACGGGTGAGTAACACGTGAGTAACCTGCCCTCTTCTTCTGGATAACCTCATGAAAGTGGGGCTAATACGGGGTATTCCGGGTCTGTCGCATGGCGGGTTTGGGAAAGATTGCGCCTTTGGGTGTTTTCGGTGGGGGATGGGCTCGCGGCCTATCAGCTTGTTGGTGGGNNNNNNNNNNGAGGCCTTCGGGTTGAGAACCTCTTTCGCCAGTGAAGGAGGCCTGCTCCTGTGTGGGTGGGTTGACGGTAGCTGGGTAAGAAGCGCCGGCTAACT
>HMT849_331_197_423_265_50
ACGCTGGCGGCGTGCTTAACACATGCAAGTCGAACGGTGAAGCGCTTGCCTTTTTGGTGGGTGTGGATGAGTGGCGAACGGGTGAGTAACACGTGAGTAACCTGCCCTCTTCTTCTGGATAACCTCATGAAAGTGGGGCTAATACGGGGTATTCCGGGTCTGTCGCATGGCGGGTTTGGGAAAGATTGCGCATTTGGGTGTTTTCGGTGGGGGATGGGCTCGCGGCCTATCAGCTTGTTGGTGGGNNNNNNNNNNAGGCCTTCGGGTTGTGAACCTCTTTCGCCAGTGAAGCAGGCCTGCCTCGTTTGTGGGTGGGTTGACGGTAGCTGGACAAGAAGCGCCGGCTAACT
>HMT849_45_363_283_316_337
ACGCTGGCGGCGTGCTTAACACATGCAAGTCGAACGGTGGAGCGCTTGCCTTTTTGGTGGGTGTGGATGAGTGGCGAACGGGTGAGTAACACGTGAGTAACCTGCCCTCTTCTTCTGGATAACCTCATGAAAGTGGGGCTAATACGGGGTATTCCGGGTCTGTCGCATGGCGGGTTTGGGAAAGATTGCGCCTTTGGGTGTTTTCGGTGGGGGATGGGCTCGCGGCCTATCAGCTTGTTGGTGGGNNNNNNNNNNAGGCCTTCGGGTTGTGAACCTCTTTCGCCAGTGAAGCAGGCCTGCCTCGTTTGTGGGTGGGTTGACGGTAGCTGGACAAGAAGCGCCGGCTAACT
>HMT849_37_474_42_175_377
ACGCTGGCGGCGTGCTTAACACATGCAAGTCAGACGGTGAAGCGCTTGCCTTTTTGGTGGGTGTGGATGAGTGGCGAACGGGTGAGTAACACGTGAGTAACCTGCCCTCTTCTTCTGGATAACCTCATGAAAGTGGGGCTAATACGGGGTATTCCGGGTCTGTCGCATGTCGGGTTTGGGAAAGATTGCGCCTTTGGGTGTTTTCGGTGGGGGGTGGGCTCGCGGCCTATCAGCTTGTTGGTGGGNNNNNNNNNNGAGGCCTTCGGGTTGTGAACCTCTTTCGCCAGTGAAGCAGGCCTGCTCCTGTGTGGGTGGGTTGACGGTTGCTGGATAAGAAGCGCCGGCTAACT
>HMT849_422_372_480_338_11
ACGCTTGCGGCGTGCTTAACACATGCAAGTCGGACGGTGAAGCGCTTGCCTTTTTGGTGGGTGTGGATGAGTGGCGAACGGGTGAGTAACACGTGAGTAACCTGCCCTCTTCTTCTGGATAACCTCATGAAAGTGGGGCTAATACGGGGTATTCCGGGTCTGTCGCATGGCGGGTTTGGGAAAGATTGCGCCTTTGGGTGTTTTCGGTGGGGGGTGGGCTCGCGGCCTATCAGCTTGTTGGTGGGNNNNNNNNNNGAGGCCTTCGGGTTGTGTACCTCTTTCGCCAGTGAAGCAGGCCTGCTCCTGTGTGGGTGGGTTGACGGTAGCTGGGTAAGAAGCGCCGGCTAACT
>HMT849_302_216_477_100_229
ACGCTGGCGGCGTGCTTAACACATGCAAGTCGAACGGTGAAGCGCTTGCCTTTTTGGTGGGTGTGGATGAGTGGCGAACGGGTGAGTAACACGTCAGTAACCTGCCCTCTTCTTCTGGATAACCTCATGAAAGTGGGGCTAATACGGGGTATTCCGGGCCTGTCGCATGGCGGGTTTGGGAAAGATTGCGCCTTTGGGTGTTTTCGGTGGTGGATGGGCTCGCCGCCTATCAGCTTGTTGGTGGGNNNNNNNNNNAGGCCTTCGGGTTGTGAACCTCTTTCGCCAGTGAAGCAGGCCTGCCTCGTTTGTGGGTGGGTTGACGGTAGGTGGATAAGAAGCGCCGGCTAACT
>HMT849_462_83_6_280_387
TCGCTGGCGGCGTGCTTAACACATGCAAGTCGAACGGTGAAGCGCTTGCCTTTTTGGTGGGTGTGGATGAGTGGCGAGCGGGTGAGTAACACGTGAGTAACCTGCCCTCTTCTTCTGGATAACCTCATGAAAGTGGGGCTAATACGGGGTATTCCGGGCCTGTCGCATGGCGGGTTTGGGAAAGATTGCGCCTTTGGGTGTTTTCGGTGGGGGATGGGCTCGCGGCCTATCAGCTTGTTGGTGGGNNNNNNNNNNAGGCCTTCGGGTTGTGAACCTCTTTCGCCAGTGAAGCAGGCCTGCCTCGTTTGTGGGTGGGTTGACGGTAGCTGGATAAGAAGCGCCGGCTAACT
>HMT849_170_303_198_346_131
ACGCTGGCGGCGTGCTTAACACATGCAAGTCGAACGGTGAAGCGCTTGCCTTTTTGGTGGGTGTGGATGAGTGGCGAACGGGTGAGTAACACGTGAGTAACCTGCCCTCTTCTTCTGGATAACCTGATAAAAGTGGGGCTAATACGGGGTATTCCGGGTCTGTCTCATGGCGGGTTTGGGAAAGATTGCGCCATTGGGTGTTTTCGGTGGGGGATGGGCTCGCGGCCTATCAGCTTGTTGGTGGGNNNNNNNNNNAGGCCTTCGGGTTGTGAACCTCTTTCGCCAGTGAAGCAGGCCTGCCTCGTTTGTGGGTGGGTTGACGGTAGCTGGATAAGAAGCGCCGGCTAACT
>HMT849_81_66_95_137_30
ACGCTGGCGGCGTGCTTAACACATGCAAGTCGAACGGTGAAGCGCTTGCCTTTTTGGTGGCTGTGGATGAGTGGCCAACGGGTGAGTAAGACGTGAGTAACCTGCCCTCTTCTTCTGGATAACCTCATAAACGTGGGGCTAATACGGGGTATTCCGGGTCTGTCGCATGGCGGGTTTGGGAAAGATTGCGCCTTTGGGTGTTTTCGGTGGGGGATGGGCTCGCGGCCTATCAGCTTGTTGGTGGGNNNNNNNNNNAGGCCTTCGGGTTGTGAACCTCTTTCGCCAGTGAAGCAGGCCTGCCTCGTTTGTGGGTGGGTTGACGGTAGCTGGATAAGAAGCGCCGGCTAACT
>HMT849_460_244_374_211_325
ACGCTGGCGGCGTGCTTAACACATGCAAGTCGAACGGTGAAGCGCTTGCCTTTTTGGTGGGTGTGGATGAGTGGCGAACGGGTGAGTAACACGTGAGTAACCTGCCCTCTTCTCCTGGATAACCTCATGAAAGTGGGGCTAATACGGGGTATTCCGGGTCTGTCGCATGGCGGGTTTGGGAAAGATTGCGCCTTTGGGTGTTTTCAGTGGGGGATGGGCTCGCGGCCTATCAGCTTGTTGGTGGGNNNNNNNNNNGAGGCCTTCGGGTTGTGAACCTCTTTCGCCAGTGAAGCAGGCCTGCTCCTGTGTGTGTGGGTTGACGGTAGCTGGATAAGAAGCGCCGGCTAACT
>HMT849_22_452_31_355_50
ACGCTGGCGGCGTGCTGAACACATGCAAGTCGAACGGTGAAGCGGTTGCCTTTTTGGTGGGTGTGGATGAGTGGCGAACGGGTGAGTAACACGTGAGTAACCTGCCCTCTTCTCCTGGATAACCTCATGAAAGTGGGGCTAATACGGGGTATTCCGGGTCTGTCGCATGGCGGGTTTGGGAAAGATTGCGCCTTTGGGTGTTTTCGGTGGGGGATGGGCTCGCGGCCTATCAGCTTGTTGGTGGGNNNNNNNNNNGAGGCCTTCGGGTTGTGAACCTCTTTCGCCAGTGAAGCAGGCCTGCTACTGTGTGGGTGGGTTGACGGTAGCTGGATAAGAAGCGCCGGCTAACT
>HMT849_12_234_430_421_266
ACGCTGACGGCGTGCTTAACACATGCAAGTCGAACGGTGAAGCGCTTGCCTTTTTGGTGGGTGTGGATGAGTGGCGAACGGGTGAGTAACACGTGAGTAACCTGCCCTCTTCTTCTGGATAACCTCATGAAAGTGGGGCTAATACGGGGTATTCCGGGCCTGTCGCATGGCGGGTTTGGGAAAGATTGCGCCTTTGGGTGTTTTCGGTGGGGGATGGGCTCGCGGCCTGTCAGCTTGTTGGTGGGNNNNNNNNNNAGGCCTTCGGGTTGTCAACCTCTTTCGCCAGTGAAGCAGGCCTGTCTCGTTTGTGGGTGGGTTGACGGTAGCTGGATAAGAAGCGCCGGCTAACT
>HMT849_416_403_280_470_478
ACGCTGGCGGCGTGCTTAACACATGCAAGTCGAACGGTGAAGCGCTTGCCTTTTTGGTGGGTGTGGATGAGTGGCGAACGGGTGAGTAACACGTGAGTAACCTGCCCTCTTCTTCTGGATAACCTCATGAAAGTGGGGCTAATACGGGGTATTCCGGGCCTGTCGCATGGCGGGTTTGGGAAAGATTGCGCCTTTGGGTGTTTTCGGTGGGGGATGGGCTCGCGGCCTATCAGCTTGTTGGTGGGNNNNNNNNNNAGGCCTTCGGCTTGTGAACCTCTTTCGCCAGTGAAGCAGGCCTGTCTCGTTTGTGGGTGGGTTGACGGTAGCAGGATAAGAAGCGCCGGCTAACT
>HMT849_102_387_66_426_462
ACGCTGGCGGCGTGCTTAACACATGCAAGTCGAACGGTGAAGCGCTTGCCTTTTTGGTGGGTGTGGATGAGTGGCGAACGGGTGAGTAACACGTGAATAACCTGCCCTCTTCTTCTGGATAACCTCATGAAAGTGGGGCTAATACGGGGTATTCCGGGCCTGTCGCACGGCGGGTTTGGGAAAGATTGCGCCTTTGGGTGTTTTCGGTGGGGGATGGGCTCGCGGCCTATCAGCTTGTTGGTGGGNNNNNNNNNNGAGGCCTTCGGGTTGTGAACCTCTTTCGCCAGTGAAGCAGGCCTGCTCCTGTGTGGGCGGGTTGACGGTAGCTGGATAAGAAGCGCCGGCTAACT
>HMT849_60_406_378_150_240
ACGCTGGCGGCGTGCTTAACACATGCAAGTCGAACGGTGAAGCGCTTGCCTTTTCGGTGGGTGTGGATGAGTGGCGAACGGGTGAGTAACACGTGAGTAACCTGCCCTCTTCTTCTGGATAACCTCATGAAAGTGGGGCTAATAAGGGGTATTCCGGGCCTGTCGCACGGCGGGTTTGGGAAAGATTGCGCCTTTGGGTGTTTTCGGTGGGGGATGGGCTCGCGGCCTATCAGCCTGTTGGTGGGNNNNNNNNNNGTGGCCTTCGGGTTGTGAACCTCTTTCGCCAGTGAAGCAGGCCTGCTCCTGTGTGGGTGGGTTGACGGTAGCTGGATAAGAAGCGCCGGCTAACT
>HMT849_49_175_351_18_185
ACGCTAGCGGCGCGCTTAACACATGCAAGTCGAACGGTGAAGCTCTTGCCTTTTTGGTGGGTGTGGATGAGTGGCGAACGGGTGAGTAACACGTGAGTAACCTGCCCTCTTCTTCTGGATAACCTCATGAAAGTGGGGCTAATACGGGGTATTCCGGGTCTGTCGCATGACGGGTTTGGTAAAGATTGCGCCTTTGGGTGTTTTCGGTGGGGGATGGGCTCGCGGCCTATCAGCTTGTTGGTGGGNNNNNNNNNNAGGCCTTCGGGTTGTGAACCTCTTTCGCCAGTGAAGCAGGCCTGCCTCGTTTGTGGGTGGGTTGACGGTAGCTGGATAAGAAGCGCCGGCTAACT
>HMT849_59_479_192_84_19
ACGCTAGCGGCGTTCTTAACACATGCAAGTCGAACGGTGAAGCGCTTGCCTTTGTGGTGGGTGTGGATGAGTGGCGAATGGGTGAGTAACACGTGAGTAACCTGCCCTCTTCTTCTGGATAACCTCATGAAAGTGGGGCTAATACGGGGTATTCCGGGTCTGTCGCATGGCGGGTTTGGGAAAGATAGCGCCTTTGGGTGTTTTCGGTGGGGGATGGGCTCGCGGCCTATCAGCTTGTTGGTGGGNNNNNNNNNNAGGCCTTCGGGTTGTGAACCTCTTTCGCCAGTGAAGCAGGCCTGCCTCGTTTGTGGGTGGGTTGACGGTAGCTAGATAAGAAGCGCCGGCTAACT
>HMT849_268_186_201_371_386
ACGCTGGCGGCGTGCCTAACACATGCAAGTCGAACGGTGAAGCGCTTGCCTTTTTGGTGGGTGTGGATGAGTGGCGAACGGGTGAGTAACACGTGAGTAACCTGCCCTCTTCTTCTGGATAACCTCATGAAAGTGGGGCTAATACGGGGTATTCCGGGTCTGTCGCATGGCGGGTTTGGGCAAGATTGCGCCTTTCGGTGTTTTCGGTGGGGGATGGGCTCGCGGCCTATCAGCTTGTTGGTGGGNNNNNNNNNNAGGCCTTCGGGTTGTGAACCTCTTTCGCCAGTGAAGCAGGCCTGCCTCGTTTGTGGGTGGGTTGACGGTAGCTGGATAAGAAGCGCCGGCTAACT
>HMT849_296_185_183_432_115
ACGCTGGCGGCGTGCCTAACACATGCAAGTCGAACGGTGAAGCGCTTGCCTTTTTGGTGGGTGTGGATGAGTGGCGAACGGGTGAGTAACACGTGAGTAACCTGCCCTCGTCTTCTGGATAACCTCATGAAAGTGGGGCTAATACGGGGTATTCCGGGTCTGTCGCATGGCGGGTTTTGGAAAGATTGCGCCTTTGGGTGTTTTCGGTGGGGGATGGGCTCGCGGCCTATCAGCTTGTTGGTGGGNNNNNNNNNNAGGCCTTCGGGTTGTGAACCTCTTTCTCCAGTGAAGCAGGCCTGCCTCGTTTGTGGGTGGGTTGACGGTAGCTGGATAAGAAGCGCCGGCTAACT
>HMT849_196_91_376_123_300
ACGCTGGCGGCGTGCTTAACACATGCAAGTCGAACGGTGAAGCGCTTGCCTTTTTGGTGGGTGTGGATGAGTGGCGAACGGGTGAGTAACACGTGAGTAACCTGCCCTCTTCTTCTGGATAACCTCATGAAAGTGGGGCTAATACGGGGTATTCCGGGTCTGTCGCATGGCGGGTTTGGGAAAGATTGCGTCTTTGGGTGTTTTCGGTGGGGGGTGGGCTCGCGGCCTATCAGCTTGTTGGTGGGNNNNNNNNNNAGGCCTTCGGGTTGTGAACCTCTTTCGCCAGTGAAGCAGGCCTGCCTCGTTTGTGGGTGGGTTGACGGTAGCTGGATAAGAAGCGCCGGCTAACT
>HMT849_332_312_431_153_199
ACGCTGGCGGCGTGCTTAACACATGCAAGTCGAACGGTGAAGCGCTTGCCTTTTTGGTGGGTGTGGATGAGTGGCGAACGGGTGAGTAACACGTGAGTAACCTGCCCTCTTCTTCTGGATAACCTCATGAAAGTGGGGCTAATACGGAGTATTCCGGGTCTGTCGCATGGCGGGTTTGGGAAAGATTGCGCCTATGGGTGTTTTCGGTGGGGGGTGGGCTCGCGGCCTATCAGCTTGTTGGTGGGNNNNNNNNNNAGGCCTTCGGGTTGTGAACCTCTTTTGCCAGTGAAGCAGGCCTGCCTCGTTTGTGGGTGGGTTGACGGTAGCTGGATAAGAAGCGCCGGCTAACT
>HMT849_460_50_129_399_189
ACGCTGGCGGCGTGCTTAACACATGCAAGTCGAACGATGAAGCGCTTGCCTTTTTGGTGGGTGTGGATGAGTGGCGAACGGGTGAGTAACACGTGAGTAACCTGCCCTCTTCTTCTGGATAACGTCATGAAAGTGGGGCTAATACGGGGTATTCCGGGTCTGTCGCATGGCGGGTTTGGGAAACATTGCGCCTTTGGGTGTTTTCGGTGGGGGATGGGCTCGCGGCCTATCAGCTTGTTGGTGGGNNNNNNNNNNAGGCCTTCGGGTTGTGAACCTCTTTCGCCAGTGAAGCAGGCCTGCCTCGTTTGTTGGTGGGTTGACGGTAGCTGGATAAGAAGCGCCGGCTAACT
>HMT849_356_475_140_204_248
ACGCTGGCGGCGTGCTTAACACATGCAAGTCGAACGATGAAGCGCTTGCCTTTTTGGTGGGTGTGGATGAGTGGCGAACGGGTGAGTAACACGTGAGTAACCTGCCCTCTTCTTCTGGATAACCTCATGAAAGTCGGGCTAATACGGGGTATTCCGGGTCTGTCGCATGGCGGGTTTGGGAAAGATTGCGCCTTTGGGCGTTTTCGGTGGGGGATGGGCTCGCGGCCTATCAGCTTGTTGGTTGGNNNNNNNNNNAGGCCTTCGGGTTGTGAACCTCTTTCGCCAGTGAAGCAGGCCTGCCTCGTTTGTGGGTGGGTTGACGGTTGCTGGATAAGAAGCGCCGGCTAACT
>HMT849_96_180_136_208_207
ACGCTGGCGGCGTGCTTAACACATGCAAGTCGAACGGTGAAGCGCTTGCCTTTTTGGTGGGTGTGGATGAGTGGCGAACGGGTGAGTAACACGTGAGTAACCTGCCCTCTTCTTCTGGATAACCTCATGATAGTGGGGCTAATACGGGGTATTCCGGGTCTGTCGCATGGCGGGCTTGGGAAAGATTGCGCCTTTGGGTGTTATCGGTGGGGGATGGGCTCGCGGCCTATCAGCTTGTTGGTGGGNNNNNNNNNNAGGCCTTCGGGTTGTGAACCTCTTTCGCCAGTGAAGCAGGCCTGCCTCGTTTGTGGGTGGGTTGACGGTAGCTGGATAAGAAGCGCCGGCTAACT
>HMT849_30_41_216_446_236
ACGCTGGCGGCGTGCTTAACACATACAAGTCGAACAGTGAAGCGCTTGCCTTTTTGGTGGGTGTGGATGAGTGGCGAACGGGTGAGTAACACGTGAGTAACCTGCCCTCTTCTTCTGGATAACCTCATGAAAGTGGGGCTAATACGGGGTATTCCGGGTCTGTCGCATGGCGGGTTTGGGAAAGATTGCGCCTTTGGGTGTTTTCGGTGGTGGATGGGCTCGCGGCCTATGAGCTTGTTGGTGGGNNNNNNNNNNAGGCCTTCGGGTTGTGAACCTCTTTCGCCAGTGAAGCAGGTCTGCCTCGTTTGTGGGTGGGTTGACGGTAGCTGGATAAGAAGCGCCGGCTAACT
>HMT849_362_438_35_184_447
ACGCTGGCGGCGTGCTTAACACATGCAAGGCGAACGGTGAAGCGCTTGCCTTTTTGGTGGGTGTGGATGAGTGGCGAACGGGTGAGTAACACGTGAGTAACCTGCCCTCTTCTTCTGGATAGCCTCATGAAAGTGGGGCTAATACGGGGTATTCCGGGTCTGTCGCATGGCGGGTTTGTGAAAGATTGCGCCTTTGGGTGTTTTCGGTGGGGGATGGGCTCGCGGCCTATCAGCTTGTTGGTGGGNNNNNNNNNNGAGGCCTTCGGGTTGTGAACCTCTTTCGCCAGTCAAGCAGGCCTGCTCCTGTGTGGGTGGGCTGACGGTAGCTGGATAAGAAGCGCCGGCTAACT
>HMT849_315_250_93_78_151
ACGCTGGCGGCGTGCTTAACACATGCAAGTCGAACGGTGAAGCGCTTGCCTTTTTGGTGGGTGTGGATGAGTAGCGAACGGGTGAGTTACACGTGAGTAACCTGCCCTCTTCTTCTGGATAGCCTCATGAAAGTGGGGCTAATACTGGGTATTCCGGGTCTGTCGCATGGCGGGTTTGGGAAAGATTGCGCCTTTGGGTGTTTTCGGTGGGGGATGGGCTCGCGGCCTATCAGCTTGTTGGTGGCNNNNNNNNNNGAGGCCTTCGGGTTGTGAACCTCTTTCGCCAGTGAAGCAGGCCTGCTCCTGTGTGGGTGGGCTGACGGTAGCTGGATAAGAAGCGCCGGCTAACT
>HMT849_404_376_354_175_232
ACGCTGGCGGCGTGCTTAACACATGCAAGTCGAACGGTGAAGCGCTTGCCTTTTTGGTGGGTGTGGATGAGTGGCGAACGGGTGAGTAACACGTGAGTAACCTGCCCTCTTCTTCTGGATACCCTCATGAAAGTGGGGCTAATACGGGGTATTCCGGGTCTGTCGCATGGCGGGTTTGGGAAAGATTGCGCCTTTGGGTGTTTTCGGTGGGGGATGGGCTCGCGGCGTATCAGCTTGTTGGTGGGNNNNNNNNNNAGGCCTTCGGGTTGTGAACCTCTTTCGCCAGTGAAGCAGGCCTGCCTCGTTTGTGGGTGGGTTGACGGTAGCTGGATAAGAAGCGCCGGCTAACT
>HMT849_203_250_491_215_260
ACGCTGGCGGCGTGCTTAACACATGCAAGTCGAACGGTGAAGCGCTTGCCTTTTTGGTGGGTGTGGATGAGTGGCGAACGGGTGAGTAACACGTGAGTAACCTGCCCTCTTCTTCTGGATACCCTCATGAAAGTGGGGCTAATACGGGGTATTCCGGGTCTGTCGCATGGCGGGTTTGGGAAAGATTGCGCCTTTGGATGTTTTCGGTGAGGGATGGGCTCGCGGCCTATCAGCTTGTTGGTGGTNNNNNNNNNNAGGCCTTCGGGTTGTGAACCTCTTTCGCCAGTGAAGCAGGCCTGCCTCGTTTGTGGGTGGGTTGACGGTAGCTGGATAAGAAGCGGCGGCTAACT
>HMT849_375_237_210_275_503
ACGCCTGGCGGCGTGCTTAACACATGCAAGTCGAAACGGTGAAGCGCTTGCCTTTTTGGTGGGCGTGGATGAGTGGCGAACGGGTGAGTAACACGTGAGTAACCTGCCCTCTTCTTCTGGATAACCTCATGAAAGTGGGGCTAATACGGGGTATTCCGGGTCTGTCGCATGGCGGGTTTGGGAAAGATTGCGCCTTTGGGTGTTATCGGTGGGGGATGGGCTCGCGGCCTATCAGCTTGTTGGTGNNNNNNNNNNAGGCCTTCGGGTTGTGAACCTCTTTCGCCAGTGAAGCAGGCCTGCCTCGTTTGTGGGTGGGTTGACGGTAGCTGGATAAGAAGCGCCGGCTAACT
>HMT849_426_216_195_199_345
ACGCCTGGCGGCGTGCTTAACACATGCAAGTCGAAACGGTGAAGCGCTTGCCTTTTTGGTGGGCGTGGATGAGTGGCGAACGGGTGAGTAACACGTGAGTAACCTGCCCTCTTCTTCTGGATAACCTCATGAAAGTGGGGCTAATACGGGGTATTCCGGGTCTGTCGCATGGCGGGTTTGGGAAAGATTACGCGTTTGGGTGTTTTCGGTCGGGGATGGGCTCGCGGCCTATCAGCTTGTTGGTGNNNNNNNNNNAGGCCTTCGGGTTGTGAATCTCTTTCGCCAGTGAAGCAGGCCTGCCTCGTTTGTGGGTGGGTTGACGGTAGCTGGATAAGAAGCGCCGGCTAACT
>HMT849_319_23_412_417_196
AACGCTGGCGGCGTGCTCAACACATGCAAGTCGAACGGTGAAGCGCTTGCCTTTTTGGTGGGCGTTGGATGAGTGGCGAACGGGTGAGTAACACGTGAGTAACCTGCCCTCTTCTTCTGGATAACCTCATGAAAGTGGGGCTAATACGGGGTATTCCGGGTCTGTCGCATGGCGGGTTTGGGAAAGATTGAGCCTTTGGGTGTTTTCGGTGGGGGATGGGCTCGCGGCCTATCAGCTTGTTGGTGNNNNNNNNNNAGGCCTTCGCGTTGTGAACCTCTTTCGCCAGTGAAGCAGGCCTGCCTCGTTTGTGGGTGGGTTGACGGTAGCTGGATAAGAAGCGCCGGCTAACT
>HMT849_494_18_248_95_197
AACGCTGGCGGCATGCTTAACACATGCAAGTCGAACGGTGAAGCGCTTGCCTTTTTGGTGGGCGTTGGATGAGTGGCGAACGGGTGAGTTACACGTGAGTAACCTGCCCTCTTCTTCTGGATAACCTCATGAAAGTGGGGCTAATACGGGGTATTCCGGGTCTGTCGCATGGCGGGTTTGGGAAAGATTGCACCTTTGGGTGTTTTCGGTGGGGGATGGGCTCGCGGCCTATCAGCTTGTTGGTGNNNNNNNNNNAGGCCTTCGGGTTGTGAACCTCTTTCGCCAGTGAAGCAGGCCTGCCTCGTTTGTGGGTGGGTTGACGGTAGCTGGATAAGAAGCGCTGGCTAACT
>HMT849_489_175_317_337_449
ACGCTGGCGGCGTGCTTAACACATGCAAGTCGAACGGTGAAGCGCTTGCCTTTTTGGTGAGTGTGGATGAGTGGCGAACGGGTGAGTAACACATGAGTAACCTGCCCTCTTCTTCTGGATAACCTCATGAAAGTGGGACTAATACGGGGTATTCCGGGTCTGTCGCATGACGGGTTTGGGAAAGATTGCGCCTTTGGGTGTTTTCGGTGGGGGATGGGCTCGCGGCCTATCAGCTTGTTGGTGGGNNNNNNNNNNGAGGCCTTCGGGTTGTGAACCTCTTTCGCCAGTGAAGCAGGCCTTCTTCTGTGTGGGTGGGTTGACGGTAGCTGGATAAGAAGCTCCGGCTAACT
>HMT849_335_190_233_118_464
ACGCTGGCGGCGTGCTTAACACATGCAAGTCGAACGGTGAAGCGCTTGCCTTTTTGGTGAGTGTGGATGAGTGGCGAACGGGTGAGTAACACATGAGTAACCTGCCCTCTTCCTCTGGATAACCTCATGAAAGTGGGACTAATACGGGGTATTCCGGGTCTGTCGCATGGCGGGTTTGGGAAAGGTTGCGCCTTTGGGTGTTTTCGGTGGGGGATGGGCTCGCGGCCCATCAGCTTGTTGGTGGGNNNNNNNNNNGAGGCCTTCGGGTTGTGAACCTCTTTCGCCAGTGAAGCAGGCCTGCTTCTGTGTGGGTGTGTTGACGGTAGCTGGATAAGAAGCGCCGGCTAACT
>HMT849_447_78_374_213_56
ACGCTGGCGGCGTGCTTAACACATGCAAGTCGAACGGTGAAGCGCTTGCCATTTTGGCGGGCGTGGATGAGTTGGCGAACGGGTGAGTAACACGTGAGTAACCTGCCCTCTTCTTCTGGATAACCTCATGAAAGTGGGGCTAATACGGGGTATTCCGGGTCTGTCGCATGGCGGGTTTGGGAAAGATTGCGCCTTTGGGTGTTTTCGATGGGGGATGGGCTCGCGGCCTATCAGCTTGTTGGTGGNNNNNNNNNNAGGCCTTCGGGTTGTGAACCTCTTTCGCCAGTGAAGCAGGACTGCCTCGTTTGTGGGTGGGTTGACGGTAGCTGGATAAGAAGCGCCGGCTAACT
>HMT849_294_198_55_219_200
ACGCTGGCGGCGTGCTTAACACATGCAAGTCGAACGGTGAAGCGCTTGCATTTTTGGCGGGCGTGGATGAGTCGGCGAACGGGTGAGTAACACGTGAGTAACCTGCCCTCTTCTTCTGGATAACCTCATGAAAGTGGGGCTAATACGGGGTATTCCGGGTCTGTCGCATGGCGGGTTTGGGAAAGATTGCGCCTATGGGTGTTTTCGGTGGGGGATGGGCTCGCGGCCTATCAGCTTGTTGGTGGNNNNNNNNNNAGGCCTTCGGGTTGTGAACCTCTTTCGCCAGTGAAGCAGGCCTGCCTCGTTTGTGGGTGGGTTGACGGTAGCTGGATAAGAAGCGCCGGCTAACT
>HMT849_393_483_79_152_504
ACGCTGGCGGCGTGCTTAACACATGCAAGTCGAACGGTGAAGCGCTTGCCTTTTTGGGGGGTGTGGATGAGTGTCGAACGGGTGAGTAACACGTGAGTAACCTGCCCTCTTCTTCTGGATAACCTCATGAAAGTGGGGCTAATACGAGGTATTCCGGGTCTGTCGCATGGCGGGTTTGGGAAAGATTGCGCCTTTGGGTGTTTTCGGTGGGGGATGGGCTCGCGGCCTATCAGCTTGTTGGTGGGNNNNNNNNNNAGGCCTTCGGGTTGTGAACCTCTTTCGCCAGTGAAGCACGCCTGCCTCGTTTGTGGGTGGGTTGACGGTAGCTGGATCAGAAGCGCCGGCTAACT
>HMT849_393_458_261_132_8
ACACTGGCGGCGTGCTTAACACATGCAAGTCGAACGGTGAAGCGCTTGCCTTTTTGGGGGGTGTGGATGAGTGGCGAACGGGTGAGTAACACGTGAGTAACCTGCCCTCTTCTTCTGGATAACCTCCTGAAAGTGGGGCTAATACGGGGTATTCCGGGTCTGTCGCATGGCGGGTTTGGGAAAGATTGCGCCTTTGGGTGTTTTCGGTGGGGGATGGGCTCGCGGCCTATCAGCTTGTTGGTGGGNNNNNNNNNNAGGCCTTCGGGTTGTGAACCTCTTTCGCCAGTGAAGCACGCCTGCCTCGTTTCTGGGTGGGTTGACGGTAGCTGGATAAGAAGCGCCGGCTAACT
>HMT849_329_303_262_455_444
AACGCTGGCGGCGTGCTTAACACATGCAAGTCCGAACGGTGAAGCGCTTCGCCTTTTTCGGCGGGCGTGGATGAGCGGCGAACGGGTGAGTAACACGTGAGTAACCTGCCCTCTTCTTCTGGATAACCTCATGAAAGTCGGGGCTAATACGGGGTATTCCGGGTCTGTCGCATGGCGGGTTTGGGAAAGATTGCGCCTTTGGGTGTTTTCGGTGGGGGATGGGCTCGCGGCCTATCAGCTTGTTGNNNNNNNNNNGAGGCCTTCGGGTTGTGAACCTCTTTCGCCAGTGTAGCAGGCCTGCTCCTGTGTGGGTGGGTTGACGGTAGCTGGATAAGAAGCGCCGGCTAACT
>HMT849_454_321_154_5_403
AACGCTGGCGGCGTGCTTAACACATGCAAGTCCGAACGGTGAAGCGCTTCGCCTTTTTCGGCGGGCGTGGATGAGCGGCGAACGGGTGAGTAACACGTGAGTAACCTGCCCTCTTCTTCTGGATAACCTCATGAAAGTCGGGGCTAATGCGGGGTATTCCGGGTCTGTCGCATGGCGGGTTTGGGAAAGATTGCGCCTTTGGGTGTTTTCGGTGGGGGATGGGCTCGCGGCCTATCAGCTTGTTGNNNNNNNNNNGAGGCCTTCGGGTTGTGAACCTCTTTCGCCAGTGAAGCAGGCCTGCTCCTGTGTGGGTGGGTTGACGGTAGCTGGATAAGAAGCGCCGGCTAACT
>HMT849_68_417_30_203_99
ACGCTGGCGGCGTGCTTAACACATTCAAGTCGAACGGTGAAAGCGCTTCGCCTTTTTGGCGGTCGCGGATCGAGCGGCGAACGGGTGAGTAACTCGTGAGTAACCTGCCCTCTTCTTCTGGATAACCTCATGAAAGTCGGGGCTAATACGGGGTATTCCGGGTCTGTCGCATGGCGGGTTTGGGAAAGATTGCGCCTGTGGGTCGTTTTCGGTGGGGGATGGGCTCGCGGCCTATCAGCTTGTTGNNNNNNNNNNGAGGCCTACGGGTTGTGAACCTCTTTCGCCAGTGAAGCAGGCCTGCTCCTGTGTGGGTGGGTTGACGGTAGCTGGATAAGAAGCGCCGGCTAACT
>HMT849_95_426_424_42_429
ACGCTGGCGGCGTGCTTAACACATGCAAGTCGAACGATGAAAGCGCTTCGCCTTTTTGGCGGGCGCGGATCGAGCGGCGAACGGGTGAGGAACACGTGAGTAACCTGCCCTCTTCTTCTGGATAACCTCATGAAAGTCGGGGCTAATACGGGGTATTCCGGGTCTGTCGCATGGCGGGTTTGGGAAAGATTGCGCCTTTGGGTCGTTTTCGGTGGGGGATGGGCTCGCGGCCTATCAGCTTGTTGNNNNNNNNNNGAGGCCTTCGGGTTGTGAAGCTCTTTCGCCAGTGAAGCAGGCCTGCTCCTGTGTGGGTGGGTTGACGGTAGCTGGATAAGAAGCGCCGGCTAACT
>HMT849_137_289_337_301_298
ACGCTGGCGGCGTGCTTACACATGCAAGTCGAACGGTGAAGCGCTTGCCTTTTTGGTGGGTGTGGATGAGTGGCGAACGGGTGAGTAACACGTGAGTAACCTGCCCTCTTCTTCTGGATAACCTCATGAAAGTGGGGCTAATACGGGGTATTCCGGGTCTGTCGCATGGCGGGTTTGGGAAAGATTGCGCCTTTGGGTGTTTTCGGTGGGGGATGGGCTCGCGGCCTATCAGCTTGTTGGTGGGGNNNNNNNNNNAGGCCTTCGGGTTGTGAACCTCTTTCGCCAGTGAAGCAGGCCTGCCTCGTTTGTGGGTGGGTTGACGGTAGCTGGATAAGAAGCGCCGGCTAACT
>HMT849_13_237_209_74_147
ACGCTGGCGGCGTGCTTACACATGCAAGTCGAACGGTGAAGCGCTTGCCTTTTTGGTGGGTGTGGATGAGTGGCGAACGGGTGAGTAACACGTGAGTAACCTGCCCTCTTCTTCTGGATAACCTCATGAAAGTGGGGCTAACACGGGGTATTCCGGGTCTGTCGCATGGCGGGTTTGGGAAAGATTGCGCCTTTGGGTGTTTTAGGTGGGGGATGGGCTCGCGGCCTATCATCTTGTTGGTGGGGNNNNNNNNNNAGGCCTTCGGGTTGTGAACCTCTTTCGCCAGTGAAGCAGGCCTGCCTCGTTTGTGGGTGGGTTGACGGTAGCTGGATAAGAAGCGCCGGCTAACT
>HMT181_95_372_345_416_342
ACGCTGGCGGCGTGCTTAACACATGCAAGTCGAACGCTGATGGCCCAGCTTGCTGGGTTGGATGAGTGGCGAACGGGTGAGTAACACGTTAGTAACCTGCCCCCTTCTTTGGGATAACGGTCGGAAACGGCTGCTAATACCGGGTATTCACTGTCCTTCGCATGGGGGGTGGTGGAAAGGTTTTTTCTGGTGGGGGATGGGCTCGCGGCCTATCAGCTTGTTGGTGGGGTGATGGCTTACCAAGGNNNNNNNNNNATGACGGCCTTCGGGTTGTAAACCTCTTTCGATCATGGTCAAGCCGCAGCTTTGGGTTGTGGTGAGGGTAGTGGGTAAAGAAGCACCGGCTAACT
>HMT181_152_433_120_63_8
ACGCTGGCGGCGTGCTTAACACATGCAAGTCGAACGCTGATGGCCCAGCTTGCTGGGATGGATGAGTGGCGAACGGGTGAGTAACACGTGAGTAACCTGCCCCCTTCTTTGGGATAACGGTCGGAAACGGCTGCTAATACCGGGTAGTCACTGTCCTTCGCATGGGGGGTGGTGGAAAGGTTTTTTCTGGTGGGGGATGGGCTCGCGGCCTATCAGCTTGTTGGTGGGGTGATGGCTTACCAAGGNNNNNNNNNNATGACGGCCTTCGGGTTGTAAACCTCTTTCGCTCATGGTCAAGCCGCAGCTTTGGGTTGTGGTGAGGGTAGTGGGTAAAGAAGCACCGGCTAACT
>HMT181_142_314_247_127_297
ACGCTGGCGGCGTGCTTAACACATGCAAGTCGAACGCTGAAGGCCCAGCTTGCTGGGTTGGATGAGTGGCGAACGGGTGAGTAACACGTGAGTAACCTGCCCCCTTCTTTGGGATAACGGTTGGAAACGGCTGCTAATACCGGGTATTCACTGTCCTTCGCATGGGGGGTGGTGGAAAGGTTTTTTCTGGTGGGGGATGGGCTCGCGGCCTATCAGCTTGTTGGTGGGGTGATGGCTTACCCAGGNNNNNNNNNNGATGACGGCCTTCGGGTTGTAAACCTCTTTCGCTCATGGTCAAGCCGCAACAGTGGTTGTGGTGAGGGTAGTGGGTAAAGAAGCACCGGCTAACT
>HMT181_426_358_465_190_463
ACGCTGGCGGCGTGCTTAACACATGCAAGTCGAACGCTGAAGGCCCAGCTTGCTGGGTTGGATGAGTGGCGAACGGGTGAGTAACACGTGAGTAACCTGCCCCCTTCTTTGGGATAACGGTCGGAAACGGCTGCTAATACCGGGTATTCACTGTCCTTCGCATGGGGGGTGGTGGAAAGGTTTTCTCTGGTGGGGGATGGGCTCGCGGCCTATCAGCTTGTTGGTGGGGTGATGGCTTACCAAGGNNNNNNNNNNGATGACGGCCTTCGGGTTGTAAACCTCTTTCGCTCATGGTCATGCCGCAACAGTGGTTGTGGTGAGGGTAGTGGGTAAATACGCACCGGCTAACT
>HMT181_404_194_8_301_339
ACTCTGGCGGCGTGCTTAACACATGCAAGTCGAACGCTGATGGCCCAGCTTGCTGGGTTGGATGAGTGGCGAACGGGTGAGTAACACGTGAGTAACCTGCCCTCTTCTTTGGGATAACGGTCGGAAACGGCTGCTAATACCGGGTATTCACTGTCCTTCGCATGGGGGGTGGTGGAAAGGTTTTTTCTAGTGGGGGATGGGCTCGCGGCCTATCAGCTTGTTGGTGGGGTGATGGCTTACCAAGGNNNNNNNNNNATGGAGGCCTTCGGGTTGTCAACCTCTTTCGCTCATGGTCAAGCCGCAACTCAAGGTTGTGGTGAGGGTAGTGGGTAAAGAAGCACCGGCTAACT
>HMT181_260_294_403_296_450
ACGCTGGCGGCGTGCTTAACACATGCAAGTCGAACGCTGATGGCCCAGCTTGCTGGGTTGGATGAGTGGCGAACGGGTGAGTAACACGTGAGTAACCTGCCCTCTTCTTTGGGATAACGGTCGGAAACGGCTGCTAATACCGGGTATTCACTGTCCTTCGCATGGGGGGTGGTGGAAAGGTTTTTTCTGGTGGGGGATGGGCTCGCGGCCTATCAGCTTGTTGGTGGGGTGATGGCTTACCAAGGNNNNNNNNNNATGGAGGCCTTCGGGTTGCAAACCTCTTTCGCTCATGGTCAAGCCGCAACTCAAGGTTGTGGTGATGGTAGTGGGTAAAGAAGCACCGGCTAACT
>HMT181_427_450_112_226_333
ACGCTGGCGGCGTGCTTAACACATGCAAGTCGAACGCTGAAGGCCCAGCTTGCTGGGTTGGATGAGTGGCGAACGGGTGAGTAACACGTGAGTAACCTGCCCCCTTCTTTGGGATAACGGTCGGAAACGGCTGCTAATACCGGGTATTCACTGTCCTTCGCATGGGGGGTGGTGGAAAGGTTTTTTCTGGTGGGGGATGGGCTCGCGGCCTATCAGCTTGGTGGTGGGGTGATGGCTTACCAAGGNNNNNNNNNNGATGACGGCCTTCGGGTTGTAAACCTCTTTCGCTCATGGTCAAACCGCAACTTGGGTTGTGGTGAGAGTAGTGGGTAAAGAAGCACCGGCTAACT
>HMT181_254_76_456_350_371
ACGCTGGCGGCGTGCTTAACACATGCAAGTCGAACGCTGAAGGCCCAGCTTGCTGGGTTGGATGAGTGGCTAACGGGTGAGTAACACGTGAGTAACCTGCCCCCTTCTTTGGGATAACGGTCGGAAACGGCTGCTAATACCGGGTATTCACTGTCCTTCGCATGGGGGGTGGTGGAAAGGTTTTTTCTGGTGGGGGATGGGCTCGCGGCCTATCAGCTTGTTGGTGGGGTGATGGCTTACCAAGGNNNNNNNNNNGATGACGGCCTTCGGGTTGTAAACCTCTTTCGCTCATGGTCAAGCCGCAACTTGGGTTGTGGTGAGGGTAGTCGGTAAAGAAGCACCGGCTAACT
>HMT181_70_365_449_441_317
ACGCTGGCGGCGTGCTTAACACATGCAAGTCGAACGCTGATGGCCCAGCTTGCTGGGTTGGATGCGTGGCGAACGGGTGAGTAACACGTGAGTAACCTGCCCTCTTCTTTGGGATAACGGTCGGAAACGGCTGCTAATACCGGGTATTCACTGTCCTTCGCATGGGGGGTGGTGGAAAGGTTTTTTATGGTGGGGGATGGGCTCGCGGCCTATCAGCTTGTTGGTGGGGTGATGGCTTACCAAGGNNNNNNNNNNATGGAGGCCTTCGGGTTGTAAACCTCTTTCGCTCATGGTCAAGCCGCAGCTTTGGGGTGTGGTGAGGGTAGTGGGTAAAGAAGCACCGGCTAATT
>HMT181_177_432_303_242_424
ACGCTGGCGGCGTGCTTAACACATGCAAGTCGAACGCTGATGGCCCAGCTTGCTGGGTTGGATGAGTGGCGAACGGGTGAGTAACACGTGAGTAACCTGCCCTCTTCTTTGGGATAACGGTCGGAAACGGCTGCTAATACCGGGTATTCACTGTCCTTCGCATGGGGGGTGGTGGAAAGGTTTTTTATGGTGGGGGATGGGCTCGCGGCCTATCAGCTTGTTGGTGGGGTGATGGCGTACCAAGGNNNNNNNNNNATGGAGGCCTTCGGGTTGTAAACCTCTTTCGCTCATGGTCAAGCCGCCGCTTTGGGTTGTGGTGAGGGTAGTGGGTAAAGAAGCACCGGCTAATT
>HMT181_385_397_371_446_287
ACGCTGGCGGCGTGCTTAACACATGCAAGTCGAACGCTGAAGGCTCAGCTTGCTGGGCTGGATGAGTGGCGAACGGGTGAGTAACACGTGAGTAACCTGCCCTCTTCTTTGGGATAACGGTCGGAAACGGCTGCTAATACCGGGTATTCACTGTCCTTCGCATGGGGGGTGGTGGAAAGGTTTTTTCTGGTGGGGGATGGGCTCGCGGCCTATCAGCTTGTTGGTGGGGTGATGGCTTACCAAGGNNNNNNNNNNGTGAAGGCCTTCTGGTTGTAAACCTCTTTCGCTCATGGTCAAGCCGCAACTTTGGGTTGTGCTGAGGGTAGTGGGTAAAGAAGCACCGGCTAACT
>HMT181_273_434_328_31_97
ACGCTGGCGGCGTGCTTAACACATGTAAGTCGAACGCTGAAGGCTCAGCTTGCTGGGCTGGATGAGTGGCGAACGGGTGAGTAACACGTGAATAACCTGCCCTCTTCTTTGGGATAACGGTCGGAAACGGCTGCTAATACCGGGTATTCACTGTCCTTCGCATGGGGGGTGGTGGAAAGGTTTTTTCTGGTGGGGGATGGGCTCGCGGCCTATCAGCTTGTTGGTGGGGTGATGGCTTACCAAGGNNNNNNNNNNATGAAGGCCTTCGGGTTGTAAACCTCTTTCGCTCATGGTCAAGCCGCAACTTTGGGTTGTGGTGAGGGTAGTGGGTAAAGAAGCACCGGCTAACT
>HMT181_3_220_354_437_76
ACGCTGGCGGCGTGCTTAACACATGCAAGTCGAACGCTGAAGGCTCAGCTTGCTGGGCTGGATGAGTGGCCAACGGGTGAGTAACACGTGAGTAACCTGCCCTCTTCTTTGGGATAACGGTCGGAAACGGCTGCTAATACCGGGTATTCACTGTCCTTCGCATGGGGGGTGGTGGAAAGGTTTTTTCTGGTGGGGGATGGGCTCGCGGCCTATCTGCTTGTTGGTGGGGTGATGGCTTACCAAGGNNNNNNNNNNATGAAGGCCTTCGGGTTGTAAACCTCTTTCGCTCATGGTCAAGCCGCGACTTTGGGTTGTGGTGAGGGTAGTGGGTAAAGAAGCACCGGCTAACT
>HMT181_307_362_144_100_405
ACGCTGGCGGCGTGCTTAACACATGCAAGTCGAACGCTGAAGGCTCAGCTTGCTGGGCTGGATGAGTGGCGAACGGGTGAGTAACACGTGAGTAACCTGCCCTCTTCTTTGGGATAACGGTCGGAAACGGCTGCTAATGCCGGGTATTCACTGTCCTTCGCATGGGGGGTGGTGGAAAGGTTTTTTCTGGTGGGGGATGGGCTCGCGGCCTATCAGCTTGTTGGTGGGGTGATGGCTTACCAAGGNNNNNNNNNNATGAAGGCCTTCGGGTTGTACACCTCTTTCGCTCATGGTCAAGCCGCGACTTTGGGTTGTGGTGAGGGTAGTGGGTAAAGAAGCACCGGCTAACT
>HMT181_149_259_441_74_161
ACGTTGGCGGCGTGCTTAACACATGCAAGTCGAACGCTGAAGGCTCAGCTTGCTGGGCTGGATGAGTGTCGAACGGGTGAGTAACACGTGAGTAACCTGCCCTCTTCTTTGGGATAACGGTCGGAAACGGCTGCTAATACCGGATATTCACTGTCGTTCGCATGGGGGGTGGTGGAAAGGTTTTTTCTGGTGGGGGATGGGCTCGCGGCCTATCAGCTTGTTGGTGGGGTGATGGCTTACCAAGGNNNNNNNNNNATGAAGGCCTTCGGGTTGTAAACCTCTTTCGCTCATGGTCAAGCCGCAACTTTGGGATGTGGTGAGGGTAGTGGGTAAAGAAGCACCGGCTAACT
>HMT181_277_306_41_385_144
ACGTTGGCGGCGTGCTTAACACATGCAAGTCGAACTCTGAAGGCTCAGCTTGCTGGGCTGGATGAGTGGCGAACGGGTGAGTAACACGTGAGTAACCTGCCCTCTTCTTTGGGATAACGGTCGGAAACGGCTGCTAATTCCGGGTATTCACTGTCCTTCGCATGGGGGGTGGTGGAAAGGTTTTTTCTGGTGGGGGATGGGCTCGCGGCCTATCAGCTTGTTGGTGGGGTGATGGCTTACCAAGGNNNNNNNNNNCTGAAGGCCTTCGGGTTGTAAACCTCTTTCGCTCATGGTCAAGCCGCAACTTTGGGTTGTGGTGAGGGTAGTGGGTAAAGAAGCACCGGCTAACT
>HMT181_444_225_93_99_132
AAACGCTGGCGGCGTGCTTAACACATGCAAGTCGAACGCTGAAGGCCCAGCTTGCTGGGTTGGATGAGTGGCGAACGGGTGAGTAACTCGTGAATAACCTGCCCCCTTCTTTGGGATAACGGTCGGTAACGGCTGCTAATACTGGGTATTCACTGTCCTTCGCATGGGGGGTGGTGGAAAGGTTTTTTCTGGTGGGGGATGGGCTCGCGGCCTATCAGCCTGTTGGTGGGGTGATGGCTTACCAANNNNNNNNNNGATGGAGGCCTTCGGGTTGTAAACCTCTTTCGCTCATGGTCAAGCCGCAACTTGGGTTGTGGTGAGGGTAGTGGGTAAAGAAGCACCGGCTAACT
>HMT181_26_289_473_359_383
AAACGCTGGCGGCGTGCTTAGCACATGCAAGTCGAACGCTGAAGGCCCAGCTTGCTGGGTTGGATGAGTGGCGAACGGGTGAGTAACACGTGAGTAACCTGCCCCCTTCTTTGGGATAACGGTCGGAAACGGCTGCTAATACTGGGTATTCACTGTCCTTCGCATGGGGGGTGGTGGAAAGGTTTTTTCTGGTGGGGGATGGGCTCGCGGCCTATCAGCTTGTTGGTGGGGTGATGGCTTACCAANNNNNNNNNNGATGGAGGCCTTCGGGTTGTAAACCTCTTTCGCTCATGGTCAAGCCGCAACTTGGGTTGTGGTGAGGGTAGTGGGTAAAGAAGCACCAGCTAACT
>HMT181_211_481_285_61_252
ACGCTGGCGGCGTGCTTAACACATGCAAGTCGAACGCTGAAGGCTCAGCTTGCTGCGCTGGATGAGTGGCGAACGGGTGAGTAACACGTGAGTAACCTGCCCTCTTCTTTGGGATAACGGTCGGAAACGGCTGCTAATACCGGGTATTCACTGTCCTTCGCATGGGGGGTGGTGGAAAGGTTTTTTCTGGTGGGGGATGGGCTCGAGGCCTATCAGCTTGTTGGTGGGGTGATGGCTTACCAAGGNNNNNNNNNNATGGAGGCCTTCGGGTTGTAAACCTCTTTCGCTCATGGTCAAGCCGCAACTTTGGGTTGTGGTGAGGGTAGTGGGTAAAGAAGCACCGGCTAACT
>HMT181_193_430_176_54_264
ACGCTGGCGGCGTGCTTAACACATGCAAGTCGAACGCTGAAGGCTCAGCTTGCTGGGCTGGATGAGTGGCGAACGGGTGAGTAACACGTGAGTAACCTGCCCTCTTCTTTGGGATAACGGTCGGAAACGGCTGCTAATACCGGGTATTCACTGTCCTTCGCATGGGGGGTCGTGGAAAGGTTTTTTCCGGTGGGGGATGGGCTCGCGGCCTATCAGCTTGTTGGTGGGGTGATGGCTTACCAAGGNNNNNNNNNNATGGAGGCCTTCGGGTTGTAAACCTCTTTCGCTCATGGTCAAGCCACAACTTTGGGTTGTGGTGAGGGTAGTGGGTAAAGAAGCACCGGCTAACT
>HMT181_376_300_387_43_284
ACGCTGGCGGCGTGCTTAACACATGCAAGTCGAACGCTGAAGGCTCAGCTTGCTGGGCTGGATGAGTGGCGAACGGGTGAGTAACACGTGAGTAACCTGCCCTCTTCTTTGGGATAACGGTCGGAAACGGCCGCTAATACCGGGTATTCACTGTCCTTCGCATGGGGGGTGGTGGAAAGGTTTTTTCTGGTGGGGGATGGGCTCGCGGCCTATCAGCTTGTTGGTGGGGTGATGGCTTACCAAGGNNNNNNNNNNATTAAGGCCTTCGGGTTGTAAACCTCTTTCGCTCATGGTCAAGCCGCAACTTTGGGTTGTGGTGAGGGTAGTGGGTAAAGAAGCACCGGCTAACT
>HMT181_476_328_406_170_332
ACGCTGGCGGCGTGCTTAACACATGCAAGTCGAACGCTGAAGGCTCAGCTTGCTGGGCTGGATGAGTGGCGAACGGGTGAGTAACACGTGAGTAACCTGCCCTCTTCTTTGGGATAACGGTCGGAAACGGCCGCTAATACCGGGTATTCACTGTCCTTCGCATGTGGGGTGGTGGAAAGGTTTTTTCTGGTGGGGGATGGGCTCGCGGCCTATCAGCTTGTTGGTGGGGTGATGGCTTACCAAGGNNNNNNNNNNATGAAGGCCTTCGGGTTGTAATCCTCTTTCGCTCATGGTCAAGCCGCAACTTTGGGTTGTGGTGAGGGTAGTGGGTAAAGAAGCACCGGCTGACT
>HMT181_238_305_107_307_157
ACGCTGGCGGCGTGCTTAACACATGCAAGTCGAACGCTGAAGGCCCAGCTTGCTGGGTTGGATGAGTGGCGAACGGGTGAGTAACACGTGAGTAACCTGCCTCCTTCTTTGGGATAACGGTCGGAAACGGCTGCTAATACCGGGTATTCACTGTCCTTCGCATGGGGGGTGGTGGAAAGGTTTTTTCTGGTGGGGGATGGGCTCGCGGCCTATCAGCTTGTTGGTGGGGTGATGGCTTACCAAGGNNNNNNNNNNGATGACGGCCTTCGGGTTGTAAACCTCTTTCGCTCATGGTCAAGCCGCAACAATGGTTGTGGTGAGGGTAGTGGGTAAAGAAGCACCGGCTAACT
>HMT181_272_414_131_247_103
ACGCTGGCGGCGTGCTTAACACATGCAAGTCGAACGCTGAAGGCCCAGCTTGCTGGGTTGGATGAGTGGCGAACGGGTGAGTAACACGTGAGTAACCAGCCCCCTTCTTTGGGATAACGGTCGGATACGGCTGCTAATACCGGGTATTCACTGTCCTTCGCATGGGGGGTGGTGGAAAGGTTTTTTCTGGTGGGGGATGGGCTCGCGGCCTATCAGCTTGTTGGTGGGGTGATGGCTTACCCAGGNNNNNNNNNNGATGACGGCCTTCGGGTTGTAAACCTCTTTCGCTCATGGTCAAGCCGCAACAATGGTTGTGGTGAGGGTAGTGGGTAAAGAAGCACCGGCTAACT
>HMT181_353_103_433_351_164
ACGCTGGCGGCGTGCTTAACACATGCAAGTCGAACGCTGAAGGCCCAGCTTGCTGGGTTGGATGAGTGGCGAACGGGTGAGTAACACGTGAGTAACCCGCCCCCTTCTTTGGGATAACGGTCGGAAACGGCTGCTAATACCGGGTATTCACTGTCCTTAGCATGGGGGGTGGTGGAAAGGTTTTTTCTGGTGGGGGATGGGCTCGCGGCCTATCAGCTTGTTGGTGGGGTGATGGCTTACCAAGGNNNNNNNNNNGATGACGGCCTTCGGGTTGTAAACCTCTTTCGCTCATGGTCAAGCCGCAGCAGTGGTTGTGGTGAGGGTAGTGGGTAAAGAAGCACCGGCTAACT
>HMT181_147_402_464_250_74
ACGCTGGCGGCGTGCTTAACACATGCAAGTCGAACGCTGAAGGCCCAGCTTGCTGGGTTGGATGAGTGACGAACGGGTGAGTAACACGTGAGTAACCTGCCCCCTTCTTTGGGATAACGGTCGGAAACGGCTGCTAATACCAGGTATTCACTGTCCTTCGCATGGGGGGTGGTGGAAAGGTTTTTTCTGGTGGGGGATGGGCTCGCGGCCTATCAGCTTGTTGGTGGGGTGATGGCTTACCAAGANNNNNNNNNNGATGACGGCCTTCGGGTTCTAAACCTCTTTCGCTCATGGTCAAGCCGCAACAGTGGTTGTGGTGAGGGTAGTGGGTAAAGCAGCACCGGCTAACT
>HMT181_470_66_9_430_384
ACGCTGGCGGCGTGCTTAACACATGCAAGTCGAACGCTGAAGGCCCAGCTTGCTGGGTTGTATGAGTGGCGAACGGGTGAGTAACACGTGAGTAACCTGCCCCCTTCTTTGGGATAACGGTCGGAAACGGCTGCTAATACCGGGTATTCACTGTCCTTCGCATGGGGGGTGGTGGAAAGGTTTTTTCTGGTGGGGGATGGGCTCGCGGCCTATCAGCTTGTTGGTGGGGTGATGGCTTACCAAGGNNNNNNNNNNCATGACGGCCTTCGGGTTGTAAACCTCTTTCGCTCATGGTCAAGCCTCAACTGTGGTTGTGGTGAGGGTAGTGGGTAAAGAAGCACAGGCTAACT
>HMT181_418_453_369_76_233
ACGCTGGCGGCGTGCTTAACACATGCAAGTCGAACGCTGAAGGCCCAGCTTGCTGGGTTGGATGAGTGGCTAACGGGTGAGTAACACGTGAGTAACCTGCCCCCTTCTTTGGGATAACGGTCGGAAACGGCTGCTAATACCGGGTATTCACTGTCCTTCGCATGGGGGGTGGTGGAAAGGTTTTTTCTGGTGGGGGATGGGCTCGCGGCCTATCAGCTTGTTGGTGGAGTGATGGCTTACCAAGGNNNNNNNNNNGATGACGGCCTTCGGGTTGTAAACCTCTTTCGCTGATGGTCAAGCCGCAACTGTGGTTGTGGTGAGGGTCGTGGGTAAAGAAGCACCGGCTAACT
>HMT181_422_397_165_472_441
ACGCTGGCGGCGTGCTTAACACATGCAAGTCGAACGCTGAAGGCCCAGCTTGCTGGGTCGGATGAGTGGCGAACGGGTGAGTAACACGTGAGTAACCTGCCCCCTTCTTTGGGATAACGGTCGGAAACGGCTGCTAATACCGGGTATTCACTGTCCTTCACATGGGGGGTGGTGGAAAGGTTTTTTCTGGTGGGGGATGGGCTCGCGGCCTATCAGCTTGTTGGTGGGGTGATGGCTTACCAAGGNNNNNNNNNNGATGACGGCCTTCTGGTTGTAAACCTCTTTCGCTCATGGTCAAGCCGCAACAGTGGTAGTGGTGAGGGTAGTGGGTAAAGAAGCACCGACTAACT
>HMT181_144_281_336_261_327
ACGCTGGCGGCGTGCTTAACACATGCAAGTCGAACGCTGAAGGCCCAGCTTGCTGGGTCGGATGAGTGGCGAACGGGTGAGTAACACGTGAGTAACCTGCCCCCTTCTTTGGGATAACGGTCGGAAACGGCTGCTAATTCCGGGTATTCACTGTCCTTCGCATGGGGGGTGGTGGAAAGGTTTTTTCTGGTGGGGGATGGGCTCGCGGCCTATCAGCTTGTTGGTGGGGTGATGGCTTACCAAGGNNNNNNNNNNGATGACGGCCTTCGGGTTGTAAACCTCTTTCGCTCATGGTCAAGCCGCAACAGTGGTTGTGGTGAGGGTAGTGGGTAAAGAAGCACCGGCTAACT
>HMT181_234_245_38_399_68
ACGCTGGCGGCGTGCTTAACACATGCAAGTCGGACGCTGAAGGCCCAGCTTGCTGGGTTGGAAGAGTGGCGAACGGGTGAGTAACACGTGAGTAACCTGCCCCCTTCTTTGGGATAACGGTCGGAAACGGCTGCTAATACCGGGTATTCACTGTCCTTCGCATGGGGGGTGGTGGAAAGGTTTTTTCTGGTGGGGGATGGGCTCGCGGCCTATCAGCTTGTTGGTGGGCTGATGGCTTAGCAAGGNNNNNNNNNNGATGACGGCCTTCGGCTTGTAAACCTCTTTCGCTCATGGTCAAGCCGCAACAATGGTTGTGGTGAGGGTAGTGGGTAAAGAAGCACCGGCTAACT
>HMT181_136_178_151_195_153
ACGCTGGCGGCGTGCTTAACACATGCAAGTCGAACGCTGAAGGCCCAGCTTGCTGGGTTGGATGAGTGGCGAACGGGTGAGTAACACGTGAGTAACCTGCCCCCTTCTTTGGGATAACGGTCGGAAACGGGTGCTAATACCGGGTGTACACTGTCCTTCGCATGGGGGGTGGTGGAAAGGTTTTTTCTGATGGGGGATGGGCTCGCGGCCTATCAGCTTGTTGGTGGGGTGATGGCTTACCAAGGNNNNNNNNNNGATGACGGCCTTCGGGTTGTAAACCTCTTTCGCTCATGGTCAAGCCGCAACAATGGTTGTGGTGAGGGTAGTGGGTAAAGAAGCACCGGCTAACT
>HMT181_263_347_321_108_114
ACGCTGGCGGCGTGCTTAACACATGCAAGTCGAACGCTGAAGGCCCAGCTTGCTGGGTTGGATGAGTGGCGAACGGGTGAGTAACACGTGAGTAACCTGCCCTCTTCTGTGGGATAACGGTCGGAAACGGCTGCTAATACCGGGTATTCACTGTCCTTCGCATGGGGGGTGGTGGAAAGGTTTTTTCTGGTGGGGGATGGGCTCGCGGCCTATCAGCTTGTTGGTGGGGTGATGGCTTACCAAGGNNNNNNNNNNGATGACGGCCTTCGGGTTGTAAACCTCTTTCGCTCATGGTCAAGCCGCAACAGTGGTTGTGGTGAGGGTAGTGGGTAAAGAAGCACCGGCTAACT
>HMT181_49_140_402_104_421
ACGCTGGCGGCGTGCTTAACACATGCAAGTCGAACGCTGAAGGGCCAGCTTGCTGGGTTGGATGAGTGGCGAACGGGTGAGTAACACGTGAGTAACCTGCCCCCTTCTTTGGGATAACGGTCGGAAACGGCTGCCAATACCGGGTATTCACTGTCCTTCGCATGGGGGGTGGTGGAAAGGTTTTTTCTGGTGGGGGATGGGCTCGCGGCCTATCAGCTTGTTGGTGGGGTGATGGCTTACCAAGGNNNNNNNNNNGATGACGGCCTTCGGGTTATAAACCTCTTTCGCTCATAGTCAAGCCGCAACAGTGGTTGTGGTGAGGGTAGTGGGTAAAGAAGCACCGGCTAACT
>HMT181_134_225_268_90_315
ACGCTGGCGGCGTGCTTAACACATGCAAGTCGAACGCTGAAGGCCCAGCTTGCTGGGTTGGATGAGTGGCGAACGGGTGAGTAATACGTGAGTAACCTGCCCCCTTCTTTGGGATAACGGTCGGAAACTGCTGCTAATACCGGGTATTCACTGTCCTTCGCATGGGGGGTGGTGGAAAGGTTTTTTCTGGTGGGGGATGGGCTCGCGGCCTATCAGCTTGTTGGTGGGGTGATGGCTTACCAAGGNNNNNNNNNNGATGACGGCCTTCGGGTTGTAAACCTCTTTCGCTCATGGTCAAGCCGCAACAGTGGTTGTGGTGAGGGTAGTGGGTAAAGAAGCACCGGCTAACT
>HMT181_7_420_310_440_125
ATGCTGGCGGCGTGCTTAACACATGCAAGTCGAACGCTGAAGGCCCAGCTTGCTGGGTTGGATGAGTGGCGAACGGGTGAGTAACACGTGAGTAACCTGCCCCCTTCTTTGGGATAACGGTCGGAAACGGCTGCTAATACCGGGTATTCACTGTCCTTCGCATGGGGGGTGGTGGAAAGGTTTTTTCTGGTGGGGGATGGGCTCGCGGCCTATCAGCTTGTTGGTGGGGTGATGGCTTACCAAGGNNNNNNNNNNGATGACGGCCTTCGGGTTGTAAACCTCTTTCGCTCAAGGTCAAGCCGCAACAGTGGATGTGGTGAGGGTAGTGGGTAAAGAAGCACCGGCTAACT
>HMT181_79_312_258_97_183
ACGCTGGCGGCGTGCTTAACACATGCAAGTCGAACGCTGAAGGCCCAGCTTGCTGGGTTGGATGAGTGGCGAACGGGTGAGTAACACGTGACTAACCTGCCCCCTTCTTTGGGATAACGGTCGGAAACGGCTGCTAATACCGGGTATTCACTGTCCTTCGCATGGGGGGTGGTGGAACGGTTTTTTCTGGTGGGGGATGGGCTCGCGGCCTATCAGCTTGTTGGTGGGGTGATGGCTTACCAAGGNNNNNNNNNNGATGACGGCCTTCGGGTTGTAAACCCCTTTCGCTCATGGTCAAGCCGCAACAGTGGTTGTGGTGAGGGTAGTGGGTAAAGAAGCACCGGCTAACT
>HMT181_116_413_164_394_444
ACGCTGGCGGCGTGCTTAACACATGCAAGTCGAACGCTGAAGGCCCAGCTTGCTGGGTTGGATGAGTGGCGAACGGGTGAGTAACACGTGAGTAACCTGCCCCCTTCTTTTGGATAACGGTCGGAAACGGCTGCTAATACCGGGTATTCACTGTCCTTCGCATGGGGGGTGGTGGAAAGGTTTTTTCTGGTGGGGGATGGGCTCGCGGCCTATCAGCTTGTTGGTGGGGTGATGGCTTACCAAGGNNNNNNNNNNGATGACGGCCGTCGGGTTGTAAACCCCTTGCGCTCATGGTCAAGCCGCAACAGTGGTTGTTGTGAGGGTAGTGGGTAAAGAAGCACCGGCTAACT
>HMT181_64_93_379_262_328
CTTAACACATGCAAGTCGAACGCTGAAGGCCCAGCTTGCTGGGTTGGATGAGTGGCGAGCGGGTGAGTAACACGTGAGTAACCTGCCGCCTTCTTTGGGATAACGGTCGGAAACGGCTGCTAATACCGGGTATTCACTGTCCTTCGCATGGGGGGTGGTGGAAAGGTTTTTTCTGGTGGGGGATGGGCTCGCGGCCTATCAGCTTGTTGGTGGGGTGATGGCTTACCAAGGCTTTGACGGGTAACNNNNNNNNNNGATGGAGGCGTTCGGGTTGTAAACCTCTTTCGCTCATGGTCAAGCCGCAACAGTGGTTGTGGTGAGGGTAGTGGGTAAAGAAGCACCGGCTAACT
>HMT181_75_324_331_62_273
CTTAACACATGCAAGTCGAACGCTGAAGGCCCAGCTTGCTGGGTTGGATGAGTGGCTAACGGGTGAGTATCACGTGAGTAACCTGCCCCCTTCTTTGGGATAACGGTCGGAAACGGCTGCTAATACCGGGTATTCACTGTCCTTCGCATGGGGGGTGGTGGAAAGGTTTTTTCTGGTGGGGGATGGGCTCGCGGCCTATCAGCTTGTTGGTGGGGTGATGGCTTACCAAGGCTTTGACGGGTAACNNNNNNNNNNGATGGAGGCCTTCGGGTTGTAAACCTCTTTCGCTCATGGTCAAGCCGCAACAGTGGTTGTGGTGAGGGTAGTGGGTAAAGAAGCACCGGCTAACT
>HMT181_435_279_394_56_337
ACGCTTGCGGCGTGCTTAACACATGCAAGTCGAACGCTGATGGCCCAGCTTGCTGGGTTGGATGAGTGGCGAACGGGTGAGTAACACGTGAGTAACCTGCCCCCTTCTTTGGGATAACGGTCGGAAACGGCTGCTAATACCGGGTATTCACTGTCCTTCGCATGGGGGGTGGTGGAAAGGTTTTTTCTGGTGGGGGATGGGCTCGCGGCCTATCAGCTTGTTGGTGGGGTGATGGCTTACCAAGGNNNNNNNNNNGATGACGGCCGTCGGGTTGTAAACCTCTTTCGCTCATGGTCAAGCCGCAACCGTGGTTGTGGTGAGGGTAGTGGGTAAAGAAGCACCGGCTAACT
>HMT181_419_22_429_94_159
ACGCTTGCGGCGTGCTGAACACATGCAAGTCGAACGCTGATGGCCCAGCTTGCTGGGTTGGATGAGTGGCGAACGGGTGAGTAACACGAGAGTAACCTGCCCCCTTCTTTGGGATAACGGTCGGAAACGGCTGCTAATACCGGGTATTCACTGGCCTTCGCATGGGGGGTGGTGGAAAGGTTTTTTCTGGTGGGGGATGGGCTCGCGGCCTATCAGCTTGTTGGTGGGGTGATGGCTTACCAAGGNNNNNNNNNNGATGACGGCCTTCGGGTTGTAAACCTCTTTCGCTCGTGGTCAAGCAGCAACAGTGGTTGTGGTGAGGGTAGTGGGTAAAGAAGCACCGGCTAACT
>HMT181_9_344_422_145_281
ACGGTGGCGGCGTGCTTAACACATGCAAGTCGAACGCTGAAGGCCCAGCTTGCTGGGTTGGATGAGTGGCGAACGGGTGAGTAACACGTGAGTAACCTGCCCTCTTCTTTGGGATAACGGTCGGAAACGGCTGCTAATAACGGGTATTCACTGTCCTTCGCATGGGGGGTGGTGGAAAGGTTTTTTCTGGTGGGGGATGGGCTCGCGGCCTATCAGCTTGTTGGTGGGGTGATGGCTTACCAAGGNNNNNNNNNNGATGGAGGCCTTCGGGTTGTAAACCTCTTTCGCTCATGGTCAAGCCGCAACAGTGGTTGTGGTGAGGGTAGTGGGTAAAGAAGCACCGGCTAACT
>HMT181_220_40_243_382_155
ACGCTGGCGGCGTGCTTAACACATGCAAGTCGAAAGCTGAAGGCCCAGCTTGCTGGGTTGGATGAGTGGCGAACGGGTGAGTAACACGTGAGTAACCTGCCCTCTTCTTTGGGATAACGGTCGGAAACGGCTGCTAATACCGGGTATTCTCTGTCCTTCGCATGGGGGGTGGTGGAAAGGTTTTTTCTGGTGGGGGATGGGCTCGCGGCCTATCCGCTTGTTGGTGGGGTGATGGCTCACCAAGGNNNNNNNNNNGATGGAGGCCTTCGGGTTGTAAACCTCTTTCGCTCATGGTCAAGCCGCAACAGTGGTTGTGGTGAGGGTAGTGGGTAAAGAAGCACCGGCTAACT
>HMT181_8_146_328_91_304
CGACGTGCTTAACACATGCAAGTCGAACGCTGAAGGCCCAGCTTGCTGGGTTGGATGAGTGGCGAACGGGTGAGTAACACGTGAGCAACCTGCCCTCTTCTTTGGGATAACGGTCGGAAACGGCTGCTAATACCGGGTATACACTGTCCTTCGCATGGGGGGTGGTGGAAAGGTTTTTTCTGGTGGGGGATGGGCTCGCGGCCTATCAGCTTGTTGGTGGGGTGATGGCTTACCAAGGCTTTGACNNNNNNNNNNGATGGAGGCCTTCGGGTTGTAAACCTCTTTCGCTCATGGTCAAGCCGCAACAGTGGTTGTGGTGAGGGTAGTGGGTAAAGAAGCACCGGCTAACT
>HMT181_273_92_358_73_37
CGGCGTGCTTAACACATGCAAGTCGAACGCTCAAGGCCCAGCTTGCTGGGTTGGATGAGTGGCGAACAGGTGAGTAACACGTGAGTGACCTGCCCTCTTCTTTGGGATAACGGTCGGAAACGGCTGCTAATACCGGGTATTCACTGTCCTTCGCATGGGGGGTGGTGGAAAGGTTTTTTCTGGTGGGGGATGGGCTCGCGGCCTATCAGCTTGTTGGTGGGGTGATGGCTTACCAAGGCTTTGACNNNNNNNNNNGATGGAGGCCTTCGGGTTGTAAACCTCTTTCGCTCATGGTCAAGCCGCAACAGTGGTTGTGGTGAGGGTAGTGGGTAAAGAAGCACCGGCTAACT
>HMT181_97_237_398_205_201
ACGCTGGCGGCGTGCTTAACACATGCAAGTCGAACGCTGATGGCCCAGCTTGCTGGGTTGGATGAGTGGCGAACGGGTGAGTAACACGTGACTAACCTGCCCCCTTCTTTGGGATAACGGTCGGAAACGGCTGCTAATACCGGGTATTCACTGTCCTTCGCATGGGGGGTGGTGGAAAGGTTTTTTCTGGTGGGGTATGAGCTCGCGGCCTATCAGCTTGTTGGTGGGGTGCTGGCTTACCAAGGNNNNNNNNNNGATGACGGCCTTCGCGTTGTAAACCTCTTTCGCTCATGGTCAAGCCGCAACAGTGGTTGTGGTGAGGGTAGTGGGTAAAGAAGCACCGGCTAACT
>HMT181_442_260_26_360_378
ACGCTGGCGGCGTGCTTAACGCATGCAAGTCGAACGCTGATGGCCCAGCTTGCTGGGTTGGATGAGTGGCGAACGGGTGAGTAACACGTGAGTAACCTGCCCCCTTCTTTGGGATAACGGTCGGAAACGGCTGCTAATACCGGGTATTCACTGTCCTTCGCATGGGGGGTGGTGGAAAGGTTTTTTCTGGTGGGGGATGGGCTCGCGGCCTATCAGCTTGTTGGTGGGGTGATGGCTTACCAAGGNNNNNNNNNNGATGACGGCCTTCGGGTTGTAAACCTCTTTCGCTCATGGTCAAGCCGCAACAGTGGTTGTGGTGAGGGTAGTGGGTAAAGAAGCACCGGCTAACT
>HMT181_346_370_78_55_367
ACGCTGGCGGCGTGCTCAACACATGCAAGTCGAACGCTGAAGGCCCAGCGTGCTGGGTTGGATGAGTGGCGAACGGGTGAGTAACACGTGAGTAACCTGCCCCCTTCTTTGGGATAACGGTCGGAAACGGCTGCTAATACCGGGTATTCACTGTCCTTCGCATGGGGGGTGGTGGAAAGGTTTTTTCTGGTGGGGGATGGGCTCGCGGCCTATCAGCTTGTTGGTGGGGTGATGGCTTACCAAGGNNNNNNNNNNGATGACGGCCTTCGGGTTGTAAACCTCTTTCGCTCATGGTCAAGCCGCAACAGTGGTTGTGGTGAGGGTAGTGGGTAAAGAAGCACCGGCTAACT
>HMT181_245_325_51_5_234
ACGCTGGCGGCGTGCTCAACACATGCAAGTCGAACGCTGAAGGCCTAGCTTGCTGGGTTGGATGAGTGGCGAACGGGTGAGTAACACGTGAGTAACCTGCCCCCTTCTTTGGGATAACGGTCGGAAACGGCTGCTAATACCGGGTATTCACTGTCCTTCGCATGGGGGGTGGTGGAAAGGTTTTTTCTGGTGGGGGATGGGCTCGCGGCCTATCAGCTTGTTGGTGGGCTGATGGCTTATCAAGGNNNNNNNNNNGATGACGGCCTTCGGGTTGTAAACCTCTTTCGCTCATGGTCAAGCCGCAACAGTGGTTGTGGTGAGGGTAGTGGGTAAAGAAGCACCGGCTAACT
>HMT181_377_390_51_376_157
CTGGCGGCGTGCTTAACACATGCAAGTCGAACGCTGAAGGCCCAGCTTGCTGGGTTGGATGAGTGGCGAACGGGTGAGTAACACGTGAGTAACCTGCCCCCTTCTTTGGGATAACGGTCGGAAACGGCTGCTAATACCGGGTATTCACTGTACTTCGCATGGGGGGTGGTGGAAAGGTTTTTTCTGGTGGGGGATGGGCTCGCGGCCTATCAGCTTGTTGGTGGGGTGATGGCTTACCAAGGCTTNNNNNNNNNNGATGGAGGCATTCGGGTTGTAAACCTCTTTCGCTCATGGTCAAGCCGCAACTGTGGTTGTGGTGAGGGTAGTGGGTAAAGAAGCACCGGCTAACT
>HMT181_164_171_163_140_181
CTGGCGGCGTGCTTAACACATGCAAGTCGAACGCTGAAGGCCCAGCTTGCTGGGTTGGATGAGTGGCGAACGGGTGAGTAACACGTGAGTAACCTGCCCCCTTCTTTGGGATAACGGTCGGAAACGGCTGCTAACACCGGGTATTCACTGTCCTTCGGCTGGGGGATGGTGGAAAAGTTTTTTCTGGTGGGGGATGGGCTCGCGGCCTATCAGCTTGTTGGTGGGGTGATGGCTTACCAAGGCTTNNNNNNNNNNGATGGAGGCCTTCGGGTTGTAAACCTCTTTCGCTCATGGTCAAGCCGCAACTGTGGTTGTGGTGAGGGTAGTGGGTAAAGAAGCACCGGCTAACT
>HMT181_205_108_247_400_211
ACGCTGGCGGCGTGCTTAACACATGCAAGTCGAACGCTGAAGGCCCAGCTTGCTGGGTTGGATGAGTGGCGAACGGGTGAGTAACACGTGAGTAACCTGCCCTCTTCTTTGGGATAACGGTCGGAAACGGCTGCTAATACCGGGTATTCACTGTCCTTCGCATGGGGGGTGGTGGAAAGGTTTTTTCTGGTGGGGGATGAGCTCGCGGCCTATCAGCTTGTTGGTGGGGTGATGGCTTACCCAGGNNNNNNNNNNGATGACGGCCTTCGGGATGTAAACCTCTTTCGCTCATGGTCAAGCCGCAACTGTGGTTGTGGTGAGGGTAGCGGGTAAAGAAGCACCGGCTAACT
>HMT181_296_243_339_333_105
ACGCTGGCGGCGTGCTTAACACATGCAAGTCGAACGCTGAAGGCCCAGCTTGCTGGGTTGGATGAGTGGCGAACGGGTGAGTAACACGTGAGTAACCTGACCCCTTCTTTGGGATAACGGTCGGAAACGGCTGCTAATACCGGGTATTCACTGTCCTTCGCATGGGGGGTGGTGGAAAGGTTTTTTCTGGTGGGGGATGGGCTCGCGGCCTATCAGCTTGTTGGTGGGGTGATGGCTCACCAAGGNNNNNNNNNNGATGACGGCCTTCGGGTTGTAAACCTCTTTCGCTCATGGTCAAGCCGCAACTGTGGTTGTGGTGAGGGTAGCGGGTAAAGAAGCACCGGCTAACT
>HMT181_22_229_29_139_480
ACGCTGGCGGCGTGCTCAACACACGCAAGTCGAACGCTGAAGGCCCAGCTTGCTGGGTTGGGTGAGTGGCGAGCGGGTGAGTAACACGTGAGTAACCTGCCCCCTTCTTTGGGATAACGGTCGGAAACGGCTGATAATACCGGGTATTCACTGTCCTTCGCATGGGGGGTGGTGGAAAGGTTTTTTCTGGTGGGGGATGGGCTCGCGGCCTATCAGCTTGTTGGTGGGGTGATGGCTTACCAAGGNNNNNNNNNNGATGGAGGCCTTCGGGTTGTAAACCTCTTTCGCTCATGGTCAAGCCGCAACAGTGGTTGTGGTGAGGGTAGTGGGTAAAGAAGCACCGGCTAACT
>HMT181_96_51_358_25_276
ACGCTGGCGGCGTGCTTAAGACATGCAAGTCGAACGCTGAAGGCCCAGCTTGCTGGGTTGGGTGAGTGGCGAGCGGGTGAGTAACACGTGTGTAACCTGCCCCCTTCTTTGGGATAACGGTCGGAAACGGCTGCTAATACCGGGTATTCACTGTCCTTCGCATGGGGGGTGGTGGAAAGGTTTTTTCTGGTGGGGGATGGGCTCGCGGCCTATCAGCTTGTTGGTGGGGTGATGGCTTACCAAGGNNNNNNNNNNGATGGAGGCCTTCGGGTTGTAAACCTCTTTCGCTCATGGTCAAGCCGCAACAGTGGTTGTGGTGAGGGTAGTGGGTAAAGAAGCACCGGCTAACT
>HMT181_153_241_239_75_407
ACGCTGGCGGCGTGCTTAACACATGCAAGTCGAACGCTGAAGGCCCAGCTTGCTGGGTTGGATGAGTGGTGAACGGGTGAGTAACACGTGAGTAACCTGCCCCCTTCTTTGGGATAACGGTCGGAAACGGCTGCTAATACCGGGTATACACTGTCCTTCGCATGGGGGGTGGTGGAAAGGTTTTTTCTGGTGGGGGATGGGCTCGCGGCCTATCAGCTTGTTGGTGGGGTGATCGGTTACCAAGGNNNNNNNNNNGATGGAGGCCTTCGGGTTGTAAATCTCTTTCGCTCATGGTCAAGCCGCAACTGTGGTTGTGGTGAGGGTAGTGGGTAAAGAAGCACCGGCTAACT
>HMT181_101_432_275_481_35
ACGCTGGCGGCGTGCTTAACACATGCAAGACGAACGCTGAAGGCCCAGCTTGCTGGGTTGGATGAGTGGCGAACGGGTGAGTAACACGTGAGTAAGCTGCCCCCTTCTTTGGGATAACGGTCGGAAACGGCTGCTAATACCGGGTATTCACTGTCCTTCGCATGGGGGGTGGTGGAAAGGTTTTTTCTGGTGGGGGATGGGCTCGCGGCCTATCAGCTTGTTGGTGGGGTGATGGCTTACCAAGGNNNNNNNNNNGATGGAGGCCTTCGGGTTGTAAACCTCTTTCGCTCATGGTCAAGCCGCGACTGTGGTTGTGGTGAGGGTAGTGGGTAAAGAAGCACCGGCTAACT
>HMT181_380_414_200_116_229
ACGTTTGCGGCGTGCTTAACACATGCAAGTCGAACGCTGAAGGCCCAGCTTGCTGGGTTGGATGAGTGGCGAACGGGTGAGTAACACGTGAGTAACCTGCCCCCTTCTTTAGGATAACGGTCGGAAACGGCTGCTAATACCGGGTATTCACTGTCCTTCGCATGGGGGGTGGTGGAAAGGTTTTTTCTGGTGGGCGATGGGCTCGCGGCCTATCAGCTTGTTGCTGGGGTGATGGCTTACCAAGGNNNNNNNNNNGATGGAGGCCTTCGGGTTGTAAACCTCTTTCGCTCATGGTCAAGCCGCAACAGTGGTTGTGGTGAGGGTAGTGGGTAAAGAAGCACCGGCTAACT
>HMT181_74_104_359_338_132
ACGTTTGCGGCGTGCTTAACACATGCAAGTCGAACGCTGAAGGCCCAGCTTGCTGGGTTGGATGAGTGACGAACGGGTGAGTAACACGTGAGTAACCTGCCCCCTTCTTTGGGATAACGGTCGGAATCGGCTGCTAATACCGGGTATTCACTGTCCTTCGCATGGGGGGTGGTGGAAAGGTTTTTTCTGGTGGGGGATGGGCTCGCGGCCTATCAGCTTGTTGGTGGGGTGATGGCTTACCAAGGNNNNNNNNNNGATGGAGGCCTTCGGGTTGTAAACCTCTTTCGCTCATGGTCAAGCCGCAACAGTGGTTGTGGTGAGGGTAGTGGGTAAAGAAGCACCGGCTAACT
>HMT181_439_98_451_90_318
ACGCTGGCGGCGTGCTTAACACATGCAAGTCGAACGCTGAAGGCCCAGCTTGCTGGGTTGGATGAGTGGCGAACGGGTGAGTAATACGTGAGGAACCTGCCCCCTTCTTTGGGATAACGGTCGGAAACGGCTGCTAATACCGGGTATTCACTGTCCTTCGCATGGGGGGTGGTGGAAAGGTTTTTTCTGGTGGGGGATGGGCTCGCGGCCTATCAGCTTGTTGGTGGGGTGATGGCTTACCAAGGNNNNNNNNNNATGACGGCCTTCGGGTTGTAAACCTCTTTCGCTCATGGTCAAGCCGCAACTCAAAGTTGTGGTGAGCGTAGTGGGTAAAGAAGCACCGGCTAACT
>HMT181_335_360_282_253_461
ACGCTGGCGGCGTGCTTAACACATGCAAGTCGAACGCTGAAGGCCCAGCTTGCTGGGTTGGATGAGTGGCGAACGGGTGAGTAACACGTGAGTAACCTGCCCCCTTCTTTGGGATAACGGTCGGAAACGGCTGCTAATACCGGGTATTCACTGTCCTTCGCATGGGGGGTGGTGGAAAGGTTTTTTCTGGTGGGGGATGGGCTCGCGGCCTATCAGCTTGTTGGTGGGGTGATGGCTTACCAAGGNNNNNNNNNNATGACGGCCTTCGGGTTGTAAACCTCTTTCGCTCATGGTCAAGCCGCAACTCAAGGTTGTGGTGAGGGTAGTGGGTCAAGAAGCACCGGCTAACT
>HMT181_22_429_372_311_123
ACGCTGGCGGCGTGCTTAACACATGCAAGTCGAACGCTGAAGGCCCAGCTTGCTGGGTTGGATGAGTGGCGAACGGGTGAGTAACACGTGAGTAACCTGCCCCCTTCTTTGGGATAATGGTCGGAAACGGCTGCTAATACCGGGTATTCACTGTCCTTCGCATGGGGGGTGGTGGAAAGGTTTTTTCTGGTGGGGGATGGGCTCGCGGCCTATCAGCTTGTTGGTGGGGTGATGGCTTACCAAGGNNNNNNNNNNGATGGAGGCCTTCGGGTTGTAAACCTCTTTCGCTCATGGTCAAGCAGCAACAATGGTTGTGGTGAGGGTAGTGGGTAAAGAAGCACCGGCTAACT
>HMT181_151_404_92_258_203
ACGCTGGCGGCGTGCTTAACACATGCAAGTCGAACGCTGAAGGCCCAGCTTGCTGGGTTGGATGAGTGGCGAACGGGTGAGTAACAAGTGAGTAACCTGCCCCCTTCTTTGGGATAACGGTCGGAAACGGCTGCTAATACCGGGTATTCACTGTCCTTCGCATGGGGGGTGGTGGAAAGGTTTTTTCTGGTGGGGGATGGGCTCGCGGCCTATCAGCTTGTTGGTGGGGTGATGGCTTACCAAGGNNNNNNNNNNGATGGAGGCCTTCGGGTTGTTAACCTCTTTCGCTCATGGTCAAGCCGCAACAATGGTTGTGGTGAGGGTAGTGGGTAAAGAAGCACCGGCTAACT
>HMT181_208_215_124_4_469
ACGCTGGCGGCGTGCTTAACACATGCAAGTCGAACGCTGATGGCCCAGCTTGCTGGGTTGGATGAGTGGCGAACGGGTGAGTAACACGTGAGTAACCTGCCCTCTTCTTTGGGATAACTGTCGGAAACGGCTGCTAATACCGGGTATTCACTGTCCTTCGCATGGGGGGTGGTGGAAAGGTTTTTTCTGGTGGGGGATGGGCACGCGGCGTATCAGCTTGTTGGTGGGGTGATGGCTTACCAAGGNNNNNNNNNNGATGGAGGCCTTCGGGTTGTAAACCTCTTTCGCTCATGGTCAAGCCGCAACAGTGGTTGTGGTGAGGGTAGTGGGTAAAGAAGCATCGGCTAACT
>HMT181_356_133_370_302_285
ACGCTGGCGGCGTGCTTAACACATGCAAGTCGAACGCTGATGGCCCAGCTTGCTGGGTTGGATGAGTGGCGAACGGGTGAGTAACACGTGAGTAACCTGCCCTCTTCTTTGGGATAACGGTCGGAAATGGCTGCTAATACCGGGTATTCACTGTCCTTCGCATGGGGGGTGGTGGAAAGGTTTTTTCTGGTGGGGGATGGGCTCGCGGCCTATCAGCTTGTTGGTGGGGTGATGGCTTACCAAGGNNNNNNNNNNGATGGAGGCCTTCGGGTTGTAAACCTCTTTCGCTCATGGTCAAGCCGCAACAGTGGTTGTGGTGAGGGTAGTGGGTAAAGAAGCACCGGCTAACT
>HMT181_324_209_268_158_196
ACGCTGGCGGCGTGCTTAACACATGCAAGTCGAACGCTGAAGGCCCAGCTTGCTGGGTTGGATGAGTGGCGAACGGGTGAGTAACACGTGAGTAACCTGCCCCCTTCTTTGGGATAACGGTCGGAAACGGCTGCTAATACCGGGCATTCACTATCCTTCGCATGGGGGGTGGTGGAAAGGTTTTTTCTGGCGGGGGATGGGCTAGCGGCCTATCAGCTTGTTGGTGGGGTGATGGCTTACCAAGGNNNNNNNNNNGATGGAGGCCTTCGGGTTGTAAACCTCTTTCGCTCATGGTCAAGCCGCAACAGTGGTTGTGGTGAGGGTAGTGGGTAAAGAAGCACCGGCTAACT
>HMT181_301_451_441_182_427
ACGCTGGCGGCGTGCTTAACACATGCAAGTCGAACGCTGAAGGCCCAGCTTGCTGGGTTGGATGAGTGGCGAACGGGTGAGTAACACGTGAGTAACCTGCCCCCTTCTTTGGGATAACGGTCGGAAACGGCTGCTAATACCGGGCATTCACTGTCCTTCGCATGGGGGGTGGTGGACAGGTTTTTTCTGGTGGGGGATGGGCTCGCGGCCTATCAGCTTGTTGGTGGGGTGATGGCTTACCAAGGNNNNNNNNNNGATGGAGGCCTTCGGGTTGTAAACCTCTTTCGCTCATGGTCAAGCCGCAACAGTGGTCGTGGTGAGGCTAGTGGGTAAAGAAGCACCGGCTAACT
>HMT181_101_294_295_142_449
ACGCTGGCGGCGTGCTTAACACATGCAAGTCGAACGCTGAAGGCCCAGCTTGCTGGGTTGGATGAGTGGCGAACGGGTGAGTAACACGTGAGTAATCTGCCCCCTTCTTTGGGATAACGGTCGGAAACGGCTGCTAATACCGGGTATTCACTGTCCTTCGCATGGGGGGTGGTGGAAAGGTTTTTTCTGGTGGGGAATGGGCTCGCGGCCTATCAGCTTGTTGGTGGGGTGATGGCTTACCAAGGNNNNNNNNNNGATGACGGCCTTCGGGTTGTAAACCTCTTTCGCTCATGGTCAAGCCGCAACTGTGGTTGTGGTGTGGGTAGCGGGTAAAGAAGCACCGGCTAACT
>HMT181_80_293_266_321_207
ACGCTGGCGGCGTGCTTAACACATGCAAGTCGAACGCTGAAGGCCCAGCTTGCTGGGTTGGATGAGTGGCGAACTGGTGAGTAACACGTGAGTAACCTGCCCCCTTCTTTGGGATAACGGTCGGAAACGGCTGCTAATACCGGGTATTCACTGTCCTTCGCATGGGGGGTGGTGGAAAGGTTTTTTCTGGTGGGGAATGGGATCGCGGCCTATCAGCTTGTTGGTGGGGTGATGGCTTACCAAGGNNNNNNNNNNGATGACGGCCTTCGGGTTGTAAACCTCTTTCGCTCATGGTCAAGCCGCAACTGTGGTTGTGGTGAGGGTAGCGGGTAAAGAAGCACCGGCTAACT
>HMT181_226_184_342_209_206
AACGCTGGCGGCGTGCTTAACACATGCAAGTCGAACGCTGAAGGCCCAGCTTGCTGGGTCGGATGAGTCGGCGAACGGGTGAGTAACACGTGAGTAACCTGCCCCCTTCTTTGGGATAACGGTCGGAAACGGCCGCTAATACCGGGTATTCACTGTCCTTCGCATGGGGGGTGGTGGATAGGTTTTTTCTGGTGGGGGATCGACTCGCGGCCTATCAGCTCGTTGGTGGGGTGATGGCTTACCAANNNNNNNNNNGATGACGGCCTTCGGGTTGTAAACCTCTTTCGCTCATGGTCAAGCCGCAACAGTGGTTGTGGTGAGGGTAGTGGGTAAAGAAGCACCGGCTAACT
>HMT181_273_225_386_400_133
AACGCTGGCGGCGTGCTTAACACATGCAAGTCGAACGCTGAAGGCCCAGCTTGCTGGGTCGGATGAGTCGGCGAACGGGTGAGTAACACGTGAGTAACCTGCCCCCTTCTTTGGGATAACGGTCGGAGACGGCCGCTAATACCGGGTATTCACTGTCCTTCGCATGGGGGGTGGTGGAAAGGTTTTTTCTGGTGGGGGATGGACTCGCGGCCTATCAGCGTGTTGGTGGGGTGATGGCTTACCAANNNNNNNNNNTATGACGGCCTTCGTGTTGTAAACCTCTTTCGCTCATGGTCAAGCCGCAACAGTGGTTGTGGTGAGGGTAGTGGGTAAAGAAGCACCGGCTAACT
>HMT181_295_79_192_35_310
ACGCTGGCGGCGTGCTTAACACATGCAAGTCGAACGCTGAAGGCCCAGCTTGCTGGGTTGGATGAGTGGCGAACGGGTGAGTAACACGTGAGTAACCTGCCCCCTTCTTTGGGATAACGGTCGGAAACGGCTGCTAATACCGGGTATTCACTGTCCTTCGCATGGGGGGTGGTGGAAAGGTTTTTTGTGGTGGGGGATGGGCTCGCGGCCTATCAGCTTGTTGGTGGGGTGATGGCTTACCAAGGNNNNNNNNNNGATGGAGGCCTTCGGGTTGTAAACCTCTTTCGCTCATGGTCAAGCCGCAACAGTGGTTGTGGTGAGGGTAGTGGGTAAAGAAGCACCGGCTAACT
>HMT181_150_209_383_331_363
ACGCTGGCGGCGTGCTTAACACATGCAAGTCGAACGCTGAAGGCCCAGCTTGCTGGGTTGGATGAGTGGCGAACGGGTGAGTAACACGTGAGTAACCTGCCCCCTTCTTTGGGATAACGGTCGGAAACGGCTGCTAATACCGGGGATTCACTGTCCTTCGCATGGGGGGTGGTGGAAAGGTTTTTTCTGGTGGGGGATGGGCTTGCGGCCTATCAGCTTGTTGGTGGGGTGATGGCTTACCAAGGNNNNNNNNNNGATGGAGGCCTTCGGGTTGTAAACCTCTTTCGCTCATGGTCAAGCCGCAACAGTGGTTGTGGTGAGGGTAGTGGGTAAAGAAGCACCGGCTAACT
>HMT181_9_136_108_213_137
ACGGTGGCGGCGTGCTTAACACATGCAAGTCGAACGCTGATGGCCCAGCTTGCTGGGTTGGATGAGTGGCGAACGGGTGAGTAACACGTGAGTAACCTGCCCACTTCTTTGGGATAACGGTCGGAAACGGCAGCTAATACCGGGTATTCACTGTCCTTCGCATGGGGGGTTGTGGAAAGGTTTTTTCTGGTGGGGGATGGGCTCGCGGCCTATCAGCTTGTTGGTGGGGTGATGGCTTACCAAGGNNNNNNNNNNGATGGAGGCCTTCGGGTTGTAAACCTCTTTCGCTCATGGTCAAGCCGCAACAGTGGTTGTGGTGAGGGTAGTGGGTAAAGAAGCACCGGCTAACT
>HMT181_415_364_223_189_104
ACGCTGGCGGCGTGCTTAACACATGCAAGTCGAACGCTGATGGCCCAGCTTGCTGGGTTGGATGAGTGGCGAACGGGTGAGTAACACGTGAGTAACCTTCCCCCTTCTTTGGGATAACGGTCGGAAACGGCTGCTAATACCGGGTATTCACTGTCCTTCGCATGGGGGGTTGTGGAAAGGTTTGTTCTGGTGGGGGATGGGCTCGCGGCCTATCAGCATGTTGGTGGGGTGATGGCTTACCAAGGNNNNNNNNNNGATGGAGGCCTTCGGGTTGTAAACCTCTTTCACTCATGGTCAAGCCGCAACAGTGGTTGTGGTGAGGGTAGTGGGTAAAGAAGCACCGGCTAACT
>HMT181_189_403_411_428_4
ACGCTGGCGGCGTGCTTAACACATGCAAGTCGAACGCTGAAGGCCCAGCTTGCTGGGTTGGATGAGTGGCGAACGGGTGAGTAACACGTGAGTAACCTGCCCCCTTCTTTGGGATAACGGTCGGAAACGGCTGCTAATACCGGGTATTCACTGTCCTTCGCATGGGGGGTGGTGGAAGGGTTTGTTCTGGTGGGGGATGGGCTCGCGGCCTATCAGCTTGTTGGTGGGGTGATGGCTTACCAAGGNNNNNNNNNNGATGACGGCCTTCGGGTTGGAAACCTCGTTCGCTCATGGTCAAGTCGCAACAGTGGTTGTGGTGAGGGTAGTGGGTAAAGAAGCACCGGCTAACT
>HMT181_474_91_75_109_168
ACGCTGGCGGCGTGCTTAACACATGCAAGTCGAACGCTGAAGGCCCAGCTTGCTGGGTTGGATGAGTGGCGAACGGGTGAGTAACGCGTGAGTAACCTGCCCCGTTCTTTGGGATAACGGTCGGAAACGGCTGCTAATACCGGGTATTCACTGTCCTTCGCACGGGGGGTGGTGGAAGGGTTTTTTCTGGTGGGGGATGGGCTCGCGGCCTATCAGCTTGTTGGTGGGGTGATGGCTTACCAAGGNNNNNNNNNNGATGACGGCCTTCGGGTTGTAAACCTCTTTCGCTCATGGTCAAGCCGCAACAGTGGTTGTGGTGAGGGTAGTGGGTAAAGAAGCACCGGCGAACT
>HMT181_177_179_88_185_405
ACGCTGGCGGCGTGCTTAACACATGCAAGTCGAACGCTGAAGGCCCAGCTTGCTGGGTTGGATGAGTGGCGAACGGGTGAGTGACACGTGAGTAACCTGCCCCCTTCTTTGGGATAACGGTCGGAAACGGCTGCTAATACCGGGTATTCACTGTCCTTCGCATGGGGGGTGGTCGAAAGGTTTTTTCTGGTGGGGGATGGGCTCGCGGCCTATCAGCTTGTTGGTGGGGTGATGGCTTACCAAGGNNNNNNNNNNATGGAGGCCTTCGGGTTGTACACCTCTTTCGCTCATGGTCAAGCCGCAACTCAAGGTTGTGGTGAGGGTAGTGGGTAAAGAAGCACCGGCTAACT
>HMT181_480_347_274_362_414
ACGCTGGCGGCGTGCTTAACACATGCAAGTCGAACGCTGAAGGCCCAGCTTGCTGGGTTGGATGAGTGGCGAACGGGTGAGTAACACGTGAGTAACCTGCCCCCTTCTTTGGGATAACGGTCGGAAACGGCTGCTAATACCGGGTATTCACTGTCCTTCGCATGGGGGGTGGTGGAAAGGTTTTTTCTGGTGGGGGATGGGCTCGCGGCCTATCAGCTTGTTGGTGGGGTGATGGCTTACCAAGGNNNNNNNNNNATGGAGGCCTTCGGGTTGTAAACCTCTTTAGCTCATGGTCAAGCCGCAACTCAAGGTTGTGGTGAGGGTAGTGGGTAAAGAAGCACCGGCTAACT
>HMT181_228_376_36_179_48
ACGCTGGCGGCGTGCTTAACACATGCAAGTCGAACGCTGATGTCCCAGCTTGCTGGGTTGGATGAGTGGCGAACGGGCGAGTAACACGTGAGTAACCTGCCCTCTTCTTTGGGATAACGGTCGGAAACGGCTGCTAATACCGGGTATTCACTGTCCTTCGCATGGGGGGTGGTTGAAAGGTTTTTTCTGGTGGGGGATGGGCTCGCGGCCTATCAGCTTGTTTGTGGGGTGATGGCTTACCAAGGNNNNNNNNNNGATGGAGGCCTTCGGGTTGTAAACCTCTTTCGCTCATGGTCAAGCCGCAACAATGGTTGTGGTGAGGGTAGTGGGTAAGGAAGCACCGGCTAACT
>HMT181_406_245_203_22_349
ACGCTGGCGGCGTGCTCAACACATGCAAGTCGAACGCTGATGGCCCAGCTTGCTGGGTTGGATGAGTGGCGAACGGGCGAGTAACACGTGAGTAACCTGCCCTCTTCTTTGGGATAACGGTCGGAAACGGCTGCTAATACCGGGTATTCACTGTCCTTCGCATGGGGGGTGGTGGAAAGGTTTTTTCTGGTGGGGGACGGGCTCGCGGCCTATCAGCTTGTTGGTGGGGTGATGGCTTAGCAAGGNNNNNNNNNNGATGGAGGCCTTCGGGTTGTAAACCTCTTTCGCTCATGGTCAAGCCGCAACAATGGTTGTGGTGAGGGTAGTGGGTAAGGAAGCACCGGCTAACT
>HMT181_109_45_228_170_23
ACGCTGGCGGCGTGCTTTACACATGCAAGTCGAACGCTGCAGGCCCAGCTTGCTGGGTTGGATGAGTGGCGAACGGGTGCGTAACACGTGAGTAACCTGCCCCCTTCTTTGGGATAACGGTCGGAAACGGCTGCTAATACCGGGTATTCACTGTCCTTCGCATGTGGGGTGGTGGAAAGGTTTTTTCTGGTGGGGGATGGGCTCGCGGCCTATCAGCTTGTTCGTGGGGTGATGGCTTACCAAGGNNNNNNNNNNATGGAGGCCTTCGGGTTGTAAACCTCTTTCGCTCATGGTCAAGCCGCAACTCAAGATTGTGGTGAGGGTAGTGGGTAAAGAAGCACCGGCTAACT
>HMT181_183_379_344_148_467
ACGCTGGCGGCGTGCTTAACACATGCAAGTCGAACGCTGAAGGCCCAGCTTGCTGGGTTGGATGAGTGGCGAACGGGTGCGTAACACGTGAGTAACCTGCCCCCTTCTTTGGGATAACGGTCGGAAACGGCTGCTAATACCGCGTATTCACTGTCCTTCGCATGGGGGGTGGTGGAATGGTTTTTTCTGGTGGGGGATGGGCTCGCGGCCTATCAGCTTGTTGGTGGGGTGATGGCTTACCAAGGNNNNNNNNNNATGGAGGCCTTCGGGTTGTAAACCTCTTTCGCTCATGGTCAAGCCGCAACTCAAGATTGTGGTGAGGGTAGTGGGTAAAGAAACACCGGCTAACT
>HMT181_216_339_173_309_290
ACGCTGGCGGCGTGCTTAACACATGCAAGTCGAACGCTGATGGCCCAGCTTGCTGGGTTGGATGAGTGGCGAACGGGTGAGTAACACATGAGTAACCTGCCCTCTTCTTTGGGATAACGGTCGGAAACGGCTGCTAATACCGGGTATTCACTGTCCTTCGCATGGGGTGTGGTGGAAAGGTTTTTTCTGGTGGGGGATGGGCTCGCGGCCCATCAGCTTGTTGGTGGGGTGATGGCTTACCAAGGNNNNNNNNNNGATGGAGGCCTTCGGGTTGTAAACCTCTTTCGCTCATGGTCAAGCCGCAACAGTGGTTGTGGTGAGGGTAGTGGGTAAAGAAGCACCGGCTAACT
>HMT181_409_322_410_459_55
ACGCTGGCGGCGTGCTTAACACATGCAAGTCGAACGCTGATGGCCCAGCATGCTGGGTTGGATGAGTGGCGAACGGGTGAGTAACACATGAGTAACCTGCCCTCTTCTTTGGGATAACGGTCGGAAACGGCTGCTAATACCGGGTATTCACTGTCCTTCGCATGGGGGGTGGTGGAAAGGTTTTTTCTGGTGGGGGATGGGCTCGCGGCCTATCAGCTTGTTGGTGGGGTGATGGCTTACCAAGGNNNNNNNNNNGATGGAGGCCTTCGGGTTGTAAACCTCTTTCGCTCATGGTCAAGCCGCAACAGTGGTTGTGGTGAGGGTAGTGGGTAAAGAAGCACCGGCTAACT
>HMT181_63_458_99_38_88
ACGCTGGCGGCGTGCTTAACACATGCAAGTCGCACGCTGAAGGCCCAGCTTGCTGGGGTGGATGAGTGGCGAACGGGTGAGTTACACGTGAGTTACCTGCCCCCTTCTTTGGGATAACGGTCGGAAACGGCTGCTAATACCGGGTATTCACTGTCCTTCGCATGGGGGGTGGTGGAAAGGTTTTTTCTGGTGGGGGATGGGCTCGCGGCCTATCAGCTTGTTGGTGGGGTGATGGCTTACCAAGGNNNNNNNNNNGATGGAGGCCTTCGGGTTGTAAGCCTCTTTCGCTCATGGTCAAGCCGCAACAATGGTTGTGGTGAGGGTAGTGGCTAAAGAAGCACCGGCTAACT
>HMT181_474_58_467_117_272
ACGCTGGCGGCGTGCTTAACACATGCAAGTCGAACGCTGAAGGCCCAGCTTGATGGGTTGGATGAGTGGCGAACGGGTGAGTAACACGTGAGTAACCTGCCCCCTTCTTTGAGATAACGGTCGGAAACGGCTGCTAATACCGGGTATTCACTGTCCTTCGCATGGGGGGTGGTGGAAAGGTTTTTTCTGGTGGGGGATGGGCTCGCGGCCTATCAGCTTGTTGGTGGGGTGATGGCTTACCAAGGNNNNNNNNNNGATGGAGGCCTTCGGGTTGTAAGCCTCTTTCGCTCATGGTCAAGCCGCAACAATGGTTGTGGTGAGGGTAGTGGGTAAAGAAGCACCGGCTAACT
>HMT181_2_88_278_239_341
ACGCTGGCGGCGTGCTTAACACATGCAAGTCGAACGCTGAAGGCTCAGCTTGCTGGGCTGGATGAGTGGCGAACGGGTGAGTGACACGTGAGTAACCTGCCCTCTTCTTTGGGATAACGGTCGGAAACGGCTGCTAATACCGGGTATTCACTGTCCTTCGCATGGGGGGTGGTGGAAAGGTTTTTTCTGGTGGGGGATGGGCTCGCGGCCTATCAGCTTGTTGGTGGGGTGATTGCTTACCAAGGNNNNNNNNNNATGGAGGCCTTCGGGTTGTAAACCTCTTTCGCTCATGGTCAAGCCGCAACTCAAGGTTGTGGTGAGGGTAGTGGGTAAAGAAGCACCGGCTAACT
>HMT181_52_203_457_313_395
ACGCTGGCGGCGTGCTTAACACATGCAAGTCGAACGCTGAAGGCTCTGCTTGCTGGGCTGGATGAGTGGCGAACGGGTGAGTAACACGTGAGTAACCTGCCCTCTTCTTTGGGATAACGGTCGGAAACGGCTGCTAATACCGGGTATTCACTGTCCTTCGCATGGGGGGTGGTGGAAAGGTTTTTTCTGGTGGGGGACGGGCTCGCGGCCTATCAGCTTGTTGGTGGGGTGATGGCTTACCAAGGNNNNNNNNNNATGGAGGCCTACGGGTTGTAAACCTCTTTCGCTCATGGTCAAGCCGCAACTCAAGGTTGTGGTGAGGGTAGTCGGTAAAGAAGCACCGGCTAACT
>HMT181_303_426_353_137_450
ACGCTGGCGGCGTGCTTAACACATGCAAGTCGAACGCTGAAGGCTCAGCTTGCTGGGCTGGATGAGTGGCGAACGGGTGAGTAACACGTGAGTAACCTGCCCTCTTCTTTGGGATAACGGTCGGAAACGGCAGCTAATACCGGGTATTCACTGTCCTTCGCATGGGGGGTGGTGGAAAGGTTTTTTCTGGTGGGGGATGGGCTCGCGGCCTATCAGCTTGTTGGTGGGGTGATGGCTTACCAAGGNNNNNNNNNNATGAAGGCCTTCGGGTTGTAAACCTCTTTCGCTCATGGTCAAGCCGCAACTCAAGGTTGTGGTGAAGGTAGTGGGTAAAGAAGCACCGGCTAACT
>HMT181_266_259_10_302_262
ACGCTGGCGGCGTGCTTAACACATGCAAGTCGAACGCTGAAGGCTCAGCTTGCTGGGCTGGATGAGTGGCGAACGGGTGAGTAACACGTGAGTAACCTGCCCTCTTCTTTGGGATAACGGTCGGAAACGGCTGCTAATACCGGGTATTCACTGTCCTTCGCATGGGGGGTGGTGGAAAGGTTTTTTCTGGTGGGGGATGGGCTCGCGGCCTATCAGCTTGTTGGTGGGGTGATGGCTTACCAAGGNNNNNNNNNNATGAAGGCCTTCGGGTTGTAAACCTCTTTCGCTCATGGTCAAGCCGCAACTCAAGGTTGTGGTGAGGGTAGTGGGTAAAGAAGCACCGGCTAACT
>HMT181_336_154_433_347_38
ACGCTGGCGGCGTGCTTAACACATGCAAGTCGCACGCTGAAGGCTCAGCTTGCTGGGCTGGATGAGTGGCGAACGGGTGAGTAACACGTGAGTAACCTGCCCTCTTCTTTGGGATAACGGTCGGAAACGGCTGCTAATACCGGGTATTGACTGTCCTTCGCATGGGGGGTGGTGGAAAGGTTTTTTCTGGTGGGGGATGGGCTCGCGGCCTATCAGCTTGTTGGTGGGGTGATGGCTTACCAAGGNNNNNNNNNNATGAAGGCCTTCGGGTTGTAAACCTCTTTCGCTCATGGTCAAGCCGCATCTCAAGGTTGTGGTGAGGGTAGTGGGTAAAGAAGCACCGGCTAACT
>HMT181_169_302_142_306_61
ACGCTGGCGGCGTGCTTAACACATGCAAGTCGAACGCTGAAGGCTCAGCTTGCTGTGCTGGATGAGTGGCGAACGGGTGAGTAACACGTGAGTAACCTGCCCTCTTCTTTGGGATAACGGTCGGAAACGGCTGCTAATACCGGGTATTCACTGTCCTTCGCATCGGGGGTGGTGGAAAGGTTTTTTCTGGTGGGGGATGGGCTCGCGGCCTATCAGCTTGTTGGTGGGGTGATGGCTTACCAAGGNNNNNNNNNNATGAAGGCCTTCGGGTTGTAAACCTCTTTCGCTCATGGTCAAGCCGCAACTCAAGGTTGTGGTGAGGGTAGTGGGTAAAGAAGCACCGGCTAACT
>HMT181_449_425_343_481_351
ACGCTGGCGGCGTGCTTAACACATGCAAGTCGAACGCTGAAGGCCCAGCTTGCTGGGTTGGATGAGTGGCGAACGGGTGAGTAACACGTGAGTAACCTGCCCCCTTCTTTGGGATAACGGTCGGAAACGGCTGCTAATACCGGGTATTCACTGTCCTTCGCATGGGGGGTGGTGGAAAGGTTTTTTCTGGTGGGGGATGGGCTCGCGGCCTATCAGCTTGTTGGTGGGGTGATGGCTTACCAAGGNNNNNNNNNNATGGAGGGCCTTCGGGTTGTAAACCTCTTTCGCTCATGGTTAAGCCGCAACAATGGTTGTGGTGTGGGTAGTGGGTAAAGAAGCACCGGCTAACT
>HMT181_105_28_202_145_401
ACGCTGGCGGCGTGCTTAACACCTGCAAGTCGAACGCTGAAGGCCCAGCTTGCTGGGTTGGATGAGTGGCGAACGGGTGAGTAACACGTGAGTAACCTGGCCCCTTCTTTGGGATAACGGTCGGAAACGGCTGCTAATAACGGGTATTCACTGTCCTTCGCATGGGGGGTGGTGGAAAGGTTTTTTCTGGTGGGGGGTGGGCTCGCGGCCTATCAGCTTGTTGGTGGGGTGATGGCTTACCAAGGNNNNNNNNNNATGGAGGGCCTTCGGGATGTAAACCTCTTTCGCTCATGGTCAAGCCGCAACAATGGTTGTGGTGAGGGTAGTGGGTAAAGAAGCACCGGCTAACT
>HMT852_317_499_350_368_66
ACGCTGGCGGCGTGCTTAACACATGCAAGTCGAACGGGCCTTGTCCCCTTTTTTTTGGGGGTGGGGTTAGTGGCGAACGGGTGAGTAACACGTGAGTAACCTGCCCCTCACTTCTGGATAACCGCTTGAAAGGGTGGCTAATACGGGGTGTTCTGGCCTGCTCGCATGGGTGGGTTTGGAAAGATTCGACCGGTTTTGGTTGTTTTGGTGGGGGATGGGCTCGCGGCCTATCAGCTTGTTGGTGGNNNNNNNNNNGGCCTTCGGGTTGTGAACCTCTTTCGCCAGTGAAGAAGGTCCTGCTCTTTGTGGTGGGGTTGACGGTAGCTGGGTTAATGAAGCGCCGGCTTACT
>HMT852_32_8_281_187_125
ACTCTGGCGGCGTGCTTAACACATGCCAGTCGAACGGGCCTTGTCCCCTTTTTTTTGGGGGTGGGGTTAGTGGCGAACGGGTGAGTAACACGTGAGTAACCTGCCCCTCACTTCTGGATCACCGCTTGAAAGGGTGGCTAATACGGGGTGTTCTGGCCTGCTCGCATGGGTGGGTTTGGAATGATTCGACCGGTTTTGGTTGTTTTGGTGGGGGATGGGCTCGCGGCCTATCAGCTTGTTGGTGGNNNNNNNNNNGGCCTTCGGGTTGTGAACCTCTTTCGCCAGTGAAGAAGGTCCTGCTCTTTGTGGTGGGGTTGACGGTAGCTGGGTTAATGAAGCGCCGGCTAACT
>HMT852_339_476_267_196_255
ACGCTGGCGGCGTGCTTAACACATGCAAGTCGAACGGGCCTTGTCCCCTTTTTTTTGGGGGTGGGGTTAGTGGCGAACGGGTGAGTAACACGTGAGTAACCTGCCCCTCACTTCTGGATAACCGCTTGAAAGGGTGGCTAATACGGGGTGTTCTGGCCTGCTCGCATGGGTGGGTTTGGAAAGATTCGACCGGTTTTGGTTGTTTTGGTGGGGGATGGGCTCGCGGCCTATCAGCTTGTTGGTGGNNNNNNNNNNGGCCTTCGGGTTGTGAACCTCTTTCGCCAGTGAAGAAGGTCCTGCTCTTTGTGGTGGGGTTGACGGTATCTGGGTTAATGAAGCGCCGGCTAACT
>HMT852_227_105_369_398_158
ACGCTGGCGGCGTGCTTAACACATGCAAGTCGAACGGGCCTTGTCCCCTTTTTTTTGGGGGTGGGGTTAGTGGCGAACGGGTGAGTAACACGTGAGTAAACTGCCCCTCACTTCTGGATAACCGCTTGAAAGGGTGGCTAATACGGGGTGTTGTGGCCTGCTCGCATGGGTGGGTTTGGAAAGATTCGACCGGTTTTGGTTGTTTTGGTGGGGGATGGGCTAGCGGCCTATCAGCTTGTTGGTGGNNNNNNNNNNGGCCTTCGGGTTGTGAACCTCTTTCGCCAGTGAAGAAGGTCCTGCTCTTTGTGGTGGGGTTGACGGTAGCTGGGTTAATGAAGCGCCGGCTAACT
>HMT852_381_152_418_132_124
ACGCTGGCGGCGTGCTTAACACATGCAAGTCGAACGGGCCTTGTCCCCTTTTTTTTGGGGGTGGGGTTAGTGGCGAACGGGTGAGTAACACGTGAGTAACCCGCCCCTCACTTCTGGAGAACCGCTAGAAAGGGTGGCTAATACGGAGTGTTCTGGCCTGCTCGCATGGGTGGGTTTGGAAAGATTCGACCGGTTTTGGTTGTTTTGGTGGGGGATGGGCTCGCGGCCTATCAGCTTGTTGGTGGNNNNNNNNNNGGCCTTCGGGCTGTGAACCTCTTTCGCCAGTGAAGAAGGTCCTGCTCTTTGTGGTGGGGTTGACGGTAGCTGGGTTAATGAAGCGCCGGCTAACT
>HMT852_281_504_49_319_448
ACGCTGGCGGCGTGCTTAACACATGCAAGTCGAACGGGCCTTGGCCCCTTTTTTTTGGGGGTGGGGTTAGTGGCGAACGGGTGAGTAACACGTGAGTAACCCGCCCCTCACTTCTGGATAACCGCTTGAAAGGGTGGCTAATACGGGGTGTTCTGGCCTGCTCGCATGGGTGGGTTTGGAAAGATTCGACCGGTTTTGGTTGTTTTGGTGGGGGATGGGCTCGCGGCCTATCAGCTTGTTGGTGGNNNNNNNNNNGGCCTTCGGGTTGTGAACCTCTTTCGCCAGTGAAGAAGGTTCTGCTCTTTGTGGTGGGGTTGACGGTAGCTGGGTTAATGAAGCGCCGGCTAACT
>HMT852_372_310_266_153_86
ACGCTGGCGGCGTGCTTAACACATGCAAGTCGAACGGGCCTTGTCCTCTTTTTTTTGGGGGTGGGGTTAGTGGCGAACGGGTGAGTAACACGTGAGTAACCTGCCCCTCACTTCTGGATAACCGCTTGAAAGGGTGGCTAATACGGGCTGTTCTGGCCTGCTCGCATGGGTGGGTTTGGAAAGATTCGACCGGTTTTGGTTGTTTTGGTGGGGGATGGGCTCGCGGCCTATCAGCTTGTTGGTGGNNNNNNNNNNGGCCTTCGGGTTGTGAACCTCTTTCGCCAGTGAAGAAGGTCCTGCTCTTTGTGGTGGGGTTGACGGTAGCTGGGTTAATGAAGCGCCGGCTAACT
>HMT852_210_213_103_271_315
ACGCTGGCGGCGTGCTTAACACATGCAAGTCGAACGGGCCTTGTCCTCTTTTTTTTGGGGGTGGGGTTAGTGGCGAACGGGTGAGTAACACGTGAGTGACCTGCCCCTCACTTCTGGATAACCGCTTGAAAGGGTGGCTAATACGGGGTGTTCTGGCCTGCTCGCATGGGTGGGTTTGGAAAGATTCGACCGGTTTTGGTTGTTCTGCTGGGGGATGGGCTCGCGGCCTATCAGCTTGTTGGTGGNNNNNNNNNNGGCCTTCGGGTTGTGAACCTCTTTCGCCAGTGAAGAAGGTCCTGCTCTTTGTGGTGGGGTTGACGGTAGCTGGGTTAATGAAGCGCCGGCTAACT
>HMT852_70_24_21_261_127
ACGCTGGCGGCGTGCGTATCACATGCAAGTCGAACGGGCCTTGTCCCCTTTTTTTTTGGGGGTGTGGTTAGTGGCGAACGGGTGAGTAACACGTGAGTAACCTGCCCCTCACTTCTGGATAACCGCTTGAAAGGGTGGCTAATACGGGGTGTTCTGGCCTGCTCGCATGGGTGGGTTTGGAAAGATTCGACCGGTTTTGGTTGTTTTGGTGGGGGATGGGCTCGCGGCCTATCAGCTTGTTGGTGNNNNNNNNNNGGCCTTCGGGTTGTGAACCTCTTTCGCCAGTGAAGAAGGTCCTGCTCTTTGTGGTGGGGTTGACGGTAGCTGGGTTAATGAAGCGCCGGCTAACT
>HMT852_173_376_384_447_65
ACGCTGGCGGCGTGCTTAACACATGCAAGTCGAACGGGCCTTGTCCCCTTTTTTTTTGGTGGTGGGGTTAGTGGCGAACGGGTGAGTAACACGTGAGTAACCTGCCCCTCACTTCTGGATAACCGCTTGAAAGGGTGGCTAATACGGGGTGTTCTGGCCTGCTCGCAAGGGTGGGTTTGGAAAGATTCGACCGGTTTTGGTTGTTTTGGTGGGGGATGGGCTCGCGGCCTATCAGCTTGTTGGTGNNNNNNNNNNGGCCTTCGGGTTGTGAACCTCTTTCGCCAGTGAAGAAGGTCCTGCTCTTTGTGGTGGGGTTGACGGTAGCTGGGTTAATGAAGCGCCGGCTAACT
>HMT852_53_292_480_441_305
ACGCTGGCGGCGTGCTTAACACATGCAAGTCGAACGGGCCTTGTCCCATTTTTTTTGGGGGTGGGGTTAGTGGCGAACGGGTGAGTAACACGTGAGTAACCTGCCCCTCACTTCTGGATAACCGCTTGAAAGGGTGGCTAATACGGGGTGTCCTGGCCTGCTCGCATGGGTGGGTTTGGAAAGATTCGACCGGTTTTGGTTGTTTTGGTGGGGGATGGGCTCGCGGCCTATCAGCTTGTTGGTGGNNNNNNNNNNGGCCTTCGGGTTGTGAACCTCTTTCGCCAGTGAAGAAGGTCCTGCTCTTTGTGGTGGGGTTGACGGTAGCTGAGTTAATGAAGCGCCGGCTAACT
>HMT852_119_310_79_459_315
ACGCTGGCGGCGTGCTTAACACATGCAAGTCGAACGGGCCTTGTCCCCTTTTTTTTGGGGGTGGGGTTAGTGGCGAACGGGTGAGTAACACGTGAGTAACCTGCCCCTCACTTGTGGATAACCGCTTGAAAGGGTGGCTAATACGGGGTGTCCTGGCCTGCTCGCATGGGTGGGTTTGGAAAGATTCGACCGGTTTTGGTTGTTTTGGTGGGGGATGGGCTCGCGGCCTATCAGCTTGTTGGTGGNNNNNNNNNNGGCCTTCGGGTTGTGAACCTCTTTCGCCAGTGAAGAAGGTCCTGCTCTTTGTGGTGGGGTTGACGGTAGCTGGGTTAATGAAGCGCCGGCTAACT
>HMT852_397_256_411_321_209
ACGCTGGCGGCGTGCTTAACACATGCAAGTCGAACGGGCCTCGTCCCCTTTTTTTTGGGGGTGGGGTTAGTGGCGAACGGGTGAGTAACACGTGAGTAACCTGCCCCTCACTTCTGGATAACCGCTTGAAAGGGTGGCTAATACGGGGTGTTCTGGCCTGCTCGCATGGGTGGGTTTGGAAAGATTCGACCGGTTTTGGTTGTATTGGTGGGGGATGGGCTCGCGGCCTATCAGCTTGTTGGTGGNNNNNNNNNNGGCATTCGGGTTGTGAACCTCTTTCGCCAGTGAAGAAGGTCCTGCTCTTTGTGGTGGGGTTGACGGTAGCTGGGTTAATGAAGCGCCGGCTAACT
>HMT852_31_171_502_101_266
ACGCTGGCGGCGTGCTTAACACATGGAAGTCGAACGGGCCTCGTCCCCTTTTTTTTGGGGGTGGGGTTAGTGGCGAACGGGTGAGTAACACGTGAATAACCTGCCCCTCACTTCTGGATAACCGCTTGAAAGGGTGGCTAATACGGGGTGTTCTGGCCTGCTCGCATGGGTGGGTTTGGAAAGATTCGACCGGTTTTGGTTGTTTTGGTGGGGGATGGGCTCGCGGCCTATCAGCTTGTTGGTGGNNNNNNNNNNGGCCTTCGGGTTGTGAACCTCTTTCGCCAGTGAAGAAGGTCCTGCTCTTTGTGGTGGGGTTGACGGTAGCTGGGTTAATGAAGCGCCGGCTAACC
>HMT852_136_228_34_73_437
ACGCTGGCGGCGTGCTTAACACATGCAACTCGAACGGGCCTTGTCCCCTTTTTTTTGGGGGTGGGGTCAGTGGCGAACGGGTGAGTAACACGTGAGTAACCTGCCCCTCACCTCTGGATAACCGCTTGAAAGGGTGGCTAATACGGGGTGTTCTGGCCTGCTCGCATGGGTGGGTTTGGAAAGATTCGACCGGTTTTGGTTGTTTTGGTGGGGGATGGGCTCACGGCCTATCAGCTTGTTGGTGGNNNNNNNNNNGGCCTTCGGGTTGTGAACCTCTTTCGCCAATGAAGAAGGTCCTGCTCTTTGTGGTGGGGTTGACGGTAGCTGGGTTAATGAAGCGCCGGCTAACT
>HMT852_432_367_55_10_330
ACGCAGGCGGCGTGCTTAACACATGCAAGTCGAACGGGCCTTGTCCCCTGTTTTTTGGGGGTGGGGTTAGTGGCGAACGGGTGAGTAACACGTGAGTAACCTGCCCCTCACCTCTGGATAACCGCTTGAAAGGGTGGCTAATACGGGGTGTTCTGGCCTGCTCGCATGGGTGGGTTTGGAAAGATTCGACCGGTTTTGGTTGTTTTGGTGGGGGATGGGCTCGCGGCCTATCAGCTTGTTGGTGGNNNNNNNNNNGGCCTTCGGGTTGTGAACCTCTTTAGCCAGTGAAGAAGGTCCTGCTCTTTGTGGTGGGGTTGACGGTAGCTGGGTTAATGAAGCGCCGGCTAACT
>HMT852_382_128_396_207_313
ACGCTGGCGGCGTGCTTAACACATGCAAGTCGAACGGGCCTTGTCCCCTTTTTTTTGGGGGTGGGGTTAGTGGCGAACGGGTGAGTAACACGTGAGTAACCTGCCCCTCACTTCTGGATAACTGCTTGAAAGGGTGGCTAATACGGGGTGTTCTGGCCTGCTCGCATGGGTGGGTTTGGAAAGATTCGACCGGTTTTGGTTGTTTTGGTGGGGGATGGGCTCGCGGCCTATCAGCTTGTTGGTGGNNNNNNNNNNGGCCTTCGGGTTGTGAACCTCTTTCGCCAGTGAAGAAGGTCCTGCTCTTTGTGGTGGGGTTGACGGTAGCTGGGTTAATGAAGCGCCGGCTAACT
>HMT852_81_293_372_283_327
ACGCTGGCGGCGTGCTTAACACATGCAAGTCGAACGGGCCTTGTCCCCTTTTTTTTGGGGGTGGGGTTAGTGGCGTACGGGTGAGTAACACGTGAGTAACCTGCCCCTCACTTCTGGATAACCGCTTGAAAGGGTGGCTAATACGGGGTGTTCTGGCCTGCTCGCATGGGTGGGTTTGGAAAGATTCGACCGGTTTTGGTTGTTTTGGTGGGGGATGGGCTCGCGGCCTATCAGCTTGTTGGTGGNNNNNNNNNNGGCCTTCGGGTTGTGAACCTCTTTCGCCAGTGAAGAAGGTCCTGCTCTTTGTGGTGGGGTTGACGGTAGCTGGGTTAATGAAGCGCCGGCTAACT
>HMT852_69_354_123_466_226
ACGCTGGCGGCGTGCTTAACACATGCAAGTCGAACGGGCCTTGTCCCCTTTTTTTGGGGGTGGCGTTAGTGGCGAACGGGTGAGTAACACGTGAGTAACCTGCCCCTCACTTCTGGATAACCGCTTGAAAGGGTGGCTAATACGGGGTGTTCTGGCCTGCTCGCATGGGTGGGTTTGGAAAGATTCGACCGGTTTTGGTTGTTTTGGTGGGGGATGGGCTTGCGGCCTATCAGCTTGTTGGTGGGNNNNNNNNNNGGCCTTCGGGTTGTGAACCTCTTTCGCCAGTGAAGAAGGTCCTGCTCTTTGTGGTGGGGGTGACGGTAGCTGGGTTAATGAAGCGCCGGCTAACT
>HMT852_108_113_239_415_189
ACGCTGGCGGCGTGCTTAACACATGCAAGTCGAACGGGCCTTGTCCCCTTTTTTTGGGGGTGGGGTTAGTGGCGAACGGGTGAGTAACACGTGAGTAACCTGACCCTGACTTCTGGATAACCGCTTGAAAGGGTGGCTAATACGGGGTGTTCTGGCCTGCTCGCATGGGTGGGTTTGGAAAGAATCGACCGGTTTTGGTTGTTTTGGTGGGGGATGGGCTCGCGGCCTATCAGGTTGTTGGTGGGNNNNNNNNNNGGCCTTCGAGTTGTGAACCTCTTTCGCCAGTGAAGAAGGTCCTGCTCTTTGTGGTGGGGTTGACGGTAGCTGGGTTAATGAAGCGCCGGCTAACT
>HMT852_388_76_413_268_32
ACGCTGGCGGCGTGCTTAACACATGCCAGTCGAACGGGCCTTGTCCCCTTTTTTTTGGGGGTGGGGTTAGTGGCGAACGGGTGAGTAACACGTGAGTAACCTGCCCCTCACTTCTGGATAACCGCTTGAAAGGGTGGCTAATACGGGGTGTTCTGGCCTACTCGCATGGGTGGGTTTGGAAAGATTCGACCGGTTTTGGTTGTTTTGGTGGGGGATGGGCTCGCGGCCTATCAGCTTGTTGGTGGNNNNNNNNNNGGCCTGCGGGTTGTGAACCTCTTTCGCCAGTGAAGAAGGTCCTGCTCTTTGTGGTGGGGTTGACGGTAGCTGGGTTAATGAAGCGCCGGCTAACT
>HMT852_160_21_5_268_173
ACGCTGGCGGCGTGCATAACACATGCAAGTCGAACGGGCCTTGTCCCCTTTTTTTTGGGGGTGGGGTTAGTGGCGAACGGGTGAGTAACACGTGAGTAACCTGCCCCTCACTTCTGGATAACCGCTTGAAAGGGTGGCTAATACGGGGTGTTCTTGCCTACTCGCATTGGTGGGTTTGGAAAGATTCGACCGGTTTTGGTTGTTTTGGTGGGGGATGGGCTCGCGGCCTATCAGCTTGTTGGTGGNNNNNNNNNNGGCCTTCGGGTTGTGAACCTCTTTCGCCAGTGAAGAAGGTCCTGCTCTTTGTGGTGGGGTTGACGGTAGCTGGGTTAATGAAGCGCCGGCTAACT
>HMT852_265_480_33_310_428
ACGCTGGCGGCGTGCTTAACACTTGCATGTCGAACGGGCCTTGTCCCCTTTTTTTTGGGGGTGGGGTTAGTGGCGAACGGGTGAGTAACACGTGAGTAACCTGCCCCTCACTTCTGGATAACCGCTTGAAAGGGTGGCTAATACGGGGTGTTCTGGCCTGCTCGCATGGGTGGGTTTGGAAAGATTCGACCGGTTTTGGTTGTTTTGGTGGGGGATGGGCTCGCGGCCTATCAGCTTGTTGGTGGNNNNNNNNNNGGCCTTCGGGTTGTGAACCTCTTTCGCCAGTGAAGAAGGTCCTGCTCTTTGTGGTGGGGTTGACGGTAGCTGCGTTAATGAAGCGCCGGCTAACT
>HMT852_231_373_91_86_487
ACGCTGGCGGCGTGCTTAACACTTGCAAGTCGAACGGGCCTTGTCCCCTTTTTTTTGGGGGTGGGGTTAGTGGCGAACGGCTGAGGAACACGTGAGTAACCTGCCCCTCACTTCTGGATAACCGCTTGAAAGGGTGGCTAATACGGGGTGTTCTGGCCTGCTCGCATGGGTGGGTTTGGAAAGATTCGACCGGTTTTGGTTGTTTTGGTGGGGGATGGGCTCGCGGCCTATCAGCTTGTTGGTGGNNNNNNNNNNGGCCTTCGGGTTGTGAACCTCTTTCGCCAGTGAAGAAGGTCCTGCTCTTTGTGGTGGGGTTGACGGTAGCTGGGTTAATCAAGCGCCGGCTAACT
>HMT852_215_279_449_287_358
ACGCTGGCGGCGTGCTTAACACATGCAAGTCGAACGGGCCTTGTCCTCTTTTTTTTGGGGGTGGGGTTAGTGGCGAACGGGTGAGTAACACGTGAGTACCTGCCCCTCACTTCTGGATAACCGCTTGAAAGGGTGGCTAATACGGGGTGTTCTGGCCTGCTCGCATGGGTGGGTTTGGAAAGATTCGACCGGTTTTGGTTGTTTTGGTGAGGGATGGGCTCGCGGCCTATCAGCTTGTTGGTGGGNNNNNNNNNNGGCCTTCGGGTTGTGAACCTCTTTCGCCAGTGAAGAAGGTCCAGCTCTTTGTGGTGGGGTTGACGGTAGCTGGGTTAATGAAGCGCCGGCTAACT
>HMT852_292_434_504_247_362
ACGCTGGCGGCGTGCTTAACACATGCAAGTCGAACGGGCCTTGTCCTCTTTTTTTTGGGGGTGGGGTTAGTGGCGAACGGGTGAGTAACACGTGAGTACCTGCCCCTCACTTCTGGATAACCGCTTGAAAGGGTGGCTAATACGGGGTGTTCTGGCCTGCTCGCATGGGTGGGTTTGGAAAGATTCGACCGGTTTTGGTTGTTTTGGTGGGGGATGGGCTCGCGGCCTATCAGCTTGTTGGAGGGNNNNNNNNNNGGCCTTCGGGTTGTGAACCTCTTTCGCGAGTGAAGAAGGTCCTGCTCTTTGTGGTGGGGTTGACGGTAGCTGGGTTAATGAAGCGCCGGCTAACT
>HMT852_299_477_10_146_297
ACGCCGGCGGCGTGCTTAACACATGCATGTCGAACGGGCCTTGTCCCCTTTTTTTTGGGGGTGGGGTTAGTGGCGAACGGGTGAGTAACACGTGAGTAACCTGCCCCTCACTTCTGGATAACCGCTTGAAAGGGTGGCTAATACGGGGTGTTCTGGCCTGCTCGCATGGGTGGGTTTGGAAAGATTCGACCGGTTTTGGTTGTTTTGGTGGGGGATGGGCTCGCGGCCTATCAGCTTGTTGGTGGNNNNNNNNNNGGCCTTCGGGTTGTGAACCTCTTTCGCCAGTGAAGAAGGTCCTGCTCTTTGTGGTGGGGTTGACGGTAGGTGGGTTAATGAAGCGCCGGCTAACT
>HMT852_265_110_452_29_191
ACGCTGGCGGCGTGCTTAACACATGCATGTCGAACGGGCCTTGTCCCCTTTTTTTTGGGGGTGGGGTTAGTGGCGAACGGGTGAGTAACACGTGAGTAACCTGCGCCTCACTTCTGGATAACCGCTTGAAAGGGTGGCTAATACGGGGTGTTCTGGCCTGCTCGCATGGGTGGGTTTGGAAAGATGCGACCGGTTTTGGTTGTTTTGGTGGGGGATGGGCTCGCGGCCTATCAGCTTGTTGGTGGNNNNNNNNNNGGCCTTCGGGTTGTGAACCTCTTTCGCCAGTGAAGAAGGTCCTGCTCTTTGTGGTGGGGTTGACGGTAGCTGGGTTAATGAAGCGCCGGCTAACT
>HMT852_37_275_40_56_49
AACGCTGGCGGCGTGCTTAACACATGCAAGTCGAGCGGGCCTTCTCCCCTGTTTTTTGGGGGTGGGGTTAGTGGCGAACGGGTGAGTAACACGTGAGTAACCTGCCCCTCACTTCTGGATAACCGCTTGAAAGGGTGGCTAATACGGGGTATTCTGGCCTGCTCGCATGGGTGGGTTTGGAAAGATTCGACCGGTTTTGGTTGTTTTGGTGGGGGATGGGCTCGCGGCCTATCAGCTTGTTGGTGNNNNNNNNNNGGCCTTCGGGTTGTGAACCTCTTTCGCCAGTGAAGAAGGTCCTGCTCTTTGTGGTGGGATTGACGGTAGCTGGGTTAATGAAGCGCCGGCTAACT
>HMT852_188_191_136_364_266
AACGCTGGCGGCGTGCTTAACACATGCAAGTCGAACGGGCCTTGTCCCCTTTTTTTTGGGGGTGGGGTTAGTGGCGAACGGGTGAGTAACACGTGAGTAACCTGCCCCTCACTTCTGGATAACCGCTTGAGAGGGTGGCTAATACGGGGTATTCTGGCCTGCTCGCATGGGTGGGTTTGGAACGAATCGACCGGTTTTGGTTGTTTTGGTGGGGGATGGGCTCGCGGCCTATCAGCTTGTTGGTGNNNNNNNNNNGGCCTTCGGGTTGTGAACCTCTTTCGCCAGTGAAGAAGGTCCTGCTCTTTGTGGTGGGATTGACGGTAGCTGGGTTAATGAAGCGCCGGCTAACT
>HMT852_245_436_118_309_127
ACGCTGGCGGCGTGCTTAACACATGCAAGTCGAACGGGCCTTGTCCTCTTTTTTTTGGGGGTTGGGGTTAGTGGCGAACGGGTGAGTAACACGTGAGTAACCTGCCCCTCACGTCTGGATATCCGCTTGAAAGGGTGGCTAATACGGGGTGTTCTGGCCTGCTCGCATGGGTGGGTTTGGAAAGATTCGACCGGTTTTGGTTGTTTTGGTGGGGGATGGGCTCGCGGCCTATCAGCTTGCTGGTGNNNNNNNNNNGGCCTTCGGGTTGTGAACCTCTTTCGCGAGTGAAGAAGGTCCTGCTCTTTGTGGTGGGGTTGACGGTAGCTGGGTTAATGAAGCGCCGGCTAACT
>HMT852_177_59_410_337_447
ACGCTGGCGGCGTGCTTAACACATGCAAGTCGAACGGGCCTTGTCCTCTTTTTATTGGGGGTTGGGGTTAGTGGCGAACGGGTGAGTAACACGTGAGTAACCTGCCCCTCACTTCTGGATAACCGCTTGAAAGGGTGGCTAATACGGGGTGTTCTGGCCTGCTCGCATGGGAGGGTTTGGAAAGATTCGACCGGTTTTGGTTGTTTTGGTGGGGGATGGGCTCGCGGCCTATCAGCTTGTTGGTGNNNNNNNNNNGTCCTTCGGGTTGTGAACCTCTTTCGCCAGTGAAGAAGCTCCTGCTCTTTGTGGTGGGGTTGACGGTAGCTGGGTTAATGAAGCGCCGGCTAACT
>HMT852_477_47_500_198_36
ACGCTGGCGGCGTGCTTAACACATGCAAGTTGAACGGGCCTAGTCCCCTTTTTTTTTTGGGGGTGGGGTTAGTGGCGAACGGGTGAGTAACACGTGAGTAACCTGCCCCTCACTTCTGGATAACCGCTTGAAAGGGTGGCTAATACGGGGTGTTCTGGCCTGCTCGCATGGGTGGGTTTGGAAAGATTCGACTGGTTTTGGTTGTTTTGGTGGGGGATGGGCTCGCGGCCTATCAGCTTGTTGGTNNNNNNNNNNGGCCTTCGGGTTGTGAACCTCTTTCGCCAGTGAAGAAGGTCCTGCTCTTTGTGGTGGGGTTGACGGTAGCTGGGTTAATGAAGCGCCGGCCAACT
>HMT852_81_114_465_91_481
ACGCTGGCGGCGTGCTTAACACATGCAAGTCGAACGGGCCTTGTCCCCTTTTTTTTTTGGGGGTGGGGTTAGTGGCGAACGGGTGTGTAACACGTGAGTAACCTGCCCGTCACTTCTGGATAACCGCTTGAAAGGGTGGCTAATACGGGGTGTTCTGGCCTGCTCGCATGGGTGGGTTTGGAAAGATTCGACCGGTTTTGGTTGTTTTGGTGGGGGATGGGCTCGCGGCCTATCAGCTTGTTGGTNNNNNNNNNNGGCCTTCGGGTTGTGAACCTCTTTCGCCAGTGAAGAAGGTCCTGCTCTTTGTGGTTGGGTTGACGGTAGCTTGGTTAATGAAGCGCCGGCTAACT
>HMT852_59_389_207_312_456
ACGCTGGCGGCGTGCTTAACACATGCAAGTCGAACGGGCCTTGTCCTCTTTTTATTTGGGGGTGGGGTTAGTGGCGAACGGGTGAGTAACACGTGAGTAACCTGCCCCTCACTTCTGGATAACCGCTTGAAAGGGTGGCTAATACGGGGTGTTCTGGCCTGCTCGCATGGGTGGGTTTGGAAAGATTCGACCGGTTTTGGTAGTTTTGGTGGGGGATGGGCTCGCGGCCTATCAGCTTGTTGGTGNNNNNNNNNNGGCCTTCGGGTTGTGAACCTCTTTCGCCAGTGAAGAAGGTCCTGCTCCTTGTGGTGGGGTTGACGGTAGCTGGGTTAATGAAGCGCCGGCTAACT
>HMT852_173_483_156_453_331
ACGCTGGCGGCGTGCTTAACACATGCAAGTCGAACGGGCCTTGTCCTCTTTTTTTTTGGGGGTGGGGTTAGTGGCGAACGGGTGAGTAACACGTGAGTAACCTGCCCCTCACTTCTGGATAACCGCTTGAAAGGGTGGCTAATACGGGGTGTTCTGGCCTGCTCGCACGGGTGGGTTTGGAAAGATTCGACCGGTTTTGGTTGTTTTGGTGGGGGATGGGCTCGCGGCCTATCAGCTTGTTGGTGNNNNNNNNNNGGCCTTCGGGTTGTGAACCTCTTTCGCCAGTGAAGAAGGTCCTGGTCTTTGTGGTGGGGTTGACGGTAGCTGGGGTAATGAAGCGCCGGCTAACT
>HMT852_503_111_366_92_121
ACGCTGGCGGCGTGCTTAACACATGCAAGTCGAACGGGCCTTGTCCCCTTTTTTTTGGGGGTGGGGTTAGTGGCGAACGGGTGAGTCACACGTGAGTAACCTGCCGCTCACTTCTCGATAACCGCTTGAAAGGGTGGCTAATACGGGGTGTTCTGGCCTGCTCGCATGGGTGGGTTTGGAAAGATTCGACCGGTTTTGGTTGTTTTGGTGGGGGATGGGCTCGCGGCCTATCAGCTTGTTGGTGGNNNNNNNNNNGGCCTTCGGGTTGTGAACCTCTTTCGCCAGTGAAGAAGGTCCTGCTCTTTGTGGTGGGATTGACGGTAGCTGGGTTAATGAAGCGCCGGCTAACT
>HMT852_435_148_73_497_180
ACGCTGGCGGCGTGCTTAACACATGCAAGTCGAACGGGCCTTGTCCCCTTTTTTTTGGGGGTGGGGTGAGTGGCGAACGGGTGAGTAACACGTGAGTAACCTGCCCCTCACTTCTGGATAACCGCTTGAAAGGGTGGCTAATACGGGGTGTTCTGGCCTGCTCGCATGGGTGGGCTTGGAAAGATTCGACCGGTTTTGGTTGTTTTGGTGGGGGATGGGCTCGCGGCCTATCAGCTTGTTGGTGGNNNNNNNNNNGGCCTTCGGGTTGTGAACCTCTTTCGCGAGTGAAGAAGGTCCTGCTCTTTGTGGTGGGATTGACGGTAGCTGGGTTAATGAAGCGCCGGATAACT
>HMT852_94_312_174_194_49
ACGCTGGCGGCGTGCTTAACACATGCAAGTCGAACGGGCCTTGACCCCTTTTTTTTGGGGGTGGGGTTAGTGGCGAACGGGTGAGTAATACGTGAGTAACCTGCCCCTCACTTCTGGATAACCGCTTGAAAGGGTGGCTAATACGGGGTGTTCTGGCCTGCTCGCATGCGTGGGTTTGGAAAGATTCGACCGGTTTTGGTTGTTTTGGTGGGGGATGGGCTCGCGGCCTATCAGCTTGTTGGTGGNNNNNNNNNNGGCCTTCGGGTTGTGAACCTCTTTCGCCAGTGGAGAAGGTCCTGCTCTTTGTGGTGGGGTTGACGGTAGCTGGGTTAATGAAGCGCCGGCTAACT
>HMT852_505_231_389_13_502
ACGCTGGCGGCGTGCTTAACACATGCAAGTCGAACGGGCCTTGTCCCCTTTTTTTTGGGGGTGGGGTTAGTGGCGAACGGGTGAGTAACACGTGAGTAACCTGCCCCTCACTTCTGGATAACCGCTTGAAAGGGTGGCTAATACGGGGTGTTCTGGCCTGCTCGCATGGGTGGGTTTGGAAAGATTCGACCGGTTTTGGTTGTTTTGGTGGGGGATGGGCTCGCGTCCTATCAGCTTGTTGGTGGNNNNNNNNNNGGCCTTCGGGTTGTGAACCTCTTTCGCCAGTGGAGAAGGTCCTGCTCTTTGTGGTGGGGTTGACGGTAGCTGGGTTAATGAAGCGCCGGCTAACG
>HMT852_18_331_112_157_222
ACGCTGGCGGCGCGCTTAACACATGCAAGTCGAACGGGCCTTGTCCCCTTTTTTTGGGGGTGGGGTTAGTGGCGAACGGGTGAGTAACACGTGAGTAACCTGCCCCGCACTTCTGGATAACCGCTTGAAAGGGTGGCTAATACGGGGTGTTCTGGCCTGCTCGCATGGGTGGGTTTGGAAAGATTCGACCGGTTTTGGTTGTTTTGGTGGGGGATGAGCTCGCGGCCTATCAGCTTGTTGGTGGGNNNNNNNNNNGGCCTTCGGGTTGTGAACCTCTTTCGCCAGTGAAGAAGGTCCTGCTCTTTGTGGTGGGGTCGACGGTAGCTGGGTTAATGAAGCGCCGGCTAACT
>HMT852_249_38_168_492_403
ACGCTGGCGGCGTGCTTAACACATGCAAGTCGGACGGGCCTTGTCCCCTTTTTTTGGGGGTGGGGTTAGTGGCGAACGGGTGAGTAACACGTGAGTAACCTGCCCCTCACTTCTGGATAACCGCTTGAAAGGGTGGCTAATACGGGGTGTTCTGGCCTGCTCTCATGGGTGGGTTTGGAAAGATTCGACCGGTTTTGGTTGTTTTGGTGGGGGATGGGCTCGCGGCCTATCAGCTTGTTGGTGCGNNNNNNNNNNGGCCTTCGGGTTGTGAACCTCTTTCGCCAGTGAAGAAGGTCCTGCTCTTTGTGGTGGGGTCGACGGTAGCTGGGTTAATGAAGCGACGGCTAACT
>HMT852_129_160_352_303_405
ACGCTGGCGGCGTGCTTAACACATGCAAGTCGAACGGGCCTTGTCCTCTTTTTTTTGGGGGTGGGGTTAGTGGCGAACGGGTGAGTAACACGTGAGTAACCTGCCCCTCACTTCTGGATAACCGCTTGAAAGGGTGGCTAATACGGGGTGTTCTCGCCTGCTCGCATGGGTGGGTCTGGAAAGATTCGACCGGTTTTGGTTGTTTTGGTGGGGGATGGGCTCGCGGCCTATCAGCTTGTTGGTGGNNNNNNNNNNGGCCTTCGGGTTGTGAACCTCTTTCGCCAGTGAAGAAGGTCCTGCTCTTTGTGGTGGGGTTGACGGTAGCTGGGTTAATGAAGCGCCGGCTAACT
>HMT852_494_275_176_400_270
ACGCTGGCGGCGTGCTTAACACATGCAAGTCGAACGGGCCTTGTCCTCTTTTTTTTGGGGGTGGGGTTAGTGGCGAACGGGTGAGTAACACGTGAGTAACCTGCCCCTCACTTCTGGATAACCGCTTGAAAGGGTGGCTAATACGGGGTGTTCTGGCCTGCTCGCATGGGCGGGTCTGGAAAGATTCGACCGGTTTTGGTTGTTTTGGTGGGGGATGGGCTCGCGGCCTATCAGCTTGTTGGTGGNNNNNNNNNNGGCCTTCGGGTTGTGAACCTCTTTCGCCAGTGAAGAAGGTCCTGCTCTTTGTGGTGGGGTTGACGGTAGCTGGGTTAATGAAGCGCAGGCTAACT
>HMT852_386_309_504_262_203
ACGCTGGCGGCGTGCTTAACACATGCAAGTCGAACGGGCCTTGTCCCCTTTTTTTTGGGGGTGGGGTTAGTGGTGAACGGGTGAGTAACACGTGAGTAACCTGCCCCTCACTTCTGGATAACCGCTTGAAAGGGTGGCTAATACGGGGTGTTCTGGCCTGCTCGCATGGGTGGGTTTGGAAAGATTCGACCGGTTTTTGTTGTTTTGGTGGGGGATGGGCTCGCGGCCTATCAGCTTGTTGGTGGNNNNNNNNNNGGCCTTCGGGTTGTGAACCTCTTTCGCCAGTGAAGAAGGTCCTGCTCTTTGTGGTGGGGTTGACGGTAGCTGGGTTAATGAAGCGCCGGCTAACT
>HMT852_305_427_271_275_416
ACGCTGGCGGCGTGCTTAACACATGCAAGTCGAACGGGCCTTGTCCCCTTTTTTTTGGGGGTGGGGTTAGTGGTGAACGGGTGAGTAACACGTGAGTAACCTGCCCCTCACTTCTGGATAACCGCTTGAAAGGGTGGCTAATACGGGGTGTTCTGGCCTGCTCGCATGGGTGGGTTTGGAAAGATTCGACCGGTTTTGGTTGTTTTGGTGGGGGATGGGCTCGCGGCCTATCAGCTTGTTGGTGGNNNNNNNNNNGGCCTTCGTGTTGTGAACCTCTTTCGCCAGTGAAGAAGGTCCTGCTCTTTGTGGTGGGGTTGACGGTAGCTGGGTTAATGAAGCGCCGGCTAACT
>HMT852_422_308_399_135_234
ACGCTGGCGGCGTGCTTAACACATGCAAGTCGAACGGGCCTTGTCCTCTTTTTTTTGGGGGTGGGGTTAGTGGCGAACGGGTGAGTAACACGTGAGTAACCTGCCCCTCACTTCTGGATAACCGCTTGATAGGGTGGCTAATACGGGGTGTTCTGGCCTGCTCGCATGGGTGGGTTTGGAAAGATTTGACCGGTTTTGGTTGTTTTGGTGGGGGATGGGCTCGCGGCCGATCAGCTTGTTGGTGGNNNNNNNNNNGGCCTTCGGGTTGTGAACCTCTTTCGCCAGTGAAGAAGGTCCTGCTCTTTGTGGTGGGGTTGACGGTAGCTGGGTTAATGAAGCGCCGGCTAACT
>HMT852_340_262_363_144_13
ACGCTGGTGGCGTGCTTAACACATGCAAGTCGAACGGGCCTTGTCCTCTTTTTTTTGGGGGTGGGGTTAGTGGCGAACGGGTGAGTAACACGTGAGTAACCTGCCCCTCACTTCTGGATAACCGCTTGAAAGGGTGGCCAATACGGGGTGTTCTGGCCTGCTCGCATGGGTGGGTTTGGAAAGATTTGACCGGTTTTGGTTGTTTTGGTGGGGGATGGGCTCGCGGCCTATCAGCTTGTTGGTGGNNNNNNNNNNGGCCTTCGGGTTGTGAACCTCTTTCGCCAGTGAAGAAGGTCCTGCTCTTTGTGGTGGGGTTGACGGTAGCTGGGTTAATGAAGCGCCGGCTAACT
>HMT852_169_124_138_54_191
ACGCTGGCGGCGTGCTTAACACATTGCAAGTCGAACGGGCCTTGTCCCCTTTTTTTGGGGGTGGGGTTAGTGGCGAACGGGTGAGTAACACGTGAGTAACCTGCCCCTCACTTCTGGAGAACCGCTTGAAAGTGTGGCTAATACGGGGTGTTCTGGCCTGCTCACATGGGTGGGTTTGGAAAGATGCGACCGGTTTTGGTTGTTTTGGTGGGGGATGGGCTCGCGGCCTATCAGCTTGTTGGTGGNNNNNNNNNNGGCCTTCGGGTTGTGAACCTCTTTCGCCAGTGAAGAAGGTCCTGCTCTTTGTGGTGGGGTTGACGGTAGCTGGGTTAATGAAGCGCCGGCTAACT
>HMT852_454_320_168_189_362
ACGCTGGCGGCGTGCTTAACACATTGCAAGTCGAACGGGCCTTGTCCCCTTTTTTTGGGGGTGGGGTTAGTGGCGAACGGGTGAGTAACACGTGAGTAACCTGCCCCTCACTTCTGGATAACCGCTTGAAAGGGTGGCTAATACGGGGTGTTCTGGCCTGCTCGCATGGGTGGGTTTGGAAAGCTTCGACCGGTTTTGGTTGTTTTGGTGGGGGATGGGCTCGCGGCCTATCAGCTTGTTGGTGGNNNNNNNNNNGGCCTTCGGGTTGTGAACCTCTTTCGCCAGTGAAGAAGGTCCTGCTATTTGTGGTGGGGTTGACGGTAGCTGGGTTAATGAAGCGCCGGCTAACT
>HMT852_79_103_424_354_285
ACGCTGGCGGCGTGCTTAACACATGCAAGTCGAACGGGCCTTGTCCTCTTTTTTTTGGGGGTGGGGTTAGTGGAGAACGGGTGAGTAACACGTGAGTCACCTGCCCCTCACTTCTGGATAACCGCTTGAAAGGGTGGCTAATACGGGGTGTTCTGGCCTGCTCGCATGGGTGGGTTTGGAAAGATTCGACCGGTTTTGGTTGTTTTGGTGGGGGATGGGCTCGCGGCCTATCGGCTTGTTGGTGGNNNNNNNNNNGGCCTTCGGGTTGTGAACCTCTTTCGCCAGTGAAGAAGGTCCTGCTCTTTGTGGTGGGGTTGACGGTAGCTGGGTTAATGAAGCGCCGGCTAACT
>HMT852_9_386_157_287_110
ACGATGGCGGCGTGCTTAACACATGCAAGTCGAACGGGCCTTGTCCTCTTTTTTTTGGGGGTGGGGTTAGTGGCGAACGGGTGAGTAACACGTGAGTAACCTGCGCCTCACTTCTGGATAACCGCTTGAAAGGGTGGCTAATACGGGGTGTACTGGCCTGCTCGCATGGGTGGGTTTGGAAAGATTCGACCGGTTTTGGTTGTTTTGGTGGGGGATGGGCTCGCGGCCTATCGGCTTGTTGGTGGNNNNNNNNNNGGCCTTCGGGTTGTGAACCTCTTTCGCCAGTGAAGAAGGTCCTGCTCTTTGTGGTGGGGTTGACGGTAGCTGGGTTAATGAAGCGCCGGCTAACT
>HMT852_456_290_399_329_71
ACGCTGGCGGCGTGCTTAACACATGCAAGTCGAACGGGCCTTGTCCCCTTTTTTTTGGGGGTGGGATTAGTGGCGAACGGGTGAGTAACACGTGAGTAACCTGCCCCTCACTTCTGGATAACCGCTTGAAAGGGTGGCTAATACGGGGTGTTCTGGCCTGCTCGCATGGGTGGGTTTGGAAAGATTCGACCGGTTTTGGTTGTTTTGGTGGGGGATGGGCTCGCGGCCTATCAGCTTGTTGGTGGNNNNNNNNNNGGCCTTCGGGTTGTGAACCTCTTTCGCCAGTGAAGAAGGTCCTGCTCTCTGTGGTGGGGTTGACGGTAGCTGGGTTAATGAAGCGCCGGCTAACT
>HMT852_283_175_36_444_479
ACGCTGGCGGCGTGCTTAACACATGCAAGTAGAACGGGCCTTGTCCCCTTTTTTTTGGGGGTGGGGTTAGTGGCGAACGGGTGAGTAACACGTGAGTAACCTGCCCCTCACTTCTGGATAACCGCTTGAAAGGGTGGCTAATACGGGGTGTTCTGGCCTGCTCGCATGGGTGGGTTTGGAAAGATTCGACCGGTTTTGGTTGTTTTGGTGGGGGATGGGCTCGCGGCCTATCAGCTTGTTGGTGGNNNNNNNNNNGGCCTTCGGGTTGTGAACCTCTTTCGCCAGTGAAGAAGGTCCTGCTCTTTGTGGTGGGGTTGACGGTAGCTAGGTTAATGAAGCGCCGGCTAACT
>HMT852_329_319_407_159_110
ACGCTGGCGGCGTGCTTAACACATGCAAGTCGAACGGGCCTTGTCCCCTTTTTTTTGGGGGTGGGGTTAGTGGCGAACGGGTGAGTAACACGTGAGTAACCTGCACCTCACTTCTGGATAACCGCTTGAAAGGGTGGCTAATACGGGGTGTTCTGGCCTGCTCGCATGGGTGGGTTTGGAAAGATTCGACCGGTTTTGGTTGTTTTGGTGGGGGATGGGCTCGCGGCCTATCAGCTTGTTGGTGGNNNNNNNNNNGGCCTTTGGGTTGTGAACCTCTTTCGCCAGTGAAGAAGGTCCTGCTCTTTGTGGTGGGGTTGACGGTAGCTGGGTTAATGAAGCGCCGGCTAACT
>HMT852_298_54_365_121_179
ACGCTGGCGGCGTGCTTAACACATGCAAGTCGAACGGGCCTTGTCCCCCTTTTTTTGGGGGTGGGGTTAGTGGCGAACGGGTGAGTAACACGTGAGTAACCTGCCCCTCACTTCTCGATAACCGCTTGAAAGGGTGGCTAATACGGGGTGTTCTGGCCTGCTCGCATGGGTGGCTTTGGAAAGATTCGACCGGTTTTGGTTGTTTTGGTGGGGGATGGGCTCGCGGCCTATCAGCTTGTTGGTGGNNNNNNNNNNGGCCTTTGGGTTGTGAACCTCTTTCGCCAGTGAAGAAGGTCCTGCTCTTTGTGGTGGGGTTGACGGTAGCTGGGTTAATGAAGCGCCGGCTAACT
>HMT852_289_219_274_104_246
ACGCTGGCGGCGTGCTTAACACATGCAAGTCGAACGGGCCTTGTCCCCTTTTTTTGGGGGTGGGGTTAGTGGCGAACGGGTGAGTAACACGTGAGTAATCTGCCCCTCACTTCTGGATAACCGCCTGAAAGGGTGGCTAATACGGGGTGTTCTGGCCTGCTCGCATGGGTGGGTTTGGAAAGATTCGACCGGTTTTGGTTGTTTTGGTGGGGGGTGGGCTCGCGGCCTATCAGCTTGTTGATGGGNNNNNNNNNNGGCCTTCGGGTTGTGAACCTCTTTCGCCAGTGAAGAAGGTCCTGCTCTTTGTGGTGGGGTTGACGGTAGCTGGGTTAATGAAGCGCCGGCTAACT
>HMT852_294_326_138_5_433
ACGCTGGCGGCGTGCTTAACACATGCAAGTCGAACGGGCCTTGTCCCCTTTTTTTGGGGGTGGGGTTAGTGGCGAACGGGTGAGTAACACGTGAGTAACCTGCCCCTCACTTCTGGATAACCGCCTGAAAGGGTGGCTAATACGGGGTGTTCTGGCCTGCTCGCATGGGTGGGTTTGGAAAGATTCGACCGGTTTTGGTTGTTTTGGTGGGGGATGGGCTCGCGGCCTATCAGCTTGTTGGTGGGNNNNNNNNNNGGCCTTCGGGTTGTGAACCTCTTTCGGCAGTGAAGAAGGTCCTGCTCTTTGTGGTGGGGTTGACGGTAGCTGGGTTAATGAAGCGCCGGCTAACT
>HMT852_3_430_488_503_454
ACGCTGGCGGCGTGCTTAACACATGCAAGTCGAACGGGCCTTGTCCCCTTTTTTTTTGGGGGTGGGGTTAGTGGCGAACGGGTGAGTAACACGTGAGTAACCTGCCCCTCACTTCTGGATAACCGCTTGAAAGGGTGGCTAATACGGGGTGTTCTGACCTGCTCGCATGGGTGGGTTTGGAAAGATTCGACCGGTTTTGGTTGTTTTGGTGGGGGATGGGCTCGCGGCCTATCAGCTTGTTGGTGNNNNNNNNNNGGCCTTCGGGTTGTGAACCTCGTTCGCCAGTGAAGAAGGCCCTGCTCTTTGTGGTGGGGTTGACGGTAGCTGGGTTAATCAAGCGCCGGCTAACC
>HMT852_352_71_128_191_366
ACGCTGGCGGCGTGCTTAACACATGCAAGTCGAACGGGCCTTGTCCCCTTTTTTTTTGGGGGTGGAGTTAGTGGCGAACGGGTGAGTAACACGTGAGTAACCTGCCCCTCACTTCTGGATAAGCGCTTGAAAGGGTGGCTAATACGGGGTGTTCTGACCTGCTCGCATGGGTGGGTTTGGAAAGACTCGACCGGTTTTGGTTGTTTTGGTGGGGGATGGGCTCGCGGCCTATCAGCTTGTTGGTGNNNNNNNNNNGGCCTTCGGGTTGTGAACCTCTTTCGCCAGTGAAGAAGGCCCTGCTCTTTGTGGTGGGGTTGACGGTAGCTGGGTTAATGAAGCGCCGGCTAACT
>HMT852_171_101_409_434_227
ACGCTGGCGGCGTGCTTAACACATGCAAGTCGAACGGGCCTTGTCCCCTTTTTTTTGGGGGTGGGGTTAGTGGCGAACGGGTGAGTAACACGTGACTAACCTGCCCCTCACTTCTGGATAACCGCTTGAAAGGGTGGCTAATACGGGGTGTTCTGGCCTGCTCGCATGGGTGGGTTTGGAAAGATTCGACCGGTTTTGGTTGTTTTGGTGGGGGATGGGCTTGCGGCCTATCAGCCTGTTGGTGGNNNNNNNNNNGACCTTCGGGTTGTGAACCTCTTTCGTCAGTGAAGAAGGTCCTGCTCTTTGTGGTGGGGTTGACGGTAGCTGGGTTAATGAAGCGCCGGCTAACT
>HMT852_145_251_404_324_297
ACGCTGGCGGCGTGCTTAACACATGCAAGTCGAACGGGCCTTGTCCCCTTTTTTTTGGGGGTGGGGTTAGTGGCGAACGGGTGAGTAACACGTGAGTAACCTGCCCCTCACTTCTGGATAACCGCTTGAAAGGGTGGCTGATACGGGGTGTTCTGGCCTGCTCGCGTGGGTGGGTTTGGAAAGATTCGACCGGTTTTGGTTGTTTTGGTGGGGGATGGGCTCGCGGCCTATCAGCCTGTTGGTGGNNNNNNNNNNGGCCTTCGGGTTGTGAACCTCTTTCGCCAGTGAAGAAGGTCCTGCTCTTTGTGGTGGGGTTGACGGTAGCTGGGTTAATGAAGCGCCGGCTAACT
>HMT852_215_208_295_414_495
ACGCTGGCGGCGTGCTTAACACATGCAAGTCGAACGGGCCTTGTCCCCTTTTTTTTTGGGGGTGGGGTTAGTGGCGAACGGGTGAGTAACACGTGAGTAACCTGCCCCTCACTTCTGGATAACCGCTTGAAAGGGTGGCTAATACGGGGTGTTCTGGCCTGCTCGCATGGGTGGGTTTGGAAAGATTCGACCGGTTTTGGTTATTTTGGCGGGGGATGGGCTCGCGGCCTATCAGCTTGTTGGTGNNNNNNNNNNGGCCTTCGGGTTGTGAACCTCCTTCGCCAGTGAAGAAGGTCCTGCTCTTTGTGGTGGGGTTGACGGTAGCTGGGTTAATGAAGCGCCGGCTAACT
>HMT852_9_61_424_326_273
ACGGTGGCGGCGTGCTTAACACATGCAAGTCGAACGGGCCTTGTCCCCTTTTTTTCTGGGGGTGGGGTTAGTGGCGAACGGGTGAGTAACACGTGAGTAACCTGCCCCTCACTTCTGGATAACCGCTTGAAAGGGTGGCTAATACGGGGTGTTCTGGCCTGCTCGCATGGGTGGGTTTGGAAAGATTCGACCGGTTTTGGTTGTTTTGGTGGGGGATGGGCTCGCGGCCTATCAGCTTGTTGGTGNNNNNNNNNNGGCCTTCGGGTTGTGCACCTCCTTCGCCAGTGAAGAAGGTCCTGCTCTTTGTGGTGGGGTTGACGGTAGCTGGGTTAATGAAGCGCCGGCTAACT
>HMT852_429_123_316_12_172
ACGCTGTCGGCGTGCTTAACACATGCAAGTCGAACGGGCCTTGTCCTCCTTTTTTTGGGGGTGGGGTTAGTGGCGAACGGGTGAGTAACACGTGAGTAACCTGCCCCTCACTTCTGGGTAACCGCTTGAAAGGGTGGCTAATACGGGGTGTTCTGGCCTGCTCGCACGGGTGGGTTTGGAAAGATTCGACCGGTTTTGGTTGTTTTGGTGGGGGATGGGCTCGCGGCCTATCAGCTTGTTGGTGGNNNNNNNNNNGGCCTTCGGGTTGTGAACCTCGTTCGCCAGTGAAGAAGGTCCTGCTCTTTGTGGTGGGGTTGACGGTAGCTGGGTTAATGAAGCGCCGGCTAACT
>HMT852_279_491_463_46_68
ACGCTGGCGGCGTGCTTAACACATGCAAGTCGAACGGGCCATGTCCTCCTTTTTTTGGGGGTTGGGTTAGTGGCGAACGGGTGAGTAACACGTGAGTAACCTGCCCCTCACTTCTGGATAACCGCTTGAAAGGGTGGCTAATACGGGGTGTTCTGGCCTGCTCGCATGGGTGGGTTTGGAAAGATTCGACCGGTTTTGGTTGTTTTGGTGGGGGATGGGCTCGCGGCCTATCAGCTTGTTGGTGGNNNNNNNNNNGGCCTTCGGGTTGTGAACCTCTTTCGCCAGTGAAGAAGGTCCTGCTCTTTGTGGTAGGGTTGACGGTAGCTGGGTTAATGAAGAGCCGGCTAACT
>HMT852_388_316_456_454_193
AACGCTGGCGGCGTGCTTAACACATGCAAGTCGAACGGGCCTTGTCCCCTTTTTTTTTGGGGGTGGGGTTAGTGGCGAACGGGTGAGTAACACGTGAGTAACCTGCCCCTCACTTCTGGATAACCGCTTGAAAGGGTGGCTAATACGGGGTGTTCTGGCCTGCTCGCATGGGTGGGTTTGGAAAGATACGACCGGTTTTGGTTGTTTTGGTGGGGGATGGGCTCGCGGCCTATCAGCTTGTTGGTNNNNNNNNNNGGCCTTCGGGTTGTGAACCTCTTTCGCCAGTGAAGAAGGTCCTGATGTTTGTGGTGGGGTTGACGGTAGCTGGGTTAATGAAGCGCCGGCTAACT
>HMT852_388_58_333_419_15
AACGCTGGCTGCGTGCTTAACACATGCAAGTCGAACGGGCCTTGTCCCCTTTATTTTTGGGGGTGGGGTTAGTGGCGAACGGGTGAGTAACACGTGAGTAACCTGCCCCTCACTTCTGGATAACCGCTTGAAAGGGTGGCTAATACGGGGTGTTCTGGCCTGCTCGCATGGGTGGGTTTGGAAAGATTCGACCGGTTTTGGTTGTTTTGGTGGGGGATGGGCTCGCGGCCTATCAGCTTGTTGGTNNNNNNNNNNGGCCTTCGGGTTGTGAACCTCTTTCGCCAGTGAAGAAGGTCCTGCTCTTTGTGGTGGGGTTGACGGTAGCTGGGTTAATGAAGCGCCGGCTAACT
>HMT852_436_465_265_500_70
ACGCTGGCGGCGTGCTTAACACATGCAAGTCGAACGGGCCTTGTCCCCTTTTTTTGGGGGTGGGGTTAGTGGCGAACGGGTGAGTAACACGTGAGTAACCTGCCCCTCACTTCTGGATAACCGCTTGAAAGGGTGGCTAATACGGGGTGTTCTGGCCTGCTCGCATGGGTGGGTTTGGAAAGATTCGACCGGTTTTGGTTGTTTTGGTGGGGGATGGGCTCGCGGCCTATCAGCTTGTTGGTGGGNNNNNNNNNNGGCCTTCGGGTTGTGAACCTCTTTCGCCAGTGAAGAAGGTCCTGCTCTTTGTGGTGGGGTTGACGGTAGCTGGGTTAATGAAGCGCCGGCTAAAT
>HMT852_137_82_71_484_38
ACGCTGGCGGCGTGCTTAACACATGCAAGTCGTACGGGCCTTGTCCCCTTTTTTTGGGGGTGGGGATAGTGGCGAAAGGGTGAGTAACACGTGAGTAACCTGCCCCTCACTTCTGGATAACCGCTTGAAAGTGTGGCTAATACGGGGTGTTCTGGCCTGCTCGCATGGGTGGGTTTGGAAAGATTCGACCGGTTTTGGTTGTTTTGGTGGGGGATGGGCTCGCGGCCTATCAGCTTGTTGGTGGGNNNNNNNNNNGGCCTTCGGGTTGTGAACCTCTTTCGCCAGTGAAGAAGGTCCTGCTCTTTGTGGTGGGGTTGACGGTAGCTGGGTTAGTGAAGCGCCGGCTAACT
>HMT852_466_288_136_363_39
ACGCTGGCGGCGTGCTTAACACATGCAAGTCGATCGGGCCTTGTCCCCTTTTTTTTGGGGGGTGGGGTTAGTGGCGAACGGGTGAGTAACACGTGAGTAACCTGCCCCTCACTTCTGGATAACCGCTTGACAGGGTGGCTAATACGGGGTGTTCTGGCCTGCTCGCATGGGTGGGTTTGGAAAGATTCGACCGGTTTTGGTTGTTTTGGTGGGGGATGGGCTCGCGGCCTATCAGCTTGTTGGTGNNNNNNNNNNGGCCTTCGGGTTGTGAACCTCTTTCGCCAGTGAAGAAGGTCCTGCTCTTTGTGGTGGAGTTGACGGTAGCTGGGTTAATGAAGCGCCGGCTAACT
>HMT852_335_505_181_296_247
ACGCTGGCGGCGTGCTTAACACATGCAAGTCGAACGGGCCTTGTCCCCTTTTTTTTGGGGGGTGGGGTTAGTGGCGAACGGGTGAGTAACACGTGAGTAACCTGCCCCTCACTTCTGGATAACCGCTTGAAAGGGTGGCTAATACGGGGTGTTCTGGCCTGCTCGCATGGGTGGGATTGGAAAGATTCGACCGGTTTTGGTTGTTTTGGTGGGGGATGGGCTCGCGGCCTATCAGCTTGTTTGTGNNNNNNNNNNGGCCTTCGGGTTGTGAACCTCTTTCGCCAGTGAAGAAGGTCCTGCTCTTTGTGGTGGGGTTGACGGTAGCTGGGTTAATGAAGCGCCGGCTAACT
>HMT852_336_366_278_77_207
ACGCTGGCGGCGTGCTTAACACATGCAAGTCGGACGGGCCTTGTCCCCTTTTTTTTGGGGGTGGGGTTAGTCGCGAACGGGTGAGTAACACGTGAGTAACCTGCCCCTCACTTCTGGATAACCGCTTGAAAGGGTGGCTAATACGGGGTGTTCTGGCCTGCTCGCATGGGTGGGTTTGGAAAGATTCGACCGGTTTTGGTTCTTTTGGTGGGGGATGGGCTCGCGGCCTATCAGCTTGTTGGTGGNNNNNNNNNNGGCCTTCGGGTTGTGAACCTCTTTCGCCAGTGAAGAAGGTCCTGCTCTTTGTGGTGGGATTGACGGTAGCTGGGTTAATGAAGCGCCGGCTAACT
>HMT852_114_378_50_486_193
ACGCTGGCGGCGTGCTTAACACATGCAAGTCGGACGGGCCTTGTGCCCTTTTTTTTGGGGGTGGGGTTAGTGGCGAACGGGTGAGTAACACGTGAGTAACCTGCCCCTTACTTCTGGATAACCGCTTGAAAGGGTGGCTAATACGGGGTGTTCTGGCCTGCTCGCATGGGTGGGTTTGGAAAGATTCGACCGGTTTTGGTTGTTTTGGTGGGGGATGGGCTCGCGGCCTATCAGCTTGTTGGTGGNNNNNNNNNNGGCCTTCGGGTTGTGAACCTCTTTCGCCAGTGAAGAAGGTCCTGCTCTTTGTGGTGGGATTGACGGTAGCTGGGTTAAAGAAGCGCCGGCTAACT
>HMT852_144_46_13_364_293
ACGCTGGCGGCGTGCTTAACACATGCAAGTCGAACGGGCCGTGTCCTCTTTTTTTTTGGGGGTGGGGTTAGTGGCGAACGGGTGAGTAACACGTGAGTAACCTGCCCCTCACTTCTGGATAACCGCTTGAAAGGGTGGCTAATACGGGGTGTTCTGGCCTGCTCGCATGGGTGGGTTTGGAAAGATTCGACCGGCTTTGGTTGTTTTGGTGGGGGATGGGCTCGCGGCCTATCAGCTTGTTGGTGNNNNNNNNNNGGCCTTCGGGTTGTGAACCTCTTTCGCCAGTGAAGAAGGTCCTGCTCTTTGTGGTGGGGTTGACGGTAGCTGGGTTAATGAAGCGCCGGCTAACT
>HMT852_354_426_160_305_502
ACGCTGGCGGCGTGCTTAACACATGCAAGTCGAACGGGCCTTGTCCTCTTTTTTTTTGGGGGTGGGGTTAGTGGCGAACGGGTGAGTAACACGTGAGTAACCTGCCCCTCACTTCTGGATAACCGCTTGAAAGGGTGGCTAATACGGGGTGTTCAGGCCTGCTCGCATGGGTGGGTTTGGAAAGATTCGACCGGCTTTGGTTGTTTTGGTGGGGGATGGGCTCGCGGCCTATCAGCTTGTTGGTGNNNNNNNNNNGGCCTTCGGGTTGTGAAGCTCTTTCGCCAGTGAAGAAGGTCCTGCTCTTTGTGGTGGGGTTGACGGTAGCTGGGTTAATGAAGCGCCGGCTAACT
>HMT852_343_445_393_468_431
ACGCTGGCGGCGTGCTTAACACATGCAAGTCGAACGGGCCTTGTCCTCTTTTTTTTGGGGGTGGGGTTAGTGGCGAACGGGTGAGTAACACGTGAGTAACCTGCCCCTCACTTCTGGATAACCGCTTGAAAGGGTGGCTAATACGGGGTGTTCTGGCCTGCTCGCATGGGTGGGTTTGGAAAGATTCGACCGGTTTTGGTTGTTTTGGTGGGGGATGGGCTCGCGGCCTATCAGCTTGTTGGTGGNNNNNNNNNNGGCCTTCGGGTTGTGAACCTCTTTCGCCAGTGAAGAATGTCCTGCTCTTTGTGGTGGGGTAGACGGTAGCTGGGTTAATGAAGCGCCGGCTAACT
>HMT852_310_221_285_204_367
ACGCTGGCGGCGTGCTTAACACATGCAAGTCGAACGGGCCTTGTCCTCTTTTTTTTGGGGGTGGGGTTAGTGGCGAACGGGTGAGTAACACGTGAGTAACCTGCCCCTCACTTCTGGATAACCGCTTGAAAGGGTGGCTAATACGGGGTGTTCTGGCCTGCTCGCATGGGTGGGTTTGGAAAGATTCGACCGGTTTTGGTTGTTTTGGTGGGGGAAGGGCTCGCGGCCTATCAGCTTGTTGGTGGNNNNNNNNNNGGCCTTCGGGTTGTGAACCTCTTTCGCCAGTGAAGAAGGTCCTGCTCTTTGTGGTGGGGTTGACGGTAGCTGGGTTAATGAAGCGCCGGCTAACT
>HMT852_188_274_144_291_94
ACGCTGGCGGCGTGCTTAACACATGCAAGTCGAACGGGCCTTGTCCCCTTTTTTTTGGGGGTGGGGTTAGTGGCGAACGGGTGAGTAATACGTGAGTAACCTGCCCCTCACTTCTGGATAACCGCCTGAAAGGGTGGCCAATACGGGGTGTTCTGGCCTGCTCGCATGGGTGGGTTTGGAAAGATTCGACCGGTTTTGGTTGTTTTGGTGGGGGATGGGCTCGCGGCCTATCAGCTTGTTGGTGGNNNNNNNNNNGGCCTTCGGGTTGTGAACCTCTTTCGCCAGTGAAGAAGGTCCTGCTCTTTGTGGTGGGGTTGACGGTAGCTGGGTTAATGAAGCGCCGGCTAACT
>HMT852_415_198_177_297_339
ACGCTGGCGGCGTGCTTAACACATGCAAGTCGAACGGGCCTTGTCCCCTTTTTTTTGGGGGTGGGGTTAGTGGCGAACGGGTGAGTAACACGTGAGTAACCTGCCCCTCACTTCTGGATAACCGCCTGAAAGGGTGGCTAATACGGGGTGTTCTGGCCTGCTCGCATGGGTTGGTTTGGAAAGATTCGACCGATTTTGGTTGTTTTGGTGGGGGATGGGCTCGCGGCCTATCAGCTTGTTGGTGGNNNNNNNNNNGGCCTTCCGGTTGTGAACCTCTTTCGCCAGTGAAGAAGGTCCTGCTCTTTGTGGTGGGGTTGACGGTAGCTGGGTTAATGAAGCGCCGGCTAACT
>HMT852_486_12_5_386_371
AACGCTTGCGGCGTGCTTAACACATGCAAGTCGAACGGGCCTTGTCCCCTTTTTTTTTGGGGGCGGGGTTAGTGGCGAACGGGTGAGTAACACGTGAGTAACCTGCCCCTCACTTCTGGATAACCGCTTGAAAGGGTGGCTAATACGGGGTGTTCTGGCCTGCTCGCATGGGTGGGTTTGGAAAGATTCGACCGGTTTTGGTTGTTTTGGTGGGGGATGGGCTCGCGGCCTATCAGCTTGTTGGTNNNNNNNNNNGGCCTTCGGGTTGTGAACCTCTTTCGCCAGTGAAGAAGGTCCTGCTCTTTGTGGTGGGGTTGACGGTAGCTGGGTTCATGAAGCGCCGGCTAACT
>HMT852_331_19_250_7_52
AGCGCTGGCGGCGTGCTTAACACATGCAAGTCGAACGGGCCTTGTCACCTTTTTTTTTGGGGGCGGGGTTAGTGGCGAACGGGTGAGTAACACGTGAGTAACCTGCCCCTCACTTCTGGATAACCGCTTGAAAGGGTGGCTAATACGGGGTGTTCTGGCCTGCTCGCATGGGTGGGTTTGGAAAGATTCGACCGGTTTTGGTTGTTTTGGTGGGGGATGGGCTCGCGGCCTATCAGCTTGTTGGANNNNNNNNNNGGCCTTCGGGTTGTGAACCTCTTTCGCCAGTGAAGAAGGTCCTGCTCTTTGTGGTGGGGTTGACGGTAGCTGGGTTAATGAAGCGCCGGCTAACT
>HMT852_191_198_329_355_231
ACGCTGGCGGCGTGCTTAACACATGCAAGTCGAACGGGCCTTGTCCTCTTTTTTTTGGGGGTGGGGTTAGTGGCGAACGGGTGAGTAACACGTGAGTAACCTGCCCCTCACTTCTGGATAACCGCTTGAAAGGGTGGCTAATACGGGGTGTTCTGGCCTGCTCGCATGGGTGGGTTTGGAAAGATACGACCGCTTTTGGTTGTTTTGGTGGGGGATGGGCTCGCGGCCTATCAGCTTGTTGGTGGNNNNNNNNNNGGCCTTCGGGTTGTGAACCTCTTTCGCCAGTGAAGAAGGTCCTGCTCTTTGTGGTGGGGTTGACGGTAGCTGGGTTAATGAAGCGCCGGCTAACT
>HMT852_56_341_286_395_29
ACGCTGGCGGCGTGCTTAACACACGCAAGTCGAACGGGCCTTGTCCTCTTGTTTTTGGGGGTGGGGTTAGTGGCGAACGGGTGAGTAACACGTGAGTAACCTGCCCCTCACTTCTGGATAACCGCTTGAAAGGGTGGCTAATACGGGGTGTTCTGGCCTGCTCGCATGGGTGGGTTTGGAAAGATTCGACCGGTTTTGGTTGTTTTGGTGGGGGATGGGCTCGCGGCCTATCAGCTTGTTGGTGGNNNNNNNNNNGGCCTTCGGGTTGTGAACCTCTTTCGCCAGTGAAGAAGGTCCTGCTCTTTGTGGTGGGGTTGACGGTAGCTGGGTTAATGAAGCGCCGGCTAACT
>HMT852_144_33_232_143_103
ACGCTGGCGGCGTGCTTAACACATGCATGTCGAACGGGCCTTGTCCCCTTTTTTTGGGGGTGGGGTTAGTGGCGAACGGGTGAGTAACACGTGAGTAGCCTGCCCCTCACTTCTGGATAACCGCTTGAAAGGGTGGCATATACGGGGTGTTCTGGCCTGCTCGCATGGGTGGGTTTGGAAAGATTCGACCGGTTTTGGTTGTTTTGGTGGGGGATGGGCTCGCGGCCTATCAGCTTGTTGGTGGGNNNNNNNNNNGGCCTTCGGGTTGTGAACCTCTTTCGCCAGTGAAGAAGGTCCTGCTCTTTGTGGTGGGGTTGACGGTAGCTGGGTTAATGAAGCGCCGGCTAACT
>HMT852_296_31_337_280_85
ACGCTGGCGGCGTGCTTAACACATGCAAGTCGAACGGGCCTTGTCCCCTTTTTTTGGGGGTGGGGTTAGTGGCGAACGGGTGAGTAACACGTGAGTAACCTGCCCCTCACTTCTGGATAACCGCTTGAAAGGGTGGCTAATACGGGGTGTTCTGGCCTGCTCGCATGGGTGGGTTTGGAAAGATTCGACCGGTTTTGGTTGTTTTGGTGGGGGATGGGCTCGCGGCCTATCAGCTTGTTGGTGGGNNNNNNNNNNGGCCTTCGGGTTGTGAACCTCTTTCGCCAGTGAAGAAGGTCCTGCTCTTTGTGGTGGGGTTGACGGTAGCTGGGTTAATGAAGCGCCGGCTAACT
>HMT852_298_250_466_206_156
ACGCTGGCGGCGTGCTTAACACATGCAAGTCGAACGGGCCTTGTCCTCTTTTTTTTGGGGGTGGGGTTAGTGGCGAACGGGTGAGTAACACGTGAGTAACCTGCCCCTCACTTCTGGATAACCGCTTGAAAGGGTGGCTAATACGGGGTGGTCTGGCCTGCTCGCATGGGTGGGTTTGGAAAGATTCGACCGGTTTGGTTCTTTTGGTGGGGGATGGGCTCGCGGCCTATCAGTTTGTTGGTGGTNNNNNNNNNNGGCCTTCGGGTTGTGAACCTCTTTCGCCAGTGAAGAAGGTCCTGCTCTTTGTGGTGGGGATGACGGTAGCTGGGTTAATGAAGCGCCGGCTAACT
>HMT852_221_219_503_144_349
ACGCTGGCGGCGTGCTTAACACATGCAAGTCGAACGGGCCTTGTCCTCTTTTTTTTGGGGGTGGGGTTAGTGGCGAACGGGTGAGTAACACGTGAGTAACCTGCCCCTCACTTCTGGATAACCGCTTGAAAGGGTGGCGAATACGGGGTGTTCTGGCCTGCTCGCATGGGTGGGTTTGGAAAGATTCGACCGGTTTGGTTGTTTTGGTGGGGGATTGGCTCGCGGCCTATCAGTTTGTTGGTGGGNNNNNNNNNNGGCCTTCGGGTTGTGAACCTCTTTCGCCAGTGAAGAAGGTCCTGCTCTTTGTGGTGGGGTTGACGGTAGCTGGGTTAATGAAGCGCCGGCTAACT
>HMT852_85_302_462_89_480
TCGCTGGCGGCGTGCTTAACACATGCAAGTCGAACGGGCCTTGTCCCCTTTTTTTTGGGGGTGGGGTTAGTGGCGAACGAGTGAGTAACACGTGAGTAACCTGCCCCTCACTTCTGGATAACCGCTTGAAAGGGTGGCTAATACGGGGTGTTCTGGCCTGCTCGCATGGGTGGGTTTGGAAAGATTCGACCGGTTTTGGTTGTTTTGGTGGGGGATGGGCTCGCGGCCTATCAGCTTGTTGGTGGNNNNNNNNNNGGCCTTCGGGTTGTGAACCTCTTTCGCCAGTGAAGAAGGTCCTGCTCTTTGTGGCGGGATTGACGGTAGCTGAGTTAATGAAGCGCCGGCTAACT
>HMT852_27_37_400_413_253
TCGCTGGCGGCGTGCTTAACACATGCAAGTCCAACGGGCCTTGTCCCCTTTTTTTTGGGGGTGGGGTTAGTGGCGAACGGGTGAGTAACACGTGAGTAACCTGCCCCTCACTTCTGGATAACCGCTTGAAAGGGTGGCTAATACGGGGTGTTCTGGCCTGCTCGCATGGGTGGGTTTGGAAAGATTCGACCGGTTTTGGTTGTTTTGGTGGGGGATGGGCTCGCGGCCTATCAGCTTGTTGGTGGNNNNNNNNNNGGCCTGCGGGTTGTGAACCTCTTTCGCCAGTGAAGAAGGTCCTGCTCTTTGTGGTGGGATTGACGGTAGCTGGGTTAATGAAGCGCCGGCTAACT
>HMT852_420_110_483_306_28
ACGCTGGCGGCATGCTTAACACCTGCAAGTCGAACGGGCCTTGTCCCCTTTTTTTTGGGGGTGGGGTTAGTGGCGAACGGGTGAGTAACACGTGAGTAACCTGCTCCTCACTTCTGGATAACCGCTTGAAAGGGTGGCTAATACGGGGTGTTCTGGCCTGCTCGCATGGGTGGGTTTGGAAAGATTCGACCGGTTTTGGTTGTTTTGGTGGGGGATGGGCTCGCGGCCTATCAGCTTGTTGGTGGNNNNNNNNNNGGCCTTCGGGTTATGAACCTCTTTCGCCAGTGAAGAAGGTCCTGCTCTTTGTGGTGGGGTTGACGGTAGCTGGGTTAATGAAGCGCCGGCTAACT
>HMT852_328_83_130_400_371
ACGCTGGCGGCATGCTTAACACATGCAAGTCGAACGGGCCTTGTCCCCTTTTTTTTGGGGGTGGGGTTAGTGGCGAATGGGTGAGTAACACGTGAGTAACCTGCCCCTCACTTCTGGATAACCGCTTGAAAGGGTGGCTAATACGGGGTGTTCTGGCCTGCTCGCATGGGTGGGTTTGGAAAGATTCGACCGGTTTTGGTTGTTTTGGTGGGGGATGGGCTCGCGGCCTATCAGCTTGTTGGTGGNNNNNNNNNNGGCCTTCGGGTTGTGAACCTCTTTCGCCAGTGAAGAAGGTCCTGCTCTTTGTGGTGGGGTTGACGGTAGCTGGGTTAATGAAGCGCCGGCTAACT
>HMT852_7_271_34_280_497
ATGCTGGCGGCGTGCTTAACACATGCAAATCGAACGGGCCTTGTCCTCTTTTTTTTTTGGGGGTGGGGTTAGTGGCGAACGGGTGAGTAACACGTGAGTAACCTGCCCCTCACTTCTGGATAACCGCTTGAAAGGGTGGCTAATACGGGGTGTTCTGGCCTGCTCGCATGGGTGGGTTTGGAAAGATTCGACCGGTTTTGGTTGTTTTGGTGGGGGATGGGCTCGCGGCCTATCAGCTTGTTGGTNNNNNNNNNNGGCCTTCGGGTTGTGAACCTCTTTCGCCAGTGAAGAAGGTCCTGCTCTTTGTGGTGGGGTTGACGGTAGCTGGGTTAATGAAGCGCCTGCTAACT
>HMT852_399_257_138_150_149
ACGCTGGCGGCGTGCTTAACACATGCAAGTCGAACGGGCCTTGTCCTCTTTTTTTTTTGGGGGTGGGGTTAGTGGCGAACGGGTGAGTAACACGTGAGTAACCTGCCCCTCACTTCTGGATAACCGCTTGAATGGGTGGCTAAGTCGGGGTGTTCTGGCCTGCTCGCATGGGTGGGTTTGGAAAGATTCGACCGGTTTTGGTTGTTTTGGTGGGGGATGGGCTCGCGGCCTATCAGCTTGTTGGTNNNNNNNNNNGGCCTTCGGGTTGTGAACCTCTTTCGCCAGTGAAGAAGGTCCTGCTCTTTGTGGTGGGGTTGACGGTAGCTGGGTTAATGAAGCGCCGGCTAACT
>HMT852_314_365_160_116_244
ACGCTGGCGGCGTGCTTAACACATGCAAGTCGAACGGGCCTTGTCCTCTTTTTTTTGGGGGTGGGGTTAGTGGCGAACGGGTGAGTAACACGTGAGTAACCTGCCCCTCAATTCTGGATAACCGCTTGAAAGGGTGGCTAATACGGGGTGTTCTCGCCTGCTCGCATGGGTGGGTTTGGAAAGATTCGACCGGTTTTGGTTGTTTTGGTGGGGGATGGGCTCGCGGCCTATCAGCTTGGTGGTGGNNNNNNNNNNGGCCTTCGGGTTGTGAACCTCTTTCGCCAGTGAAGAAGGTCCTGCTCTTTGTGGTGGGGTTGACGGTAGCTGGGTTAATGAAGCGCCGGCTAACT
>HMT852_245_450_422_50_64
ACGCTGGCGGCGTGCTTAACACATGCAAGTCGAACGGGCCTTGTGCTCTTTTTTTTGGCGGTGGGGTTAGTGGCGAACGGGTGAGTAACACGTGAGTAACCTGCCCCTCACTTCTGGATAACCGCTTGAAAGGGTGGCTAATACGGGGTGTTCTGGCCTGCTCGCATGGGTGGGTTTGGAAAGATTCGACCGGTTTTGGTTGTTTTGGTGGGGGATGGGCTCGCGGCCTATCAGCTTGTAGGTGGNNNNNNNNNNGGCCTTCGGGTTGTGAACCTCTTTCGCCAGTGAAGAAGGTCCCGCTCTTTGTGGTGGGGTTGACGGTAGCTGGGTTAATGAAGCGCCGGCTAACT
>HMT852_424_327_483_239_68
ACGCTGGCGGCGTGCTTAACACGTGCAAGTCGAACGGGCCTTGTCCCCTTTTTTTTGGGGGTTGGGTTAGTGGCGAACGGGTGAGTAACACGTGAGTAACCTGCCCCTCACTTCTGGATAACCGCTTGAAAGGGTGGCTAATACGGGGTGTTCTGGCCTGCTCGCATGGGTGGGTTTGGAAAGATTTGACCGGTTTTGGTTGTTTTGGTGGGGGATGGGCTCGCGGCCTATCAGCTTGTTGGTGGNNNNNNNNNNGGCCTTCGGGTTGTGAGCCTCTTTCGCCAGTGAAGAAGGTCCTGCTCTTTGTGGTGGGGTTGACGGTAGCTGGGTTAATGAAGCGCCGGCTAACT
>HMT852_351_239_357_401_85
ACGCTGGCGGCGTGCTTAACACGTGCAAGTCGAACGGGCCTTGTCCCCTTTTTTTTGGGGGTGGGGTTAGTGGCGAACGTGTGAGTAACACGTGAGTAACCTGCCCCTCACTTCTGGATAACCGCTTGAAAGGGTGGCTAATACGGGGTGTTCTGGCCTGCTCGCATGGGTGGGTTTGGAAAGATTTGACCGGTTTTGGTTGTTTTGGTGGGGGATGGGCTCGCGGCCTATCAACTTGTTGGTGGNNNNNNNNNNGGCCTTCGGGTTGTGAACCTCTTTCGCCAGTGAAGAAGGTCCTGCTCTTTGTGGTGGGGTTGACGGTAGCTGGGTTAATGAAGCGCCGGCTAACT
>HMT852_258_486_236_316_132
GGCGTGCTTAACACATGCAAGTTCGAACGGGCCTTTGTTCCCTTTTTTTTTGGGGGTGGGGTTAGTGGCGAACGGGTGAGTAACACGTGAGTAACCTGCCCCTCACTTCTGGATAACCGCTTGAAACGGTGGCTAATACGGGGTGTTCTGGCCTGCTCGCATGGGTGGGTTTGGAAAGATTCGACCGGTTTTGGTTGTTTTGGTGGGGGATGGGCTCGCGGCCTATCAGCCTGTTGGTGGGGTGANNNNNNNNNNGGCCTTCGGGTTGTGAACCTCTTTCGCCAGTGAAGAAGGTCCTGCTCTTTGTGGTGGGGTTGACGGTAGCTGGGTTAATGAAGCGCCGGCTAACT
>HMT852_68_343_379_63_177
GGCGTGCTTAACACATGCAAGTTCGAACGGGCCTTTGTTCCCTTTTTTTTTGGGGGTTGGGTGAGTGGCGAACGGGTGAGTAACACGTGAGTAACCTGCCCCTCACTTCTGGATAACCGCTTGAAAGGGTGGCTAATACGGGGTGTTCTGGCCTGCTCGCATGGGTGGGTTTGGAAAGATTCGACCGGTTTTGGTTGTTTTGGTGGGGGATGGGCTCGCGGCCTATCAGCTTGTTGGTGGGGTGANNNNNNNNNNGGCCTTCGGGTTGTGAACCTCTTTCGCCAGTGAAGAAGGTCCTGCTCTTTGTGGTGGGGTTGACGGTAGCTGGGTTAATGAAGCGCCGGCTAACT
>HMT852_74_78_235_380_66
ACGCTGGCTGCGTGCTTAACACATGCAAGTCGAACGGGCCTTGTCCTCTTTTTTTTGGGGATGGGGTTCGTGGCGAACGGGTGAGTAACACGTGAGTAACCTGCCCCTCACTTCTGGATAACCGCTTGAAAGGGTGGCTAATACGGGGTGTTCTGGCCTGCTCGCATGGGTGGGTTTGGAAAGATTCGACCGGTTTTGGTTGTTTTGGTGGGGGATGGGCTCGCGGCCTATCAGCTTGTTGGTGGNNNNNNNNNNGGCCTTCGGGTTGTGAACCTCTTTCGCCAGTGAAGAAGGTCCTGCTCTTTGTGGTGGGGTTGACGGTAGCTGGGTTAATGAAGCGCCGGCTAACT
>HMT852_236_175_401_76_170
ACGCTGGCTGCGTGCTTAACACATGCAAGTCGAACGGGCCTTGTCCTCTTTTTTTTGGGGGTGGGGTTAGAGGCGAACGGGTGAGTAACACGTGAGTAACCTGCCCCTCACTTCTGGATAACCGCTTGAAAGGGTGGCTAATACGGGGTGTTCTGGCCTGCTCGTATGGATGGGTTTGGAAAGATTCGACCGGTTTTGGTTGTTTTGGTGGGGGATGGGCTCGCGGCCTAGCAGCTTGTTGGTGGNNNNNNNNNNGGCCTTCGGGTTGTGAACCTCTTTCGCCAGTGAAGAAGGTCCTGCTCTTTGTGGTGGGGTTGACGGTAGCTGGGTTAATGAAGCGCCGGCTAACT
>HMT852_20_57_101_215_259
ACGCTGGCGGCGTGATTAACACATGCAAGTCGAACGGGCCTTGTCCCCTTTCTTTTGGGGGTGGGGTTAGTGGCGAACGGGTGAGTAACACGTGAGTAACCTGCCCCTCACTTCTGGATAACCGCTTGAAAGGGTGGCTAATACGGGGTGGTCTGGCCTGCTCGCATGGGTGGGTTTGGAAAGATTCGACCGGTTTTGGTTGTTTTGGTAGGGGATGGGCTCGCGGCCTATCAGCTTGTTGGTGGNNNNNNNNNNGGCCTTCGGGTTGTGAACCTCTTTCGCCAGTGAAGAAGGTCCTGCTCTTTGTGGTGGGGTTGACGGTAGCTGGGTTAATGAAGCGCCGGCTAACT
>HMT852_487_163_392_402_376
ACGCTGGCGGCGTGCTTAACACATGCAAGTCGAACGGGCCTTGTCCCCTTTTTTTTGGGGGTGGGGTTAGTGGCGAACGGGTGAGTAACACGTGAGTAACCTGCCCCTCACTTCTGGATAACCGCTTGAAAGGGTGGCTAATACGGGGTGGTCTGGCATGCTCGCATGGGTGGGTTTGGAAAGATTCGACCGGTTTTGGTTGTTTTGGTGGGGGATGGGCTCGCGGCCTATCAGCTTGTTGGTGGNNNNNNNNNNGGCCTTCGGGTTGTGAACCTCTTTCGCCAGTGAAGAAGGTCCTGCTCTTTGTGGTGGGGTTGACGGTAGCTGGGTTAATTAAGCGCCGGCTAACT
>HMT852_269_141_153_29_198
ACGCTGGCGGCGTGCTTAACACAAGCAAGTCGAACGGGCCTTGTCCCCTTTTTTTTGGGGGTGGGGTTAGTGGCGAACGGGTGAGTAACACGTGAGTAACCTGCCCCTCACTTCTGGACAACCGCTTGAAAGGGTAGCTAATACGGGGTGTTCTGGCCTGCTCGCATGGGTGGGTTTGGAAAGATTCGACCGATTTTGGTTGTTTTGGTGGGGGATGGGCTCGCGGCCTATCAGCTTGTTGGTGGNNNNNNNNNNGGCCTTCGGGTTGTGAACCTCTTTCGCCAGTGAAGAAGGTCCTGCTCTTTGTGGTGGGGTTGACGGTAGCTGGGTTAATGAAGCGCCGGCTAACT
>HMT852_270_453_482_299_226
ACGCTGGCGGCGTGCTTAACACATGCAAGTCGAACGGGCCTTGTCCCCTTTTTTTTGGGGGTGGGGTTAGTGGCGAACGGGTGAGTAACACGTGAGTAACCTGCCCCTCACTTCTGGACAACCGCTTGAAAGGGTGGCTAATACGGGGTGTTCTGGCCTGCTCGCATGGGTGGGTTTGGAAAGATTCGACCGGTTTTGGTTGTTTTGGTGGGGGATGGGCACGCGGCCTATCAGCTTGTTGGTGGNNNNNNNNNNGGCCTTCGGGTTGTGAACCTCTTTCGCCAGTGAAGAAGGTCCTGCTCTTTGTGGTGGGGTTGACGGTAGCTGGGATAATGAAGCGCCGGCTAACT
>HMT852_272_187_152_230_198
ACGCTGGCGGCGTGCTTAACACATGCAAGTCGAACGGGCCTTGTCCCCTTTTTTTTTGGGGGTGGGGTTAGTGGCGAACGGGTGAGTAACACGTGAGTAACCTGCCCCTCACTTCTGGATAACCGCTTGAAAGGGTGGCTAATACGCGGTGTTCTGGCCTGCTCGCATGGGTGGGTTTGGAGAGATTCGACCAGTTTTGGTTGTTTTGGTGGGGGATGGGCTCGTGGCCTATCAGCTTGTTGGTGNNNNNNNNNNGGCCTTCGGGTTGTGAACCTCTTTCGCCAGTGAAGAAGGTCCTGCTCTTTGTGGTGGGGTTGACGGTAGCTGGGTTAATGAAGCGCCGGCTAACT
>HMT852_262_316_36_427_66
ACGCTGGCGGCGTGCTTAACACATGCAAGTTGAACGGGCCTTGTCCCCTTTTTTTTTGGGTGTGGGGTTAGTGGCGAACGGGTGAGTAACACGTGAGTAACCTGCCCCTCACTTCTGGATAACCGCTTGAAAGGGTGGCTAATACGGGGTGTTCTGGCCTGCTCGCATGGGTGGGTTTGGAAAGATTCGACCGGTTTTGGTTGTTTTGGTGGGGGATGGGCTCGCGGCCTATCAGCTTGTTGGTGNNNNNNNNNNGGCCTTCGGGTTGTGAACATCTTTCGCCAGTGAAGAAGGTCCTGCTCTTTGTGGTGGGGTTGACGGTAGCTGGGTTAATGAAGCGCCGGCTAACT
>HMT852_46_35_411_401_248
ACGCTGGCGGCGTGCTTAACACATGCAAGACGAACGGGCCATGTCCCCTTTTTTTTTTGGGGGTGGGGTTAGTGGCGAACGGGTGAGTAACACGTGAGTAACCTGCCCCTCACTTCTGGATAACCGCTTGAAAGGGTGGCTAATACGGGGTGTTCTGGCCTGCTCGCATGGGTGGGTTTGGAAAGATTCGACCGGTTTTGGTTGTTTTGGGGGGGGATGGGCTCGCGGCCTATCAGCTTGTTAGTNNNNNNNNNNGGCCTTCGGGTTGTGAACCTCTTTCGCCAGTGAAGAAGGTCCTGCTCTTTGTGGTGGGGTTGACGGTAGCTGGGTTAATGAAGCGCCGGCTAACT
>HMT852_469_230_465_160_312
ACGCTGGCGGCGTGCTTAACACATGCAAGTCGAACGGGCCTTGTCCCCTTTTTTTTTTGGGGGTGGGGTTAGTGGCGAACGGGTGAGTAACACGTGAGTAACCTGCCCCTCACTTCTGGATAACCGCTTGAAAGGGTGGCTAATACGGGGTGTTATGGCCTGCTCGCATGGGTGGGTTTGGAAAGATTCGACCGGTTTTGGTTGTTTTGGGGGGGGATGGGCTCGCGGCCTATCAGCTTGTTGGTNNNNNNNNNNGGCCTTCGGGTTGTGAACCTCTTTCGCCAGTGAAGAAGGTCCTGCTCTTTGTGGTAGGGGTGACGGTAGCTGGGTTAATGAAGCGCCGGCTAACT
>HMT852_83_299_334_142_130
ACGCTGGCGGCGTGCTTAACACATGCAAGTCGAACGGGCCTTGCCCCTTTTTTTTGGGGGTGGGGTTAGTGGCGAACAGGTGAGTAACACGTGAGTAACCTGCCCCTCACTTCTGGATAACCGCATGAAAGGGTGGATAATACGGGGTGTTCTGGCCTGCTCGCATGGGTGGGTTTGGAAAGATTCGACCGGGTTTGGTTGTTTTGGTGGGGGATGGGCTCGCGGCCTATCAGCTTGTTGGTGGGNNNNNNNNNNGGCCTTCGGGTTGTGAACCTCTTTCGCCAGTGAAGAAGGTCCTGCTCTTTGTGGTGGGGTTGACGGTAGCTGGGTTAATGAAGCGCCGGCTAACT
>HMT852_18_76_304_8_396
ACGCTGGCGGCGTGCTTAACACATGCAAGTCGAACGGGCCTTGCCCCTTTTTTTTGGGGGTGGGGTTAGTAGCGAACGGGTGAGTAACACGTGAGTAACCTGCCCCTCACTTCTGGATAACCGCTTGAAAGGGTGGCTAATACGGGGTGTTCTGGCCTGCTCGCATGGGTGGGTTTGGAAAGATTCGACCGGGTTTGGTTGTTTTGGTGGGGGATGGGCTCGCGGCCTATCAGCTTGTTGGTGGGNNNNNNNNNNGGCCTTCGGGTTGTGAACCTCTTTCGCCAGTGAAGAAGGTCCTGCTCTTTGTGGTGGGGTTGACGGTAGCTGGGTTAATGAAGCGCCGGCTAACT
>HMT852_504_185_108_102_145
ACGCTGGCGGCGTGCTCAACACATGCAAGTCGAACGGGCCTTGTCCCCTTTTTTTTGGGGGTGGGGTTAGTGGCGAACGGGTGAGTAACACGTGAGGAACCTTCCCCTCACTTCTGGATAACCGCTTGAAAGGGTGGCTGATACGGGGTGTTCTGGCCTGCTCGCATGGGTGGGTTTGGTAAGATTCGACCGGTTTTGGTTGTTTTGGTGGGGGATGGGCTCGCGGCCTATCAGCTTGTTGGTGGNNNNNNNNNNGGCCTTCGGGTTGTGAACCTCTTTCGCCTGTGAAGAAGGTCCTGCTCTTTGTGGTGGGGTTGACGGTAGCTGGGTTAATGAAGCGCCGGCTAACT
>HMT852_214_368_260_481_360
ACGCTGGCGGCGTGCTCAACACATGCAAGTCGAACGGGCCTTGTCCCCTTTTTTTTGGGGGTGGGGTTAGTGGCGAACGGGTGAGTAACACGTGAGTAACCTGCCCCTCACTTCTGGATAACCGCTTGAAAGGGTGGCTAATACGGGGTGTTCTGGCCTGCTCGCATGGGTGGGTTTGGAAAGATTCGACCGGTTTTGGTTGTTTTGGCGGGGGATGGGCTCGCGGCCTATCAGCTTGTTGGTGGNNNNNNNNNNGGCCTTCGGGTTGTGAACCTCTTTCGCCTGTGAAGAAGGTCCTGCTCTTTGTGGTGGGGTTGACGGTAGCTGGGTTAATGAAGCGCCGGCTAACT
>HMT852_116_243_306_375_74
ACGCTGGCGGCGTGCTTAACACATGCAAGTCGAACGGGCCTTGTCCCCTTTTTTTTGGGGGTGGGGTTTGTGGCGAACGGGTGAGTAACACGTGAGTAACCTGCCCCTCAATTCTGGATAACCGCTTGAAAGGGTGGCTAATACGGGGTGCTCTGGCCTGCTCGCATGGGTGGGTTTGGAAAGATTCGACCGGTTTTGGTTGTTTTGGTGGGGGATGGGCTCGCGGCCTATCAGCTTATTGGTGGNNNNNNNNNNGGCCTTCGGGTTGTGAACCTCTTTCGCCAGTGAAGAAGGTCCTGCTCTTTGTGGTGGGGTTGACGGTAGCTGGGTTAATGAAGCGCCGGCTAACT
>HMT852_472_75_196_197_346
ACGCTGGCGGCGTGCTTAACACATGCAAGTCGAACGGGCCTTGTCCCCTTTTTTTTGGGGGTGGGGTTAGTGGCGAACGGGTGAGTAACACGTGAGTAACCTGCCCCTCACTTCTGGATAACCGCTTGAAAGGGTGGCTAATACGGGGTGCTCTGGCCTGCTCGCATGGGTGGGTTTGGAAAGATTCGACAAGTTTTGGTTGTTTTGGTGGGGGATGGGCTCGCGGCCTATCAGCTTGTTGGTGGNNNNNNNNNNGGCCTTCGGGTTGTGAACCTCTTTCGCCAGTGAAGAAGGTCCTGCTCTTTGTGGTGGGGTTGACCGTAGCTGGGTTAATGAAGCGCCGGCTAACT
>HMT852_64_375_501_41_192
ACGCTGGCGGCGTGCTTAACACATGCAAGTCGAACCGGCCTTGTCCCCTTTTTTTTTGTGGGTGGGGTTAGTGGCGAACGGGTGAGTAACACGTGAGTAACCTGCCCCTCACTTCTGGATAACCGCTTGAAAGGGTGGCTAATACGGGGTGTTCTGGCCTGCTCGCATGGGTGGGTTTGGAAAGATTCGACCGGTTTTGGTTGTTTTGGTGGGGGGTGGGCTCGCGGCCTATCAGCTTGTTGGTGNNNNNNNNNNGGCCTTCGGGTTGTGAACCTCTTTCGCCAGTGAAGAAGGTCCTGCTCTTTGTGGTGGGGTTGACGGTAGCTGGGTTAATGAAGCGCCGGCTAGCT
>HMT852_387_191_411_352_129
ACGCTGGCGGCGTGCTTAACACATGCAAGTCGAACGGGCCTTGTCCCCTTTTTTTTTGGGGGTGGGGTTAGTGGCGAACGGGTGAGTAACACGTGAGTAACCTGCCCCTCACTTCTGGATAACCGCTTGAAAGGGTGGCTAATACGGGGTGTTCTGGCCTGCTCGCATGGGTGGGTTTGGAAAGACTCGACCGGTTTTGGTTGTTTTGGTGGGGGGTGGGCTCGCGGCCTATCAGCTTGTTGGTGNNNNNNNNNNGGTCTTCGGGTTGTGAACCTCTTTCGCCAGTGAAGAAGGTCCTGCTCTTTGTGGTGGGGTTGACGGTAGCTGGGTTAATGAAGCGCCGGCTAACT
>HMT852_51_184_468_300_173
ACGCTGGCGGCGTGCTTAACACATGCAAGTCGAACGGGCCTTGTCGTCTTTTTTTTGGGGGTGGGGTTAGTGGCGAACGGGTGAGTAACACGTGAGTAACCTGCCCCTCACTTCTGGATAACCGCTTGAAAGGGTGGCTAATACGGGGTGTTCTGGCCTGCTCGCATTGGTGGGTTTGGAAAGATTCGACCGGTTTGGTTGTTTTGGTGGGGGATGGGCTCGCGGCCTATCAGCTTGTTGGTGGGNNNNNNNNNNGGCCTTCGGGTTGTGAACCTCTTTCGCCAGTGAAGAAGGTCCTGCTCTTTGTGGTGGGGTTCACGGTAGCTGGGTTAATGAAGCGCCGGCTAACT
>HMT852_73_378_194_453_239
ACGCTGGCGGCGTGCTTAACACATGCAAGTCGAACGGGCCTTGTCCTCTTTTTTTTGGGGGTGGGGTCAGTGGCGAACGGGTGAGTAACACGTGAGTAACCTGCCCCTCACTTCTGGATAACCGCTTGAAAGGGTGGCTAATACGGGGTGTTCTGGCCTGCTCGCATGGGTGGGTTTGGAAAGATTCGGCCGGTTTGGTTGTTTTGGTGGGGGATGGGCTCGCGGCCTATCAGATTGTTGGTGGGNNNNNNNNNNGGCCTTCGGGTTGTGAACCTCTTTCGCCAGTGAAGAAGGTCCTGCTGTTTGTGGTGGGGTTGACGGTAGCTGGGTTAATGAAGCGCCGGCTAACT
>HMT852_48_86_378_469_151
ACGCTGGCGGCGTGCTTAACACATGCAAGTCGAACGGGCCTTGTCCCCTTTTTTTGGGGTGGGGTTAGTGGCGAACGGGTGAGTAACACGTGAGTAACCTGCCCCTCACTTCTGGATAACCGCTTGAAAGGGTGGCTAATACGGGGTGTTCTGGCCTGCTCGCATGGGTGGGTTTGGAAAGATTCGACCGGTTTTGGTTGTTTTGGTGGGGGATGGGCTCGCGGCCTATCAGCTTGTTGGTGGGGNNNNNNNNNNGGCCTTCGGGTTGTGAACCTCTTTCGCCAGTGAAGAAGGTCCTGCTCTTTGTGGTGGGGTTGACGGTAGCTGGGTTAATGAAGCGCCGGCTAACT
>HMT852_219_169_332_503_433
ACGCTGGCGGCGTGCTTAACACATGCAAGTCGAACGGGCCTTGTCCCCTTTTTTTGGGGTGGGGTTAGTGGCGAACGGGTGAGTAACACGTGAGTAACCTGCCCCTCACTTCTGGATAACCGCTTGAAAGGGTGGCTAATACGGGGTGTTCTGGCCTGCTCGCGTGGGTGGGTTTGGAAAGATTCGACCGGTTTTGGTTGTTTTGGTGGGGGATGGGCTCGCGGCCTATCAGCTTGTTGGTGGGGNNNNNNNNNNGGCCTTCGGGTTGTGAACCTCTTTCGCGAGTGAAGAAGGTCCTGCTCTTTGTGGTGGGGTTGACGGTAGCTGGGTTAATGAAGCGCCGGCTAACT
>HMT852_1_41_159_275_135
ACGCTGGCGGCGTGCTTAACACATGCAAGTCGAACTGGCCTTGTCCCCTTTTTTTTGGGGGTGGGGTTAGTGGCGAACGGGTGAGTAACACGTGAGTAACCTGCCCCTCACTTCTGGATAACCGCTTGAGAGGGTGGCTAATACGGGGTGTTCAGGCCTGCTCGCATGGGTGGGTTTGGAAAGATTCGACCGGTTTTGGTTGTTTTGGTGGGGGATGGGCTCGCGGCCTATCAGCTTGTTGGTGGNNNNNNNNNNGGCCTTCGGGTTGTGAACCTCTTTCGCCAGTGAAGAAGGTCCTGCTCTTTGTGGTGGGGTTGACGGTAGCTGGGTTAATGAAGCGCCGGCTAACT
>HMT852_326_193_410_260_329
ACGCTGGCGGCGTGCTTAACACATGCAAGTCGAACGGGCCTTGTCCCCTTTTTTTTGGGGGTGGGGTTAGTGGCGAACGGGTGAGTAACACGTGAGTAACCTGCCCCTCACTTCTGGATAACCGCTTGAAAGGGTGGCTAATACGGGGTGTTCTGGCCTGCTCGCATGGGTGGGTTTGGAAAGATTCGACCGGTTTTGGTTGTTTTGGTGGGGGATGGGCTCGCGGCCTATCAGCTTGTTGGTGGNNNNNNNNNNGGGCTTCGGGTTGTGAACCTCTTTCGCCAGTGAAGAAGGTCCTGCTCTTTGTGGTGGGGTTGACGGTAGCTGGGTTAATGAAGCGCCGGCTAACT
>HMT852_502_301_215_486_227
ACGCTGGCGGCGTGCTTAACACATGCAAGTCGAACGGGCCTTGTCCCCTTTTTTTTGGGGGTGGGGTTAGTGGCGAACGGGTGAGTAACACGTGAGTAACCTGCCCCTCACTTCTGGATAACCGCTTGAAAGGGTGGCTAATACGAGGTGTTCTGGCCTGCTCGCATGGGTGGGTTTGGAAAGATTCGACCGGTTTTGGTTGTTTTGGTTGGGGATGGGCTTGCGGCCTATCAGCTTGTTGGTGGNNNNNNNNNNGGCCTTCGGGTTGTGAACCTCTTTCGCCAGTGAAGAAGGTCCTGCTCTTTGTGGTGGGGTTGACGGTAGCTGGGTTAATGAAGCGCCGGCTAACT
>HMT852_4_65_439_44_352
ACGCTGGCGGCGTGCTTAACACATGCAAGTCGAACGGGTCTTGTCCCCTTTTTTTTGGGTGTGGGGTTAGTGGCGAACGGGTGAGTAACACGTGAGTAACCTGCCCCTCACTTCTGGATAACCGCTTGAAAGGGTGGCTAATACGAGGTGTTCTGGCCTGCTCGCATGGGTGGGTTTGGAAAGATTCGACCGGTTTTGGTTGTTTTGGTGGGGGATGGGCTCGCGGCCTATCAGCTTGTTGGTGGNNNNNNNNNNGGCCTTCGGGTTGTGAACCTCTTTCGCCAGTTAAGAAGGTCCTGCTCTTTGTGGTGGGGTTGACGGTAGCTGGGTTAATGAAGCGCCGGCTAACT
>HMT852_491_40_157_382_386
ACGCTGGCGGCGTGCTTAACACATGCAAGTCGAACGGGCCTTGTCCCCTTTTTTTTGGGGGTGGGGTTAGTGGCGAACGGGTGAGTAACACGTGAGTAACCTGCCCCTCACTTCTGGATAGCCGCTTGAAAGGGTGGCTAATACGGGGTGTACTGGCCTGCTCGCATGGGTGGGTTTGGAAAGATTCGACCGGTTTTGGTTGTTTTGGTGGGGGATGGGCTCGCGGCCTATCAGCTTGTTGGTGGNNNNNNNNNNGGCCTTCGGGTTGTGAACCTCTTTCGCCAGTGAAGAAGGTCCTGCTCTTTGTGGTGGGATTGACGGTAGCTGGGTTAATGAAGCGCCGGCTAACT
>HMT852_433_485_414_398_71
ACGCTGGCGGCGTGCTTAACACATGCAAGTCGAACGGGCCTTGTCCCCTTTTTTTTGGGGGTGGGCTTAGTGGCGAACGGGTGAGTAACACGTGAGTAACCTGCCCCTCACTTCTGGATAGCCGCTTGAAAGGGTGGCTAATACGGGGTGTTCTGGCCTGCTCGCATGGGTGGGTTTGGAAAGATTCGACCGGTTTTGGTTGTTTTGGTGGGGGATGGGCTCGCGGCCTATCAGCTTGTTGGTGGNNNNNNNNNNGGCCTTTGGGTTGTGAACCTCTTTCTCCAGTGAAGAAGGTCCTGCTCTTTGTGGTGGGATTGACGGTAGCTGGGTTACTGAAGCGCCGGCTAACT
>HMT852_271_230_440_243_449
ACGCTGGCGGCGTGCTTAACACATGCAAGTCGAACGGGCCTTGTCCCCTTTTTTTTGGGGGTGGGGTTAGTGGCGAACGGGTGAGTAACACGTGAGTAACCTGCCCCTCACTTCTGGATAACCGCTTGAAAGGGTGGCTAATACGGGGTGTTCTGGCCTGCTCGCATGGGTGGGTTTGGAAAGATTCGACCGGTTTTGGTTGTTTTGGTGGGGGATGGGCTCGCCGCCTATCAGCTTGTTGGTGGNNNNNNNNNNGGCCTTCGGGTTGTGAACCTCTTTCGCCAGTGCAGAAGGTCGTGCTCTTTGTGGTGGGGTTGACGGTAGCTGGGTTAATGAAGCGCCGGCTAACT
>HMT852_229_9_271_180_484
ACGATGGCGGCGTGCTTAACACATGCAAGTCGAACGGGCCTTGTCCCCTTTTTTTTGGGGGTGGGGTTAGTGGCGAACGGGTGAGTAACACGTGAGTAACCTGCCCCTCACTTCTGGATAACCGCTTGAAAGGGTGGCTAATACGGGGTGTTCTGGCCTGCTCGCATGGGTGGGATTGGAAAGATTCGACCGGTTTTGGTTGTTTTGGTGGGGGATGGGCTCGAGGCCTATCAGCTTGTTGGTGGNNNNNNNNNNGGCCTTCGGGTTGTGAACCTCTTTCGCCAGTGAAGAAGGTCCTGCTCTTTGTGGTGGGGTTGACGGTAGCTGGGTTGATGAAGCGCCGGCTAACT
>HMT852_288_475_343_391_354
ACGCTGGCGGCGTGCTTAACACATGCAAGTCGAACGGGCCTTGTCCCCTTTTTTGGGGGTGGGGTTAGTGGCGAACGGGTGAGTAACACGTGAGTAACCTGCCCCTCACTTCTGGATAACCGCTTGAAAGGGTGGCTAATACGGGGTGTTCTGGCCTGCTCGCATGGGTGGGTTTGGAAAGATTCGACCGGTTTTGGTTGTTTTGGTGGGGGATGGGCTCGCGGCCTATCAGCTTGTTGGTGGGGNNNNNNNNNNGGCCTTCGGGTTGTGAACCTCTTTCGCCAGTGAAGAAGGTCCTGCTCTTTGTGGTGGGATTGACGGTAGGTGGGTTAATGAAGCGCCGGCTAACT
>HMT852_401_53_199_409_322
ACGCTGGCGGCGTGCTTAACACATGCAAGTCGAACGGGCCTTGTCCCCTTTTTTGGGGGTGGGGTTAGTGGCGAACGGGTGAGTAACACGTGAGTAACCTGCCCCTCACTTCTGGATAACCGCTTGAAAGGGTGGCTAATACGGGGTGTTCTGGCCTGCTCGCATGGGTGGGTTTGGAAAGATTCGACCGGTTATGGTTGTTTTGGTGGGGGATGGGCTCGCGGCCTATCAGCTTGTTGGTGGGGNNNNNNNNNNGGCGTTCGGGTTGTGAACCTCTTTCGCCAGTGAAGAAGGTCCTGCTCTTTGTGGTGGGATTGACGGTAGCTGGGTTAATGAAGCGCCGGCTAACT
>HMT852_300_484_504_353_382
ACGCTGGCGGCGTGCTTAACACATGCAAGTCGAACGGGTCTTGTCCCCTTTTTTTTGGGGGTGGGGTTAGTGGCGAACGGGTGAGTAACACGTGAGTAACCTGCCCCTCACTTCTGGATAACCGCTTGAAAGGGTGGCTAATACGGGGTGTTCTGGCCTGCTCGCATGGGTGGGTTTGGAAAGATTCGACCGGTTTTGGTTGTTTTGGTGGGGGATGGGCTCGCGGCCTATCAGCTTGTTGGTGGNNNNNNNNNNGGCCTTCGGGTTGTGAACCTCTTTCGCCAGTGAAGAAGGTCCTGCTCTTTGTGGTGGGGTTGACGGTAGCTGGGTTGATGAAGCGCCGGCTAACT
>HMT852_238_338_112_400_38
ACGCTGGCGGCGTGCTTAACACATGCAAGTCGCACGGGTCTTGTCCCCTTTTTTTTGGGGGTGGGGTTAGTGGCGAACGGGTGAGTAACACGTGAGTAACCTGCCCATCACTTCTGGATAACCGCTTGAAAGGGTGGCTAATACGGGGTGTTCTGGCCTGCTCGCATGGGTGGGTTTGGAAAGATTCGACCGGTTTTGGTTGTTTTGGTGGGGGATGGGCTCGCGGCCTATCAGCTTGTTGGTGGNNNNNNNNNNGGCCTTCGGGTTGTGAACCTCTTTCGCCAGTGAAGAAGGTCCTGCTCTTTGTGGTGGGGTTGACGGTAGCTGGGTTAATGAAGCGCCGGCTAACT
>HMT852_319_121_390_225_69
ACGCTGGCGGCGTGCTTAACACATGCAAGTCGAACGGGCCTTGTCCCCTTTTTTTTGGGGGTGCGGTTAGCGGCGAACGGGTGAGTAACACGTGAGTAACCTGCCCCTCACTTCTAGATAACCGCTTGAAAGGGTGGCTAATACGGGGTGTTCTGGCCTGCTCGCATGGGTGGGTTTGGAAAGATTCGACCGGTTTTGGTTGTTTTGGTGGGGGATGGGCTCGCGGCCTATCAGCTTGTTGGTGGNNNNNNNNNNGGCCTTCGGGTTGTGAACCTCTTTCGCCAGTGAAGATGGTCCTGCTCTTTGTGGTGGGATTGACGGTAGCTGGGTTAATGAAGCGCCGGCTAACT
>HMT852_145_62_18_57_244
ACGCTGGCGGCGTGCTTAACACATGCAAGTCGAACGGGCCTTGTCCCCTTTGTTTTAGGGGTGGGGTTAGCGGCGAACGGGTGAGTAACACGTGAGTAACCTGCCCCTCACTTCTGGATAACCGCTTGAAAGGGTGGCTGATACGGGGTGTTCTGGCCTGCTCGCATGGGTGGGTTTGGAAAGATTCGACCGGTTTTGGTTGTTTTGGTGGGGGATGGGCTCGCGGCCTATCAGCTTGCTGGTGGNNNNNNNNNNGGCCTTCGGGTTGTGAACCTCTTTCGCCAGTGAAGATGGTCCTGCTCTTTGTGGTGGGATTGACGGTAGCTGGGTTAATGAAGCGCCGGCTAACT
>HMT852_368_1_117_144_200
AACGCTGGCGGCGTGCTTAACACATGCAAGTCGAACGGGCCTTCGTCCTCTTTTTTTTCGGGGGCGGGGTTAGTGGCGAACGGGTGAGTAACACGTGAGTAACCTGCCCCTTACTTCTGGATAACCGCTTGAAAGGGTTGCTAATACGGGGTGTTCTGGCCTGCTCGCATGGGTGGGTTTGGAAAGATTCGACCAGTTTTGGTTGTTTTGGTGGGGGATGGGCTCGCGGCCTATCAGCTTGTTGGNNNNNNNNNNGGCCTTCGGGTTGTGAACCTCTTTCGCCAGTGAAGAAGGTCCTGCTCTTTGTGGTGGGGTTGACGGTAGCTGGGTTAATGAAGCGCCGGCTAACT
>HMT852_23_312_467_257_479
AACGCTGGCGGCGTGCTTAACACATGCAAGTCGAACGGGCCTTCGTCCTCTTTTTTTTCGGGGGCGGGGTTAGTGGCGAACGGGTGAGTAACACGTGAGTAACCTGCCCCTCACTTCTGGATAACCGCTTGAAAGGGTGGCTAATACGGGGTGTTCTGGCCTGCTCGCATGGGTGGGTTTGGAAAGATTCGACCGGTTTTGGTTGTTTTGGTGGGGGATGGGCTCGCGGCCTATCAGCTTGTTGGNNNNNNNNNNGGCCTTCGGGTTGTGAACCTCTTTCGCCAGTGAAGAAGGTCCTGCTCTTTGTGGTGCGGTTGACGGTAGCTGGGTTAATGAAGCGCCGGCTAACT
>HMT852_168_452_229_150_347
ACGCTGGCGGCGAGCTTAACACATGCAAGTCGAACGGGCCTTGTCCTCTTTTTTTTGGGGGCGGGGTTAGTGGCGAACGGGTGAGTAACACGTGAGTAACCTGCCCCTCACTTCTGGATAACCGCTTGAAAGGGTGGCTAATACAGGGTGCTCTGGCCTGCTCGCATGGGTGGGTTTGGAAAGATTCGACCGGTTTTGGTTGTTTTGGTGGGGGATGGGCTCGTGGCCTATCAGCTTGTTGGTGGNNNNNNNNNNGGCCTTCGGGTTGTGAACCTCTTTCGCCAGTGAAGAAGGTCCTGCTCTTTGTGGTGGGGTTGACGGTAGCTGGGTTAATGAAGCGCCGGCTAACT
>HMT852_191_351_477_143_209
ACGCTGGCGGCGAGCTTAACACATGCAAGTCGAACGGGCCTTGTCCTCTTTTTTTTGGGGGCGGGGTTAGTGGCGAACGGGTGAGTAACACGTGAGTAACCTGCCCCTCACTTCTGGATAACCGCTTGAAAGGGTGGGTAATACGGGGTGCTCTGGCCTGCTCGCATGGGTGGGTTTGGAAAGATACGACCGGTTTTGGTTGTGTTGGTGGGGGATGGGCTCGCGGCCTATCAGCTTGTTGGTGGNNNNNNNNNNGGCCTTCGGGTTGTGAACCTCTTTCGCCAGTGAAGAAGGTCCTGCTCTTTGTGGTGGGGTTGACGGTAGGTGGGTTAATGAAGCGCCGGCTAACT
>HMT852_330_197_318_238_12
ACGCTGACGGCGTGCTTAACACATGCAAGCCGAACGGGCCTTGTCCTCTTTTTTTTGGGGGTGGGGTTAGTGGCGAACGGGTGAGTAACACGTGAGTAACCTGCCCCTCACTTCTGGATAACCGCTTGAAAGGGTGGCTAATACGGGGTGTTCTGGCCTGCTCGCATGGGTGGGTTTGGAAAGATTCGACCCGTTTTGGTTGTTTTGGTGGGGGATGGGCTCGCGGCCTATCTGCTTGTTGGTGGNNNNNNNNNNGGCCTTCGGGTTGTGAACCTCTTTCGCCAGTGAAGAAGGTCCTGCTCTTTGTGGTGGGGTTGACGGTAGCTGGGTTAATGAAGCGCCGGCTAACT
>HMT852_216_343_399_432_128
ACGCTGGCGGCGTGCTTAACACATGCAAGCCGAACGGGCCTTGTCCTCTTTTTTTTGGGGGTGGGGTTAGTGGCGAACGGGTGAGTAACACGTGAGTAACCTGCCCCTCACTTCTGGATAACAGCTTGAAAGGGTGGCTAATACGGGGTGTTCTGGCCTGCTCGCATGGGTGGGTTTGGAAAGATTCGACCGGTTTTGGTTGTTTTGGTGAGGGATGGGCTCGCGGCCTATCAGCTTGTTGGTGGNNNNNNNNNNGGCCTTCGGGTTGTGAACCTCTTTTGCCAGTGAAGAAGGTCCTGCTCTTTGTGGTGGGGTTGACGGTAGCTGGGTTAATGAAGCGCCGGCTAACT
>HMT852_373_467_168_90_138
ACGCTGGCGGCGTGCTTAACACATGCAAGTCGAACGGGCCTTGTCCCCTTTTTTTTGGGGGTGGGGTTAGTGGCGAACGGGTGAATAACACGTGAGTAACCTGCCCCTCACTTCTGGATAACCGCTTGAAAGAGTGGCTAATACGGGGTGTTCTGGCCTGCTAGCATGGGTGGGTTTGGAAAGATTCGACCGGTTTTGGTTGTTTTGGTGGGGGATGGGCTCGCGGCCTATCAGCTTGTTGGTGGNNNNNNNNNNGGCCTTCGGGTTGTGAACCTCTTTCGCCAGTGAAGAAGGTCCTGCTCTTTGTGGTGGGGGTGACGGTAGCTGGGTTAATGAAGCGCCGGCTAACT
>HMT852_357_418_220_457_380
ACGCTGGCGGCGTGCTTAACACATGCAAGTCGAACGGGCCTTGTCCCCTTTTTTTTGGGGGTGGGGTTAGTGGCGAACGGGTGAGTAACACGTGAGTAACCTGCCCCTCACTTCTGGATAACCGCTTGAAAGGGTGGCTAATACGGGGTGTTCTGGCCTGCTCGCATGGGTGGGTTTGGAAAGATTCGACCGGTTTTGGTTGTTTTGGTGGGGGATGGGCTCGCGGCCTATCAGCTTGTTGGTGGNNNNNNNNNNGGCCTTCGGGCTGTGAACCTCTTTCGCCAGTGAAGAAGGTCCTGCTCTTTGTGGTGGGGTTGACGGTAGCTGGGTTAATGAAGCGCCGGCTAACT
>HMT852_22_135_424_7_316
AAGCTGGCGGCGTGCTGAACACATGCAAGTCGAACGGGCCTTGTCCCCTTTTTTTTGGGGGTGGGGTTAGTGGCGAACGGGTGAGTAACACGTGAGTAACCTGCCCCTCACTTCTGGATAACCGCTTGACAGGGTGGCTAATACGGGGTGCTCTGGCCTGCTCGCATGGGTGGGTTTGGAAAGATTCGACCGGTTTTGGTTGTTTTGGTGGGGGATGGGCTCGCGGCCTATCAGCTTGTTGGTGGNNNNNNNNNNGGCCTCCGGGTTGTGATCCTCTTTCGCCAGTGAAGAAGGTCCTGCTCTTTGTGGTGGGGTTGACGGTAGCTGGGTTAATGAAGCGCCGGCTAACT
>HMT852_179_159_315_239_61
ACGCTGGCGGCGTGCTTAACACATGCAAGTCGAACGGGCCTTGTCCCCTTTTTTTCGGGGGTGGGGTTAGTGGCGAACGGGTGAGTAACACGTGAGTAACCTGCCCCTCACTTCTGGATAACCGCTTGAAAGGGTGGCTAATACGGGGTGCTCAGGCCTGCTCGCATGGGTGGGTTTGGAAAGATTCGACCGGTTTTGGTTGTTTTGGTGGGGGATGGGCTCGCGGCCTATCATCTTGTTGGTGGNNNNNNNNNNGGCCTCCGGGTTGTGAACCTCTTTCGCCAGTGAAGAAGGTCCTGCTCTTTGTGGTGGGGTTGACGGTAGCTGGGTTAATGAAGCGCCGGCTAACT
>HMT852_351_32_501_474_502
ACGCTGGCGGCGTGCTTAACACATGCTAGTCGAACGGGCCTTGTCCTCTTTTTTTTTGGGGGTGGGGTTAGTGGCGAACGGGTGAGTAACACGTGAGTAACCTGCCCCTCACTTCTGGATAACCGCTTGAAAGGGTGGCTAATACGGGGTGTTCTGGCCTGCTCGCATGGGTGGGTTTGGAAAGATTCGACCGGTTTTGGTTGTTTTGGTGGGGGATGGGCTCGCGGCCTATCAGCTTGTTGGTGNNNNNNNNNNGGCCTTCGGGTTGTGAACCTCTTTCGCCAGTGAAGAAGGTCCTGCTCTTTGTGGTGGGGTTGACGGTAGCAGGGTTAATGAAGCGCCGGCTAGAT
>HMT852_315_343_161_493_487
ACGCTGGCGGCGTGCTTAACACATGCAAGTCGAACGGGCCTTGTCCTCTTTTTTTTTGGGGGTGGGGTTAGTGGCGAACGGGTGAGTAACACGTGAGTAACCTGCCCCTCACTTCTGGATAACCGCTTGAAAGGGTGGCTAATACGGGGTGTTCTAGCCTGCTCGCATGGGTGGGTTTGGAAAGATTCGACCGGTTTTGGTTGTTTTGGTGGGGGATGGGCTCGCGGCCTATCAGCTTGTTGGTGNNNNNNNNNNGGCCTTCGGGTTGTGAACCTCTTTCGCCAGTGAAGAAGGTCCTGCTCTTTGTGGTGGGGTTGACGGTAGCAGGGTTAACGAAGCTCCGGCTAACT
>HMT852_109_352_178_289_273
ACGCTGGCGGCGTGCTTAACACATGCAAGTCGAACGGGCCTTGTCCCCTTTTTTTTGGGGGTGGGGTTAGTGGCGAACGGGTGAGTAACACGTGAGTAACCTGTCCCTCACTTCTGGATAACCGCTTGAAAGGGTGGCTAATACGGGGTGTTCTGGCCTGCTCGCATGGGTGTGTTTGGAAAGATTCGACCGGTTTTGGTTGTTTTGGTGGGGGATGGGCTCGCGGCCTATCAGCTTGTTGGTGGNNNNNNNNNNGGCCTTCGGGTTGTGAACCTCTTTCGCCAGTGAAGAAAGTCCTGCTCTTTGTGGTGGGGTTGACGGTAGCTGGGTTAATGAAGCGCCGGCTAACT
>HMT852_457_475_90_505_128
ACGCTGGCGGCGTGCTTAACACATGCAAGTCGAACGGGCCTTGTCCCCTTTTTTTTGGGGGTGGGGTTAGTGGCGAACGGGTGACTAACACGTGAGTAACCTGCCCCTCACTTCTGGATAACAGCTTGAAAGGGTGGCTAATACGGGGTGTTCTGGCCTGCTCGCATGGGTGGGTTTGGAAAGATTCGACCGGTTTTGGTTGTTTTGGTGGGGGATGGGCTCGCGGCCTATCAGCTTGTTGGTGGNNNNNNNNNNGGCCTTCGGGTTGTGAACCTCTTTCGCCAGTGAAGAAAGTCCTGCTCTTCGTGGTGGGGTTGACGGTCGCTGGGTTAATGAAGCGCCGGCTAACT
>HMT852_38_171_40_421_313
ACGCTGGCGGCGTGCTTAACACATGCAAGTCGTAAGGGCCTTGTCCCCCTTTTTTTTTGGGGGTGGGGTTAGTGGCGAACGGGTGAGTAACACGTGAGTAACCTGCCCCTCACTTCTGGATAACCGCTTGAAAGGGTGGCTAATACGGGGTGTTCTGGCCTGCTCACATGGGTGGGTTTGGAAAGATTCGACCGGTTTTGGTTGTTTTGGTGGGGGATGGGCTCGCGGCCTATCAGCTTGTTGGTNNNNNNNNNNGGCCTTCGGGTTGTGAACCTCTTTCGCCAGTGAAGAAGGTCCTGCTCTTTGTGGTGGGGTTGACGGTAGCTGGGTTAATGAAGCGCCGGCTAACT
>HMT852_91_420_71_422_136
ACGCTGGCGGCGTGCTTAACACATGCAAGTCGAACGGGCCTTGTCCCCCTTTTTTTTTGGGGGTGTGGTTAGTGGCGAACGGGTGTGTAACACGTGAGTAACCTGCCCCTCACTTCTGGATAACCGCTTGTAAGGGTGGCTAATACGGGGTGTTCTGGCCTGCTCGCATGGGTGGGTTTGGAAAGATTCGACCGGTTTTGGTTGTTTTGGTGGGGGATGGGCTCGCGGCCTATCAGCTTGTTGGTNNNNNNNNNNGGCCTTCGGGATGTGAACCTCTTTCGCCAGTGAAGAAGGTCCTGCTCTTTGTGGTGGGGTTGACGGTAGCTGGGTTAATGAAGCGCCGGCTAACT
>HMT852_431_433_99_472_88
ACGCTGGCGGCGTGCTTAACACATGCAAGTCGAACGGGCCTTGTCCCCTTTTTTTTTGGGGGTGGGGTTAGTGGCGAACGGGTGAGTAACACGAGAGTAACCTGCCCCTCACTTCTGGATAACCGCTTGAAAGGGTGGCTAATACGGGGTGTTCTGGCCTGCTCGCATGGGTGGGTTTGGAAAGATTCGACCGGTTTTGGTTGTTTTGGTGGGGGATGGGCTCGCGGCCTATCAGCTTGTTGGTGNNNNNNNNNNGGCCTTCGGGTTGTGAACCTCTATTGCCAGTGAAGAAGGTCCTGCTCTTTGTGGTGGGGTTGACGGTAGCTGGGTTAATGAAACGCCCGCTAACT
>HMT852_382_114_40_117_484
ACGCTGGCGGCGTGCTTAACACATGCAAGTCGAAAGGGCCTTGTCCCCTTTTTTTTTGGGGGTGGGGTTAGTGGCGAACGGGTGAGTAACACGTGAGTAACCTGCCCCACACTTCTGGATAACCGCTTGAAAGGGTGGCTAATACGGGGTGTTCTGGCCTGCTCGCATGGGTGGGTTTGGAAAGATTCGACCGGTTTTGGTTGTTTTGGTGGGGGATGGGCTCGCGGCCTATCAGCTTGTTGGTGNNNNNNNNNNGGCCTTCGGGTTGTGAACCTCTTTCGCCAGTGAAGAAGGTCCTGCTCTTTGTGGTGGGGTTGACGGTAGCTGGGTCAATGAAACGCCCGCTAACT
>HMT852_391_214_235_160_68
ACGCTGGCGGCGTGCTTAACACATGCAAGTCGAACGGGCCTTGCTTCTTTTTTGGGGGTGGGCTTAGTGGCGAACGGGTGAGTAACACGTGAGTAACCTGCCCCTCACTTCTGGATAACCGCTTGAAAGGGTGGCTAATACGGGGTGTTCTGGCGTGCTCGCATGGGTGGGTTTGGAAAGATTCGACCGGTTTTGGTTGTTTTGGTGGCGGATGGGCTCGCGGCCTATCCGCTTGTTGGTGGGGTNNNNNNNNNNGGCCTTCGGGTTGTGAACCTCTTTCGCCAGTGAAGAAGGTCCTGCTCTTTGTGGTGGGGTTGACGGTAGCTGGGTTAATGAAGCGCCGGCTAACT
>HMT852_19_256_422_291_228
ACGCTGGCGGCGTACTTAACACATGCAAGTCGAACGGGCCTTGCTTCTTTTTTGGGGGTGGGGTTAGTGGCGAACGGGTGAGTAACACGTGAGTAACCTGCCCCTCACTTCTGGATAACCGCTTGAAAGGGTGGCTAATACGGGGTGTTCTGGCCTGCTCGCATGGGTGGGTTTGGAAAGATTCGACCGGTTTTGGTTGTTTTGGTGGGGGATGGGCTCGCGGCCTATCAGCTTGTTGGTGGGGTNNNNNNNNNNGGCCTTCGGGTTGTGAAACTCTTTCGCCAGTGAAGAAGGTCCTGCTCTTTGTGGTGGGGTTGACGGTAGCTGGGTTAATGAAGCGCCGGCTAACT
>HMT852_392_365_454_263_464
ACGCTGGCGGCGTGCTTAACACATGCAAGTCGAACGGGCCTTGTCCCCTTTTTTTTGGGGGTGGGGTTAGTGGCGAACGGGTGAGTAACACGTGAGTAACCTGCCCCTCACTTCTGGATAACCGCTTGAAAGGGTGGCTAATACGGGGTGGTCTGGCCTGCTCGCATGGGTGGGTTTGGAAAGATTCGACCGGTTTTGGTTGTTTTGGTGGGGGATGGGCTCGCGGCCTATCAGCTTGTTGGTGGNNNNNNNNNNGGCCTTCGGATTGTGAACCTCTTTCGCCAGTGAAGAAGGTCCTGCTATTTGTGGTGAGGTTGACGGTAGCTGGGTTAATGAAGCGCCGGCTAACT
>HMT852_176_457_260_387_59
ACGCTGGCGGCGTGCTTAACACATGCAAGTCGAACGGGCCTTGTCCCCTTTTTATTGGGGGTGGGGTTAGTGGCGAACGGGTGAGTAACACGTGAGTAACCTGCCCCTCACTTCTGGATAACCGCTTGAAAGGGTGGCTAATACGGGGTGGTCTGGCCTGCTCGCATGGGTGGGTTTGGAAAGATTCGACCGGTTTTGGTTGTTTTGGTGGGGGATGGGCTCGCGGCCTATCAGCTTGTTGGTGGNNNNNNNNNNGGCCTTCGGATTGTGAACCTCTTTCGCCAGTGAAGAAGGTCCTGCTCTTTGTGGTGGGGTTGACGGTAGCTGGGTTAATGAAGCGCCGGCTAACT
>HMT852_205_242_236_316_234
ACGCTGGCGGCGAGCTTAACACATGCAAGTCGAACGGGCCTCGTCCTCTTTTTTTTTGGGGGTGGGGTTAGTGGCGAACGGGTGAGTAACACGTGAGTAACCTGCCCCTCACTTCTGGATAACCGCTTGAAAGGGTGGCTAATACGGGGTGTTCTGGCCTGCTCGCATGGGTGGGTTTGGAAAGATTCGACCGGTTTTGATTGTTTTGGTGGGGGATGGGCTCGCGACCTGTCAGCATGTTGGTGNNNNNNNNNNGGCCTTCGGGTTGTGAACCTCTTTCGCCAGTGAAGAAGGTCCTGCTCTTTGTGGTGGGGTTGACGGTAGCTGGGTTAATGAAGCGCCGGCTAACT
>HMT852_238_371_159_48_93
ACGCTGGCGGCGAGCTTAACACATGCAAGTCGAACGGGCCTCCTCCTCTTTTTTTTTGGGGGTGGGGTTAGTGGCGAACGGGTGAGTCACACGTGAGTAACCTGCCCCTCACTTCTGGATAACCGCTTGAAAGGGTGGCTAATACGGGGTGTTGTGGCCTGCTCGCATGGGTGGGTTTGGAAAGATTCGACCGGTTTTGGTTGTTTTGGTGGGGGATGGGCTCGCGACCTATCAGCTTGTTGGTGNNNNNNNNNNGGCCTTCGGGTTGTGAACCTCTTTCGCCAGTGAAGAAGGTCCTGCTCTTTGTGGTGGGGTTGACGGTAGCTGGGTTAATGAAGCGCCGGCTAACT
>HMT852_425_283_56_71_51
ACGCTGGCGGCGTGCTTAACACATGCAAGTCGAACGGGCCTTGTCACCTTGTTTTTTGGGGGTGGTGTTAGTGGCGAACGGGTGAGTAACACGTGAGTAACCTGCCCCTCACTTCTGGATAACCGCTTGAAAGGGTGGCTAATACGGGGTGTTCTGGCCTGCTCGCATGGGTGGGTTTGGAAAGATTCGACCGGTTTTGGTTGTTTTGGTGGGGGATGGGCTCGCGGCCTATCAGCTTGTTGGTGNNNNNNNNNNGGCCTTCGGGTTGTGAGCCTCTTTCGCCAGTGAAGAAGGTCCTGCTCTTTGTGGTGGGGTTGACGGTAGCTGGGTTAATGAAGCGCCGGCTAACT
>HMT852_217_216_462_225_373
ACGCTGGCGGCGTGCTTAACACATGCAAGTCGAACGGGCCTTGTCCCCTTTTTTTTTGGGGGTGGGGTTAGTGGCGAACGGGTGAGTAACACGTGAGTAACCTGCCCCTCACTTCTGGATAACCGCTTGAAAGGGTGGCTAATACGGGGTGTTCTGGCCTGCTCGCATGGGTGGGTTTGGAAAGATTCGACCGGTTTTGGTTGTTTTGGTACGGGATGGGCTCGCGGCCTATCAGCTTGTTGGTGNNNNNNNNNNGGCCTTCGGGTTGTGAACCTCTTTCGCCAGTGAAGAAGGTCCTGCTCTTTGTGGTGGGGTTGACGGTAGCTGGGTTAATGAAGCGCCGGCTAACT
>HMT852_229_378_435_392_230
ACGCTGGCGGCGTGCTTAACACATGCAAGTCGAACGGGCCTTGCTTCTTTTTTGGGGTGGGGTTAGTGGCGAACGGGTGAGTAACACGTGAGTAACCTGCCCCTCACTTCTGGATAACCGCTTGAAAGGGTGGCTAATACGGGGTGTTCTGGCCTGCTCGCATGGGTGGGTTTGGAAAGATTCGACCGGTTTTGGTTGTTTTGGTGGGGGATGGGCTCGCGGCCCATCAGCTTGTTGGTGGGGTGNNNNNNNNNNGGCCTTCGGGTTGTGAACCTCTTTCGCCAGTGAAGAAGGTCCTGCTCTTTGTGGTGGGGTTGACGGTAGCTGGGTTAATGAAGCGCCGGCTAACT
>HMT852_228_115_427_89_22
ACGCTGGCGGCGTGCTGAACACATGCAAGTCGAACGGGCCTTGCTTCTTTTTTGGGGTGGGGTTAGTGGCGAACGGGTGAGTAACACGTGAGTAACCTGCCCCTCACTTATGGATAACCGCTTGAAAGGGTGGCTAATACGGGGTGTTCTGGCCTGCTCGCATGGGTGGGTTTGGAAAGATTCGACCGGTTTTGGTTGTTTTGGTGGGGGATGGGCTCGCGGGCTATCAGCTTGTTGGTGGGGTGNNNNNNNNNNGGCCTTCGGGTTGTGAACCTCTTGCGCCAGTGAAGAAGGTCCTGCTCTTTGTGGTGGGGTTGACGGTAGCTGGGTTAATGAAGCGCCGGCTAACT
>HMT852_454_233_179_313_435
ACGCCTGGCGGCGTGCTTAACACATTGCAAGTCGAACGGGCCTTGTCCCCTTTTTTTGGGGGTGGGGTTAGTGGCGAACGGGTGAGTAACACGTGAGTAACCTGCCCCTCACTTCTGGATAACCGCTTGAAAGGGTGGCTAATACGGGGTGTTCTGGCCTGCTCGCATGGGTGAGTTTGGAAAGATTCGACCGGTTTTGGTTGTTTTGGTGGGGGATGGGCTCGCGGTCTATCAGCTTGTTGGTGNNNNNNNNNNGGCCTTCGGGTTGTGAACCTCTTTCGTCAGTGAAGAAGGTCCTGCTCTTTGTGGTGGGGTTGACGGTAGCTGGGTTAATGAAGCGCCGGCTAACT
>HMT852_25_279_95_465_332
ACGCCTGGCGGCGTGCTTATCACATTGCAAGTCGAACGGGCCTTGTCCCCTTTTTTTGGGGGTGGGGTTAGTGGCGAACGGGTGAGTAACACGTGAGTAACCTGCCCCTCACTTCTGGATAACCGCTTGAAAGGGTGGCTAATACGGGGTGTTCTGGCCTGCTCGCATGGGTGGGTTTGGAAAGATTCGACCGGTTTTGGTTGTTTTGGTGGGGGATGGGCTCGCGGCCTATCAGCTTGTTGGTGNNNNNNNNNNGGCCTTCGGGTTGTGAACCTCTTTCGCCAGTGAAGAAGGTCCTGCTCTTTGTGGTGCGGTTGACGGTAGCTGGGTTAATGAAGCGCCGGCTAACT
>HMT852_332_135_418_308_28
ACGCTGGCGGCGTGCTTAACACATGCAAGTCGAACGGGCCTTGTCCCCTTTTTTTTGGGGGTGGGGTTAGTGGCGAACGGGTGAGTAACACGTGAGTAACCTGCCCCTCACTTCTGGATAACCGCTTGATAGGGTGGCTAATACGGGGTGTTCTGGCCTGCTCGCATGGGTGGGTTTGGAAAGATTCGACCGGTTTTGGTTGTTTTGGTGGGGGATGGGCTCGCGGCCTATCAGCTTGTTGGTGGNNNNNNNNNNGGCCTTCGGGATGTGAACCTCTTTCGCCAATGAAGAATGTCCTGCTCTTTGTGGTGGGGTTGACGGTAGCTGGGTTAATGAAGCGCTGGCTAACT
>HMT852_9_17_26_150_46
ACGATGGCGGCCTGCTTAACTCATGCAAGTCGAACGGGCCATGTCCCCTTTTTTTTGGGGGTGGGGTTAGTGGCGAACGGGTGAGTAACACGTGAGTAACCTGCCCCTCACTTCTGGATAACCGCTTGAAAGGGTGGCTAATACCGGGTGTTCTGGCCTGCTCGCATGGGTGGGTTTGGAAAGATTCGACCGGTTTTGGTTGTTTTGGTGGGGGATGGGCTCGCGGCCTATCAGCTTGTTGGTGGNNNNNNNNNNGGCCTTCGGGTTGTGAACCTCTTTCGCCAATGAAGAATGTCCTGCTCTTTGTGGTGGGGTTGACGGTAGCTGGGTTAATGAAGCGCTGGCTAACT
>HMT852_408_243_458_296_155
AACGCCTGGCGGCGTGCCTAACACATGCAAGTCGAACGGGCCTTGTCCTCTTTTTTTCGGGGGCGGGGTTAGTGGCGAACGGGTGAGTAACACGTGAGTAACCTGCCCCTCACTTCTGGATAACCGCTTGAAAGGGTGGCTAATACGGGGTGTTCTGGCCTGCTCGCATGGGTGGGTTTGGAAAGATTCGACCGGTTTTGGTTGTTTTGGTGGGGGATGGGCTCGCGGCCTATCAGCCTGTTGGTNNNNNNNNNNGGCCTTCGGGTTGTGAACCTCTTTCGCCAGTGAAGAAGGTCCTGCTCTGTGTGGTGGGGTTGACGGTAGCTGGGTTAATGAAGCGCCGGCTAACT
>HMT852_1_414_401_459_472
AACGCCTGGCGGCGTGCCTAACACATGCAAGTCGAACGGGCCTTGTCCTCTTTTTTTCGGGGGCGGGGTTAGTGGCGAACGGGTGAGTAACACGTGAGTAACCTGCCCCTCACTTCTGGATAACCGCTTGAAAGGGTGGCTAATACGGGGTGTTCTGGCCTGCTCGCATGGGTGGGTTTGGAAAGATTCGACCGGTTTTGGTTGTTTTGGTGGGGGATGGGCTCGCGGCCTATCAGCTTGTTGGTNNNNNNNNNNGGCCATCGGGTTGTGAACCTCTTTCGCCAGTGAAGAAGGTCCTGCTCTTCGTGGTGGGGTTGTCGGTAGCTGGGTTAATGAAGCGCCGGCTAACT
>HMT852_58_486_479_144_465
AACGCTGGCGGCGTGCTTAACACATGCAAGTTCGAACGGGCCTCGTCCCCTTGTTTTTCGGGGGCGGGGTTAGTCGGCGAACGGGTGAGTAACACGTGAGTAACCTGCCCCTCACTTCTGGATAACCGCTTGAAAGGGACGGCTAATACGGGGTGTTCTGGCCTGCTCGCATGGGTGGGTTTGGAAAGATTCGACCGGTTTTGGTTGTTTTGGTGGGGGATGGGCTCGCGGCCTATCAGCTTGTTNNNNNNNNNNGGCCTTCGGGTTGTGAACCTCTTTCGCCAGTGAAGAAGGTCCTGCTCTTTGTTGTGGGGTTGACGGCAGCTGGCTTAATGAAGCGCCGGCTAACT
>HMT852_321_278_262_93_12
AACGCTCGCGGCGTGCTTAACACATGCAAGTTCGAACGGGCCTCGTCCCCTTTTTTTTCGGGGGCGGGGTTAGTCGGCGAACGGGTGAGTAACACGTGAGTAACCTGCCCCTCACTTCTGGATAACCGCTTGAAAGGGTCGGCTAATACGGGGTGTTCTGGCCTGCTCGCATGGGTGGGTTTGGAAAGATTCGACCGGTTTTGGTTGTTTTGGTGGGGGATGGGCTCGCGGCCTATCAGCTTGTTNNNNNNNNNNGGCCTTCGGGTTGTGAACCTCTTTCGCCAGTGAAGAAGGTCCTGCTCTTTGTGGTGGGGTTGACGGTAGCTGGGTTAATGAAGCGCCGGCTAACT
>HMT852_466_213_475_406_146
ACGCTGGCGGCGTGCTTAACACATGCAAGTCGAACGGGCCTTGCTTCTTTTTTGGGGGTGGGGTTAGTGGCGAACGGGTGAGTAACACGTGAGTAACCTGCCCCTCACTTCTGGATAACCGCTTGAAAGGGTGGCTAATAAGGGGTGTTCTGGCCTGCTCGCATGGGTGGGTTTGGAAAGATTCGACCGGTTTTGGTTGTTTTGGTGTGGGATGGGCTCGCGGCCTATCAGCTTGTTGGTGGGGTNNNNNNNNNNGGCCTTCGGGATGTGAACCTCTTTCGCCAGTGAAGAAGGTCCTGCTCTTTGTGGTGGGGTTTACGGTAGCCGGGTTAATGAAGCGCCGGCTAACT
>HMT852_97_5_135_17_154
ACGCTGGCGGCGTGCTTAACACATGCAAGTCGAACGGGCCTTGCTTCTTTTTTGGGGGTGGGGTTAGTGGCGAACGGGTGAGTAACACGTGCGTAACCTGCCCCTCACTTCTGGATAACCGCTTGAAAGAGTGGCTAATACGGGGTGTGCTGGCCTGCTCGCATGGGTGGGTTTGGAAAGATTCGACCGGTTTTGGTTGTTTTGGTGGGGGATGGGCTCGCGGCCTATCAGCTTGTTGGTGGGGTNNNNNNNNNNGGCCTTCGGGATGTGAACCTCTTTCGCCAGTGAAGAAGGTCCTGCTCTTTGTGGTGGGGTTGACGGTAGCTGGGTTAATGAAGCGCCGGCTAACT
>HMT852_158_125_86_292_502
ACGCTGGCGGCGTGCTTAACACATGCAAGTCGAACGGGCCTTGTCCCCTTTTTTTGGGGTGGGGTTAGTGGCGAACGGGTCAGTAACACGTGAGTAACCTGCCCCTCACTTCTGGATAATCGCTTGAAAGGGTGGCTAATACGGGGTGTTCTAGCCTGCTCGCATGGGTGGGTTTGGAAAGATTCGACCGGTTTTGGTTGTTTTGGTGGGGGATGGGCTCGCGGCCTATCAGCTTGTTGGTGGGGNNNNNNNNNNGGCCTTCGGGTTGTGAACCTCTTTCGCCAGTGAAGAAGGTCCTGCTCTTTGTGGTGGGGTTGACGGTAGCTGGGTTAATGAAGCGCCGGCTAACT
>HMT852_13_293_297_245_51
ACGCTGGAGGCGTGCTTAACACATGCAAGTCGAACGGGCCTTGTCGCCTTTTTTTGGGGTGGGGTTAGTGGCGAACGGGTGAGTAACACGTGAGTAACCTGCCCCTCACTTCTGGATAACCGCTTGAAAGGGTGGCTAATACGGGGTGTTCTGGCCTGCTCGCATGGGTGGGTTTGGAAAGATTCGACCGGTTTTGGTTGTTTTGGTGGGGGATGGGCTCGCGGCCTATCAGCTTGTTGATGGGGNNNNNNNNNNGGCCTTCGGGTTGTGAACCTCTTTCGCCAGTGAAGAAGGTCCTGCTCTTTGTGGTGGGGTTGACGGTAGCTGGGTTAATGAAGCGCCGGCTAACT
>HMT852_63_146_410_95_231
AACGCTGGCGGCGTGCTTAACACACGCAAGTCGAACGGGCCTTGTCCCCTTTTTTTTCGGGGTGGGGTTAGTGGCGAACGGGTGAGTAATACGTGAGTAACCTGCCCCTCACTTCTGGATAACCGCTTGAAAGGGTGGCTGATACGGGGTGTTCTGGCCTGCTCGCATGGGTGGGTTTGGAAAGACTCGACCGGTTTTGGTTGTTTTGGTGGGGGATGGGCTCGCCGCCTATCAGCTTGTTGGTGNNNNNNNNNNGTCCTTCGGGTTGTGAACCTCTTTCGCCAGTGAAGAAGGTCCTGCTCTTTGTGGTGGGGTTGACGGTAGCTGGGTTAATGAAGCGCCGGCTAACT
>HMT852_359_156_403_192_88
AACGCTGGCGGCGTGCTTAACACACGCAAGTCGAACGGGCCTTGTCCCCTTTTTTTTGGGGGTGGGGTTAGTGGCGAACGGGTGAGTAACACGTGAGTAACCTGCCCCTCACTTCTGGATAACCGCTTGAAAGGGTGGCTAATACGGGGTATTCTGGCCTGCTCGCATGGGTGGGTTTGGAAAGACACGACCGGTTTTGGTTGTTTTGGTGGGGGATGGGCTCGCGGCCTATCAGCTTGTTGGTGNNNNNNNNNNGGCCTTCGGGTTGTGAACCTCTTTCGCCAGTGAAGAAGGTCCTGCTCTTTGTGGTGGGGTTGACGGTAGCTGGGTTAATGAAGCGCCGGCTAACT
>HMT852_195_52_468_115_126
ACGCTGGCGGCGTGCTTAACACATGCAAGTCGAACGGGCCTTGCTCGTTTTTGGGGGTGGGGTTAGTGGCGAACGGGTGAGTAACACGTGAGTAACCTGCCCCTCACTTGTGGATAACCGGTTGAAAGGGTGGCTAATACGGGGTGTTCTGGCCTGCTCGCATGGGTGGGTTTGGAAAGATTCGACCGGATTTGGTTGTTTTGGTGGGGGATGGGCTCGCGGCCTATCAGCTTGTTGGTGGGGTGNNNNNNNNNNGGCCTTCGGGTTGTGAACCTCTTTCGCCAGTGAAGAAGGTCCTGCTCTTTGTGGTGGGGTTGACAGTAGCTGGGTTAATGAAGCGCCGGCTAACT
>HMT852_294_98_222_267_403
ACGCTGGCGGCGTGCTTAACACATGCAAGTCGAACGGGCCTTGCTCCTTTTTGGGGGTGGGGTTAGTGGCGAACGGGTGAGTAACACGTGAGTAACCTGCCCCTCACTTCTGGATAACCGCTTGAAAGGGTGGCTAATACGGGGTGTTCTGGCCTGCTCGCATGGGTGGGTTTGGAAAGATTCGACCGGTTTTGGTTGTTTTGGTGGGGGATGGGCGCGCGGCCTATCAGCTTGTTGGTGGGGTGNNNNNNNNNNGGCCTTCGGGTTGTGAACCTCTTTCGCCAGTGAAGAAGGTCCTGCTCTTTGTGGTGGGGTTGACGGTAGCTGGGTTAATGAAGCGCCGGCTAACT
>HMT852_160_228_202_245_134
ACGCTGGCGGCGTGCTTAACACATGCAAGTCGAACGGGCCTTGTCCCCTTTTTTTGGGGGTGGGGTTAGTGGCGAACGGGTGAGTAACACGTGAGTAACCTGCCCCTCACTTCTGAATAGCCGCTTGATAGGGTGGCTAATACGGGGTGTTCTGGCCTGCTCGCATGGGTGGGTTTGGAAAGATTCGACCGGTTTTCGTTGTTTTGGTGGGGGATGGGCTCGTGGCCTATCAGCTTGTTAGTGGGNNNNNNNNNNGGCCTTCGGGTTGTGAACCTCTTTCGCCAGTGAAGAAGGTCCTGCTCTTTGTGGTGGGGTTGACGGTAGCTGGGTTAATGAAGCGCCGGCTAACT
>HMT852_64_166_52_402_244
ACGCTGGCGGCGTGCTTAACACATGCAAGTCGAACGGGCCTTGTCCTCTTTTTTTGGGAGTGGGGTTAGTGGCGAACGGGTGAGTAACACGTGAGTAACCTGCCCCTCACTTCTGAATAGCCGCTTGAAAGGGTGGCTAATACGGGGTGTTCTGGCCTGCGCGCATGGGTGGGTTTGGAAAGATTCGACCGGTTTTGGTTGTTTTGGTGGGGGATGGGCTCGCGGCCTATCAGCTTGTCGGTGGGNNNNNNNNNNGGCCTTCGGGTTGTGAACCTCTTTCGCCAGTGAAGAAGGTCCTGCTCTTTGTGGTGGGGTTGACGGTAGCTGGGTTAATGAAGCGCCGGCTAACT
>HMT852_406_20_150_507_390
ACGCTGGCGGCGTGCTTAACACATGCAAGTCGAACGGGCCTTGTCCTCTTTTTTTTTGGGGGTGGGGTTAGTGGCGAACGGGTGAGTAACACGTGAGTAACCTGCCCCTCACTTCTGGATAACCGCTTGAAAGGGTGGCTAATAAGGGGTGTTCTGGCCTGCTCGCATGGGTGGGTTTGGAAAGATTCGACCGGTTTTGGTTGTTTTGGTGGGGGATGGGCTCGCGGCCTATCAGCTTGTTGGTGNNNNNNNNNNGGCCTTCGGGTTGTGAACCTCTTTCACCAGTGAAGAAGGTCCTGCTCTTTGTGGTGGGGTTGACGGTAGCTGGGTTAATGAAGCGCCGGCTAACT
>HMT852_449_352_368_357_174
ACGCTGGCGGCGTGCTTAACACATGCAAGTCGAACGGGCCTTGTCCTCTTTTTTTTTGGGGGTGGGGTTAGTGGCGAACGGGTGAGTAACACGTGAGTAACCTGCCCCTCACTTCTGGATAACCGCTTGAAAGGGTGGCTAATACGGGGTGTTCTGGCCTGCTCGCATAGGTGGGTTTGGAAAGATTCGACCGGTTTTGGTTGTTTTGGTGGGGGATGGGCTCGCGGCCTATCAGCTTGTTGGTGNNNNNNNNNNGGCCTTCGGGTTGTGAACCTCTTTCACCAGTGAAGAAGGTACTGCTCTTTGTGGTGGGGTTGACGGTAGCTGGGTTAATGAAGCGCCGGCTAACT
>HMT852_427_243_178_503_48
ACGCTGGCGGCGTGCTTAACACATGCAAGTCGAACGGGCCTTTCTTCTTTTTTGGGGGTGGGGTTAGTGGCGAACGGGTGAGTAACACGTGAGTAACCTGCCCCTCACTTCTGGATAACCGCTTGAAAGGGTGGCTAATACGGGGTGTTCTGGCCTGCTCGCATGGGTGGGTGTGGAAAGATTCGACCGGTTTTGGTTGTTTTGGTGGGGGATGGGCTCGCGGCCTATCAGCTTGTTTGTGGGGTNNNNNNNNNNGGCCTTCGGGTTGTGAACCTCTATCGCCAGTGAAGGAGGTCCTGCTCTTTGTGGTGGGGTTGACGGTAGCTGGGTTAATGAAGCGCCGGCTAACT
>HMT852_183_307_3_341_400
ACGCTGGCGGCGTGCTTAACACATGCAAGTCGAACGGGCCTTGCTTCTTTTTTGGGGGTGGGGTTAGTGGCGAACGGGTGAGTAACACGTGAGTAACCTGCCCCTCACTTCTGGATAACCGCTTGAAAGGGTGGCTAATACGGGGTGTTCTGGCCTGCTCGCATGGGTGGGTTTGGACAGATTCGACCGGTTTTGGTTGTTTTGGTGGGGGATGGGCTCGCGGCCTATCAGCTTGTTGGTGGGGTNNNNNNNNNNGGCCTTCGGGTTGTGAACCTCTTTCGCCAGTGAAGGAGGTCCTGCTCTTTGTGGTGGGGTTGACGGTAGCTGGGTTAATGAAGCGCCGGCTAACT
>HMT852_347_316_297_360_403
ACGCTGGCTGCGTGCTTAACACATGCAAGTCGAACGGGCCTTGCTTCTTTTTTGGGGGTGGGGTTAGTGGCGAACGGGTGAGTAACACGTGAGTAACCTGCCCCTCACTTCTGGATAACCGCTTGAAAGGGTGGCTAATACGGGGTGTTCTGGCCTGCTCGCATGGGTGGGTTTGGAAAGATTCGACCGGTTTTGGTTGTTTTGGTGGGGGATGGGCTCGCGGCCTATCAGCTTGTTGGTGGGGTNNNNNNNNNNGGCCTTCGGGTTGTGAACCTCTTTCGCCAGTGAAGAAGGTCCTGCTCTTTGTGGTGGGGTTGACGGTAGCTGGGTTAATGAAGCGCCGGCTAACT
>HMT852_48_467_344_308_224
ACGCTGGCTGCGTGCTTAACACATGCAAGTCGAACGGGCCTTGCTTCTTTTTTGGGGGTGGGGTTAGTGGCGAACGGGTGAGTAACACGTGAGTAACCTGCCCCTCACTTCTGGATAACCGCTTGAAAGGGTGGCTAATACGGGGTGTTCTGGCCTGCTCGCATGGGTGGGTTTGGAAAGATTCGACCGGTTTTGGTTGTTTTGGTGGGGGATGGGCTAGCGGCCTATCAGCTTGTTGGTGGGGTNNNNNNNNNNGGCCTTCGGGTTGTGAACCTCTTTCGCCAGTGAAGAAGGTCCTGCTCTTTGTGGTGGGGTTGACGGTAGCTGGGTTAATGAAGCGCCGGCTAACT
>HMT852_291_79_497_158_25
ACGCTGGCGGCGTGCTTAAGACATGCAAGTCGAACGGGCCTTGCTCCTTTTTGGGGGTGGGGTTAGTGGCGAACGGGTGAGTAACACGTGAGTAACCTGCCCCTCACTTCTGGATAACCGCTTGAAAGGGTGGCTAATACGGGGTGTTCTGGGCTGCTCGCATGGGTGGGTTTGGAAAGATTCGACCGGTTTTGGTTGTTTTGGTGGGGGATGGGCTCGCGGCCTATCAGCTTGTTGGTGGGGTGNNNNNNNNNNGGCCTTCGGGTTGTGAACCTCTTTCGCCAGTGAAGAAGGCCCTGCTCTTTGTGGTGGGGTTGACGGTAGCTGGGTTAATGAAGCGCCGGCTAACT
>HMT852_221_159_466_162_202
ACGCTGGCGGCGTGCTTAACACATGCAAGTCGAACGGGCCTTGCTCCTTTTTGGGGGTGGGGTTAGTGGCGAACGGGTGAGTAACACGTGAGTAACCTGCCCCTCACTTCTGGATAACCGCTTGAAAGGGTGGCTAATACGGGGTGTTCTGGCGTGATCGCATGGGTGGGTTTGGAAAGATTCGACCGGTTTTGGTAGTTTTGGTGGGGGATGGGCTCGCGGCCTATCAGCTTGTTGGTGGGGTGNNNNNNNNNNGGCCTTCGGGTTGTGAACCTCTTTCGCCAGTGAAGAAGGCCCTGCTCTTTGTGGTGGGGTTGGCGGTAGCTGGGTTAATGAAGCGCCGGCTAACT
>HMT852_365_92_211_305_195
ACGCTGGCGGCGTGCTTAACACATGCAAGTCGAACGGGCCTTGTCCTCTTTTTTTTGGGGGTGGGGTTAGTGGCGAACGGGTGAGTCACACGTGAGTAACCTGCCCCTCACTTCTGGATAACCGCTTGAAAGGGTGGCTAATACGGGGTGTTCTGGCCTGCTCGCATGGGTGGGTTTGGAAAGATTCGATCGGTTTTGGTTGTTTCGGTGGGGGATGGGCTCGCGGCCTATCAGCTTGTTGGTGGNNNNNNNNNNGGCCCTCGGGTTGTGAACCTCTTTCGCCAGTGAAGAAGGTCCTGCTCTTTGTGGTGGGGTTGACGGTAGCTGGGTTAATGAAGCGCCGGCTAACT
>HMT852_69_214_330_79_89
ACGCTGGCGGCGTGCTTAACACATGCAAGTCGAACGGGCCTTGTCCTCTTTTTTTTGGGGGTGTGGTTAGTGGTGAACGGGTGCGTAACACGTGAGTAACCTGCCCCTCACTTCTGGATAACCGCTTGAAAGGGTGGCTAATACGGGGTGTTCTGGCCTGCTCGCATGGGTGGGTTTGGAAAGATTCGACCGGTTTTGGTTGTTTTGGCGGGGGATGGGCTCGCGGCCTATCAGCTTGTTGGTGGNNNNNNNNNNGGCCCTCGGGTTGTGAACCTCTTTCGCCAGTGAAGAAGGTCCTGCTCTTTGTGGTGGGGTTGACGGTAGCTGGGTTAATGAAGCGCCGGCTAACT
>HMT852_448_391_42_394_235
AACGCTGGCGGCGTGCTTAACACATGCAAGTCGAACTGGCCTTGCTTCTTTTTTGGGGGTGGGGTTAGTGGCGAACGGGTGAGTAACACGTGAGTAACCTGCCCCTCACTTCTGGATAACCGCTTGAAAGGGTGGCTAACACGGGGTGTTCTGGCCTGCTCGCATGGGTGGGTTTGGAAAGATTCGACCGGTTTTGGTTGTTTTGGTGGGGGATGGGCTCGCGGCCTATCAGCTTGTTGGTGGGGNNNNNNNNNNGGCCTTCGGGTTGTGAACCTCTTTCGCCAGTGAAGAAGGTCCAGCTCTTTGTGGTGGGGTTGACGGTAGCTGGGTTAATGAAGCGCCGGCTAACT
>HMT852_127_209_24_109_87
AACGCTGGCGGCGTGCTTCACACATGCAAGTCGAACGGGCCTTGCTTCTTTTTTGGGGGTGGGGTTAGTGGCGAACGGGTGAGTAACACGTGAGTAACCTGCCGCTCACTTCTGGATAACCACTTGAAAGGGTGGCTAACACGGGGTGTTCTGGCCTGCTCGCATGGGTGGGTTTGGAAAGATTCGACCGGTTTTGGTTGTTTCGGTGGGGGATGGGCTCGCGGCCTATCAGCTTGTTGGTGGGGNNNNNNNNNNGGCCTTCGGGTTGTGAACCTCTTTCGCCAGTGAAGAAGGTCCTGCTCTTTGTGGTGGGGTTGACGGTAGCTGGGTTAATGAAGCGCCGGCTAACT
>HMT852_459_416_153_378_380
ACGCTGGCGGCGTGCTTAACACATGCAAGTCGAACGGGCCTTGCTTCTTTTTTGGGGTGGGGTTAGTGGCGAACGGGTGAGTAACACGTGAGTAACCTGCCCCTCACTTCTGGATAACCGCTTGAAAGGGTGGCTAATACGGGGTGTGCTGGCCTGCTCGCATGGGTGGGTTTGGAAAGATTCGACCGGTTTTGGTTGTTTTGGTGGGGGATGGGCTCGCGGCCTATCAGCTTGTTGGTGGGGTGNNNNNNNNNNGGCCTTCGGGTTGTGAACCTCTTTCGCCAGTGAAGAAGGTCCTGCTCTTTGTGGTTGGGTTGACGGTAGCTGGGTTAATGAAGCGCCGGCTAACT
>HMT852_245_423_428_335_400
ACGCTGGCGGCGTGCTTAACACATGCAAGTCGAACGGGCCTTGCTTCTTTTTTGGGGTGGGGTTAGTGGCGAACGGGTGAGTAACACGTGAGTAACCTGCCCCTCACTTCTGGATAACCGCTTGAAAGGGTGGCTAATACGGGGTGTTCTGGCCTGCTCGCATGGGTGGGTTTGGAAAGATTCGACCGGTTTTGGTTGTTTTGGTGGGGGATGGGCTCGCGGCCTATCAGCTTGTTGGTTGGGTGNNNNNNNNNNGGCCTTCGGGTTGTGAACCGCTTTTGCCAGTGAAGAAGGTCCTGCTCTTTGTGGTGGGGTTGACGGTAGCTGGGTTAATGAAGCGCCGGCTAACT
>HMT852_200_435_418_219_120
AACGCCTGGCGGCGTGCTTAACACATGCAAGTCGAACGGGCCTTTGCTTTCTTTTTTTGGGGGTTGGGGTTAGTGGCGAACGGGTGAGTAACACGTGAGTAACCTGCCCCTCACCTCTGGATAACCGCTTGAAAGGGTGGCTAATACGGGGTGTTCTGGCCTGCTCGCATGGGTGGGTTTGGAAAGATTCGACCCGTTTTGGTTGTTTTGGTGAGGGATGGGCTCGCGGCCTATCAGCTTGTTGGNNNNNNNNNNGGCCTTCTGGTTGTGAACCTCTTTAGCCAGTGAAGAAGGTCCTGCTCTTTGTGGTGGGGTTGACGGTAGCTGGGTTAATGAAGCGCCGGCTAACT
>HMT852_349_292_336_313_275
AACGCCTGGCGGCGTGCTTAACACATGCAAGTCGAACGGGCCTTTGCTTTCTTTTTTTGGGGGTTGGGGTTAGTGGCGAACGGGTGAGTAACACGTGAGTAACCTGCCCCTCACTTCTGGATAACCGCTTGAAAGGGTGGCTAATACGGGGTGTTCTGGCCTGCTCGCATGGGTGGGTTTGGAAAGATTCGACCGGTTTTGGTTGTTTTGGTGGGGGATGGGCTCGCGGCCTATCAGCTTGTTGGNNNNNNNNNNGGCCTTCGGGTTGTGAACCTCTTTCGCCAGTGAAGAAGGTCCTGCTCTTTGTGGTGGGGTTGACGGTAGCTGGGTTAATGAAGCGCCGGCTAACT
>HMT852_104_52_423_277_62
ACGCTGGCGGCGTGCTTAACACATGCAAGTCGAACGGGCCTTGCTTATTTTTTGGGCGTGGGGTTAGTGGCGAACGGGTGAGTAACACGTGAGTAACCAGCCCCTCACTTCTGGATAACCGCTTGAAAGGGTGGCTAATACGGGGTGGGCTGGCCTGCTCGCATGGGTGGGTTTGGAAAGATTCGACCGGTTTTGGTTGTTTTGGTGGGGGATGGGCTCGCGGCCTATCAGCTTGTTGGTGGGGTNNNNNNNNNNGGCCTTCGGGTTGTGAACATCTTTCGCCAGTGAAGAAGGTCCTGCTCTTTGTGGTGGGGTTGACGGTAGCTGGGTTAATGAAGCGCCGGCTAACT
>HMT852_101_472_439_136_261
ACGCTGGCGGCGTGCTTAACACATGCAAGTCGAACGGGCCTTGCTTCTTTTTTGGGGGTGGGGTTAGTGGCGAACGGGTGAGTAACACGTGAGTAGCCTGCCCCTCACTTCTGGATAACCGCTTGAAAGGATGGCTAATACGGGGTGGGCTGGCCTGCTCGCATGGGTGGGTTTGGAAAGATTCGACCGGTTTTGGTTGTTTTGGTGGGGGATGGGCTCGCGGCCTATCAGCTTGTTGGTGGGGTNNNNNNNNNNGGCCTTCGGGTTGTGAACCTCTTTCGCCAGTGAATAAGGTCCTGCTCTTTGTGGTGGGGTTGACGGTTGCTGGGTTAATGAAGCGCCGGCTAACT
>HMT852_417_271_56_11_219
GCGCTCGCGGCGTGCTTAACACATGCAAGTCGAACGGGCCCTGCTTCTTTCTTGGGGGTGGGGTTAGTGGCGAACGGGTGAGTAACACGTGAGTAACCTGCCCCTCACTTCTGGATAACCGCTTGAAAGGGTGGCTAATACGGGGTGTTCTGGCCTGCTCGCATGGGTGGGTTTGGAAAGATTCGACCGGTTTTGGTTGTTTTGGTGGGGGATCGGCTCGCGGCCTATCAGCTTGTTGGTGGGGTNNNNNNNNNNGGCCTTCGGGTTGTGAACCTCTTTCGCCAGTGAAGAAGGTCCTGCTCTTTGTGGTGGGGTTGACGGTAGCTGGGTTAATGAAGCGCCGGCTAACT
>HMT852_461_169_332_23_196
GCGCTGGCGGCGTGCTTGACACATGCAAGTCGAACGGGCCCTGCTTCTTTTTTGGGGGTGGGGTTAGTGGCGAACGGGTGAGTAACACGTGAGTAACCTGCCCCTCACTTCTGGATAACCGCTTGAAAGGGTGGCTAATACGGGGTGTTCTGGCCTGCTCGCATGGGTGGGTTTGGAAAGATTCGACCGGCTTTGGTTGTTTTGGTGGGGGATGGGCTCGCGGCCTATCAGCTTGTTGGTGGGGTNNNNNNNNNNGGCCTTCGGGTTGTGAACCTCTTTCGCCAGTGAAGAAGGTCCTGCTCTTTGTGGTGTGGTTGACGGTAGCTGGGTTAATGAAGCGCCGGCTAACT
>HMT852_447_12_283_162_442
ACGCTGTCGGCGTGCTTAACACATGCAAGTCGAACGGGCCCTGCTTCTTTTTTGGGGGTGGGGTTAGTGGCGAACGGGTGAGTAACACGTGAGTAACCTGCCCCTCACTTCTGGATAACCGCTTGAAAGGGTGGCTAATACGGGGTGTTCTGGCCTTCTCGCATGGGTGGGTTTGGAAAGATTCGACCGGTTTTGGTTGTTTTGGTGGGGGATGGGCTCGCGGCCTATCAGCTTGTTGGTGGGGTNNNNNNNNNNGGCCTTCGGGTTGTGAACCTCTTTCGCCAGTGAAGAAAGTCCTGCTCTTTGTGGTGGGGTTGACGGTAGCTGGGTTAATGAAGCGCCGGCTAACT
>HMT852_472_375_455_179_301
ACGCTGGCGGCGTGCTTAACACATGCAAGTCGAACGGGCCCTGCTTCTTTTTTGGGGGTGGGGTTAGTGGCGAACGGGTGAGTAACACGTGAGTAACCTGCCCCTCACTTCTGGATAACCGCTTGAAAGGGTGGCTAATACGGGGTGTTCTGGCCTGCTCGCATGGGTGGGTTTGGAAAGATTCGACCGGTTTTGGTTGTTTTGGTGGGGGATGGGCTCGCGGCCTATCAGCTTGTTGGTGGGGTNNNNNNNNNNGGCCTTCGGGTTGTGAACCTCTTTCGCCAGTGAAGAAGGTCCTGCTCTTTCTGGTGGGGTTGACGGTCGCTGGGTTAATGAAGCGCCGGCTAACT
>HMT852_136_175_55_288_267
ACGCTGGCTTCGTGCTTAACACATGCAAGTCGAACGGGCCTTGCTTCTTGTTTGGGGGTGGGGTTAGTGGCGAACGGGTGAGTAACACGTGAGTAACCTGCCCCTCACTTCTGGATAACCGCTTGAAAGGGTGGCTAATACGGGGTGTTCTGGCCTGCTCGCATGGGTGCGTTTGGAAAGATTCGACCGGTTTTGGTTGTTTTGGTGGGGGATGGGCTCGCGGCCTATCAGCTTGTTGGTGGGGTNNNNNNNNNNGGCCTTCGGGTTGTGAACCTCTTTCGCCAGTGAAGAAGGTCCTGCTCTTTGTGGTGGGGTTGACGGTAGCTGGGTTAATGAAGCGCCGGCTAACT
>HMT852_188_28_51_171_357
ACGCTGGCTTCGTGCTTAACACGTGCAAGTCGAACGGGCCTTGCTGCTTTTTTGGGGGTGGGGTTAGTGGCGAACGGGTGAGTAACACGTGAGTAACCTGCCCCTCACTTCTGGATAACCGCTTGAAAGGGTGGCTAATACGGGGTGTTCTGGCCTGCTCGCATGCGTGGGTTTGGAAAGATACGACCGGTTTTGGTTGTTTTGGTGGGGGATGGGCTCGCGGCCTATCAGCTTGTTGGTGGGGTNNNNNNNNNNGGCCTTCGGGTTGTGAACCTCTTTCGCCAGTGAAGAAGGTCCTGCTCTTTGTGGTGGGGTTGACGGTAGCTGGGTTAATGAAGCGCCGGCTAACT
>HMT852_314_484_275_434_381
ACGCCGGCGGCGTGCTTAACACATGCAAGTCGAACGGGCCTTGCTTCTTTTTTGGGGGTGGGGTTAGTGGCGAACGGGTGAGTAACACGTGAGTAACCTGCCCCTCACTTCTGGATAACCGCTTGAAAGGGTGGCTAATACGGGGTGTTCTGGCCTGCTCGCATGGGTGGGTTTGGAAAGATTCGACCGGTTCTGGTTGTTTTGGTGGGGGATGGGCTCGCGGCCTATCAGCTTGTTGGTGGGGTNNNNNNNNNNGGCCTTCGGGTTGTGAACCTCTTTCGCCACTGAAGAAGGTCCTGCTCTTTGTGGTGGGGTTGACGGTAGCTGGGTTAATGAAGCGCCGGCTAACT
>HMT852_271_162_222_33_81
ACGCCGGCGGCGTGCTTAACACATGCATGTCGAACGGGCCTTGCTTCTTTTTTGGGGGTGGGGTTAGTGGCGAACCGGTGAGTAACACGTGAGTAACCTGCCCCTCACTTCTGGATAACCGCTTGAAAGGGTGGCTAATACGGGGTGTTCTGGCCTACTCGCATGGGTGGGTTTGGAAAGATTCGACCGGTTCTGGTTGTTTTGGTGGGGGATGGGCTCGCGGCCTATCAGCTTGTTGGTGGGGTNNNNNNNNNNGGCCTTCGGGTTGTGAACCTCTTTCGCCAGTGAAGAAGGTCCTGCTCTTTGTGGTGGGGTTGACGGTAGCTGGGTTAATGAAGCGCCGGCTAACT
>HMT852_95_122_149_403_175
ACGCTGGCGGCGTGCTTAACACATGCAAGTCGAACGGGCCTTGTCCTCTTTTTTTTGGGGGTGGGGTTAGTGGCGAACGGGTGAGTAACACGTGAGTAACCTGCCCCTCACTTCTGCATAACCGCTTGAAAGGGTGGCTAATAAGGGGTGTTCTGGCCTGCTCGCATGGATGGGTTTGGAAAGATTCGACCGGTTTTGGTTGTTTTGGTGGGGGATGGGCTCGCGGCCTATCAGCTTGTTGGTGGNNNNNNNNNNGGCCTTCGGGTTGTGAACCTCTTTCGCCAGTGAAGAAGGTCCTGCTCTTTGTGGTGGGGTTGACGGTAGCTGGGTTAATGAAACGCCGGCTAACT
>HMT852_431_413_262_469_254
ACGCTGGCGGCGTGCTTAACACATGCAAGTCGAACGGGCCTTGTCCTCTTTTTTTTGGGGGTGGGGTTAGTGGCGAACGGGTGAGTAACACGTGAGTAACCTGCCCCTCACTTCTGGATAACCGCTTGAAAGGGTGGCTAATACGGGGTGTTCTGGCCTGCTCGCATGGGTGGGTTTGGAAAGATTCGACCGGTTTTGGTTGTTTTGGTGGGGGATGGGCTCGCGGCCTATCAGCTTGTTGGTGGNNNNNNNNNNGGCCTACGGGTTGTGAACCTCTTACGCCAGTGAAGAAGGTCCTGCTCTTTGTGGTGGGGTTTACGGTAGCTGGGTTAATGAAACGCCGGCTAACT
>HMT852_323_322_284_83_59
AACGCTGGCGGCGTGCTTAACACATGCAAGTCGAACGGGCCTTCGCTTTCTTTGTTCGGGGGCGGGGTTAGTCGGCGTACGGGTGAGTAACACGTGAGTAACCTGCCCCTCACTTCTGGATAACCGCTTGAAAGGGTGGCTAATACGGGGTGTTCTGGCCTGCTCGCATGGGTGGGTTTGGAAAGATTCGACCGGTTTTGGTTGTTTTGGTGGGGGATGGGCTCGCGGCCTATCAGCTTGTTGGTNNNNNNNNNNGGCCTTCGGGTTGTGAACCTCTTTCGCCAGTGAAGAAGGTCCTGCTCTTTGTGGTGGGGTTGACGGTAGCTGGGTTAATGAAGCGCCGGCTAACT
>HMT852_429_428_374_117_467
AACGCTGGCGGCGTGCTTAACACATGCAAGTCGAACGGGCCTTCGCTTTCTTTTTTCGGGGGCGGGGTTAGTCGGCGAACGGGTGAGTAACACGTGAGTAACCTGCCCCTCACTTCTGGATAACCGCTTGAAAGGGTGGCTAATACGGGGTGTTCTGGCCTGCTCGCATGGGTGGGTTTGGAAAGATTCGACCGGTTTTGGTTGTTTTGGTGGGGGATGGGCTCGCGGCCTATCAGCTTGTTGGTNNNNNNNNNNGGCCTTCGGGTTGTGAACAGCTTTCGCCAGTGAAGAAGGTCCTGCTCTTTGTGGTGGTGTTGACGGTAGCTGGGTTAATGAAGCGCCGGCTAACT
>HMT852_458_193_379_178_74
AACGCTGGCGGCGTTGCTTAACACATGCAAGTTCGAACGGGCCTTGCTTTTTTTTTTGGGGGTGGGGTGAGTGGCGAACGGGTGAGTAACACGTGAGTAACCTGCCCCTCACTTCTGGATAACCGCTTGAAAGGGTGGCTAATACGGGGTGTTCTGGCCTGCTCGCATGGGTCGGTTTGGAAAGATTAGACCGGTTTTGGTTGTTTTGGTGGGGGATGGGCTCGCGGCCTATCAGCTTGTTGGTGNNNNNNNNNNGGCCTTCGGGTTGTGAACCTCTTTCGCCAGTGAAGAAGGTCCTGCTCTTCGTGGTGGGGTTGACGGTAGCTGGGTTAATGAAGCGCCGGCTAACT
>HMT852_69_419_119_47_12
AACGCTCGCGGCGTTGCTTAACACATGCAAGTTCGAACGGGTCTTGCTTTTTTTTTTGGGGGTTGGGTTAGTGGCGAACGGGTGAGTAACACGTGAGTAACCTGCCCCTCACTACTGGATAACCGCTTGAAAGGGTGGCTAATACGGGGTGTTCTGGCCTGCTCGCATGGGTGGGTTTGGAAAGATTCGACCGGTTTTGGTTGTTTTGGTGGGGGATGGGCTCGCGGCCTATCAGCTTGTTGGTGNNNNNNNNNNGGCCTTCGGGCTGTGAACCTCTTTCGCCAGTGAAGAAGGTCCTGCTCTTTGTGGTGGGGTTGACGGTAGCTGGGTTAATGAAGCGCCGGCTAACT
>HMT852_198_167_150_68_281
AACGCCGGCGGCGTGCTTAACACACGCAAGTCGAACGGGCCTCGTCCTTCTTTTTTTTCGGGTGCGGGGTTAGTCGGCGAACGGGTGAGTAACACGTGGGTAACCTGCCCCTCACTTCTGGATAACCGCTTGAAAGGGTGGCTAGTACGGGGTGTTCTGGCCTGCTCGCATGGGTGGGTTTGGAAAGATTCGGCCGGTTTTGGTTGTTTTGGTGGGGGATGGGCTCGCGGCCTATCAGCTTGTTGNNNNNNNNNNGGCCTTCGGGTTGTGAACCTCTTTCGCCAGTGAAGAAGGTCCTGCTCTTTGTGGTGGGGTTGACGGTAGCTGGGTTAATGAAGCGCCGGCTAACT
>HMT852_107_367_175_166_510
AACGCCGGCGGCGTGCTTAACACACGCAAGTCGAACGGGCCTCGTCCTTCTTTTTTTTCGGGGGCGGGGTTAGTCGGCGAACGGGTGAGTAACACGTGGGTCACCTGCCCCTCACTTCTGGATAACCGCTTGAAAGGGTGGCTAATACGGGGTGTTCTGGACTGCTCGCCTGGGTGGGTTTGGAAAGATTCGACCGGTTTTGGTTGTTTTGGTGGGGGATGGGCTCGCGGCCTATCAGCTTGTTGNNNNNNNNNNGGCCTTCGGGTTGTGAACCTCTTTCGCCAGTGAAGAAGGTCCTGCTCTTTGTGGTGGGGTTGACGGTAGCTGGGTTAATGAAGCGCCGGCTAACT
>HMT852_37_224_136_422_250
ACGCCTGGGCGGCGTTGCTTAACACATGTCAAGTCGAACGGGGCCTTGTCCCCTTTTTTTTGGGGGTGGGGTTAGTGGCGAACGGGTGAGTAACACGTGAGTAACCTGCCCCTCACTTCTGGATAACCGCCTGAAAGGGTGGCTAATACGGGGTGTTCTGGCCTGCTCGCATGGGTGGGTTTGGAAAGATTCGACCGGTTTTGGTTGTTTTGGTGGGGGATGGGCTCGCGGCCTATCAGCTTGTANNNNNNNNNNGGCCTTCGGGTTGTGAACCTCTTTCGCCAGTGAAGAAGGTCCTGCTCTTTGTGGTGGGGTTGACGGTAGCTGGGTTAATGAAGCGCCGGCTAACT
>HMT852_226_351_285_220_492
ACGCCTGGGCGGCGTTGCTTAACACATGTCAAGTCGAACGGGGCCTTGTCCCCTTTTTTTTGGGGGTGGGGTTAGTGGCGAACGGGTGAGTAACACGTGAGTAACCTGCCCCTCACTTCTGGATAACCGCTTGAAAGGGTGGCTAATACGGGGTGTTCTGGCCTGCTCGCATGGGTGGGTTTGGAAAGATTCGACCGGTTTTGGTTGTTTTGGTCGGGGAAGGGCTCGCGGCCTATCAGCTTGTTNNNNNNNNNNGGCCTTCGGGTTGTGAACCTCTTTCGCCAGTGAAGAAGGTCCTGCTCTTTGTGGTGGGGTTGACGGTAGCTGGGTTAATTAAGCGCCGGCTAACT
>HMT852_313_410_242_387_111
ACGCTGGCGGCGTGCTTAACACATTGCAAGTCGAACGGGCCTTGTCCTCTTTTTTTTTGGGGGTTGGGGTTAGTGGCGAACGGGTGAGTAACACGTGAGTAACCTTCCCCTCACTTCTGGATAACCGCTTGAAAGGGTGGCTAATACGGGGTGTTCTGGCCTGCTCGCATGGGTGGGTTTGGAAAGATTCGACCGGTTTTGGTTGTTTTGGTGGGGGATGGGCTCGCGGCCTATCAGCTTGTTGGNNNNNNNNNNGGCCTTCGGGTTGTGAACCTCTTTCGCCAGTGAAGAAGGTCCTGCTCTTTGTGGTGGGGTTGACGGTAGCTGGGTTAATGAAGCGCCGGCTAACT
>HMT852_496_16_105_375_316
ACGCTGGCGGTGTGCTTAACACATTGCAAGTCGAACGGGCCTTGTCCTCTTTTTTTTTGGGGGTTGGGGTTAGTGGCGAACGGGTGAGTAACACGTGAGCAACCTGCCCCTCACTTCTGGATAACCGCTTGAAAGGGTGGCTAATACGGGGTGTTCTGGCCTGCTCGCATGGGTGGGTTTGGAAAGATTCGACCGGTTTTGGTTGTTTTGGTGGGGGATGGGCTCGCGGCCTATCAGCTTGTTGGNNNNNNNNNNGGCCTTCGGGTTGTGAACCTCTTTCGCCAGTGAAGAAGGTCCTGCTCTTTGTGGTGGGGTTGACGGTAGCTGGGTTAATGAAGCGTCGGCTAACT
>HMT852_311_363_111_36_343
AACGCCGGCGGCGTGCTTAAACACAAGCAACTCGAACGGGGCCTCGTCCTTCTTTTTTGGGGGGGGGGTTAGTGGCGAACGGGTGAGTAACACGTGAGTAACCTGTCCCTCACTTCTGGATAACCGCTTGAAAGGGTGGCTAATACGGGGTGTTCTGGCCTGCTCGCATGGGTGGGTTTGGAAAGATTCGACCGGTTTTGGTTGTTTTGGTGGGGGATGGGCTCGCGGCCTATCAGCTTGTTGGTNNNNNNNNNNGGCCTTCGGGTTGTGAACCTCTTTCGCCAGTGAAGAAGGTCCTGCTCTTTGTGGTGGGGTTGACGGTAGCTGGGTTAATGAAGCGCCGGCTAACT
>HMT852_11_73_160_179_421
AACGCAGGCGGCGTGCTTAAACACAAGCAAGTCGAACGGGGCCTCGTCCTTCTTTTTTGGGGGGGGGCTTAGTGGCGAACGGGTGAGTAACACGTGAGTAACCTGCCCCTCACTTCTGGATAACCGCTTGAAAGGGTGGCTAATACGGGGTGTTCTGGCCTGCTCGCATGGGTCGGTTTGGAAAGATTCGACCGGTTTTGGTTGTTTTGGTGGGGGATGGGCTCGCGGCCTATCAGCTTGTTGGTNNNNNNNNNNGGCCTTCGGGTAGTGAACCTCTTTCGCCAGTGAAGAAGGTCCTGCTCTTTGTGGTGGGGTTGACGGTAGCTGGGTTAATGAAGCGCCGGCTAACT
>HMT852_466_346_354_275_223
AACGCCTGGCGGCGTGCTTAACACATGCAAGTCGAACGGGCCTTGTCCTCTTTTTTTTTTGGGGGTGGGGTTAGTGGCGAACGGGTGAGTAACACGTGAGTAACCTGCCCCTCACTTCTGGATAACCGCTTGAAAGGGTGGCTAATACGGGGTGTTCTGGCCTGCTCGCATGGGTGGGTTTGGAAAGATTCGACCGGTTTTGGTTGTTTTGGTGGGGCATGGGCTCGCGGCCTATCAGCTTGTTGNNNNNNNNNNGGCCTTCGGGTTGTGAACCTCTTTCGCCAGTGAAGAAGGTCCTGCTCTTTGTGGAGGGGTTGACAGTAGCTGGGTTAATGAAGCGCCGGCTAACT
>HMT852_150_25_12_309_354
AACGCCTGGCGGCGTGCTTTACACATGCAAGTCGAACGGGCCTTGTCCTCTTTTTTTTTTGGGGGTGGGGTTAGTGGCGAACGGGTGAGTAACACGTGAGTAACCTGCCCCTCACTTCTGGATAACCGCTTGAAAGGGTGGCTACTACGGGGTGTTCTGGCCTGCTCGCATGGGTGGGTTTGGAAAGATTCGACCGGTTTTGGTTGTTTTGGTGGGGGATGGGCTCGCGGCCTATCAGCTTGTTGNNNNNNNNNNGGCCTTCGGGTTGTGAACCTCTTTCGCCAGTGAAGAAGGTCCTGCTCTTTGTGGTGGGGTTGACAGTAGCTGGGTTAATGAAGCGCCGGCTAACT
>HMT852_95_212_304_363_338
ACGCTGGCGGCGTGCTTAACACATGCAAGTCGAACGGGCCTTGTCCTCTTTTTTTGGGGGTGGGGTTAGTGGCGAACGGGTGAGTAACACGTGAGTAACCTGCCCCTCACTTCTGGATAACCGCTTGAAAGGGTGGCTAATACGGGGTGTTCTGGCCTGCTCGCATGGGTGGGTTTGGAAAGATTCGACCGGTTTTGGTTGTTTTGGTGGGGGATGGGCTCGCGGCCTATCAGCTTGTTGGTGGGNNNNNNNNNNGGCCTTCGGGTTGTGAACCTCTTTCGCCAGTGAAGAAGGTCCTGCTCTTTGTGGTGGGGTTGACGGTAGCTGGGTTAATGAAGCGCCGGCTAACT
>HMT852_121_238_16_48_338
ACGCTGGCGGCGTGCTTAACACATGCAAGTCGAACGGGCCTTCTCCTCTTTTTTTGGGGGTGGGGTTAGTGGCGAACGGGTGAGTAACACGTGAGTAACCTGCCCCTCACTTCTGTATAACCGCTTGAAAGGGTGGCTAATACGGGGTGTTCTGGCCTGCTCGCATGGGTGGGTTTGGAAAGATTCGACCGGTTTTGGTTGTTTTGGTGGGGGATGGGCTCGCGGCCTATCAACTTGTTGGTGGGNNNNNNNNNNGGCCTTCGGGTTGTGAACCTCTTTCGCCAGTGAAGAAGGTCCTGCTCTTTGTGGTGGGGTTGACGGTAGCTGGGTTAATGAAGCGCCGGCTAACT
>HMT852_438_101_98_384_37
ACGCTGGCGGCGTGCTTAACCATTCAAGTCGGACGGGCCTTGTCCTCTTTTTTTTGGGGGTGGGGTTAGTGGCGAACGGGTGAGTAACACGTGAGTAACCTGCCCCTCACTTCTGGATAACCGCTTGAAAGGGTGGCTAATACGGGGTGTTCTGGCCTGCTCGCATGGGTGGGTTTGGAAAGATTCGACCGGTTTTGGTTGTTTTGGTGGGGGATGGGCTCGCGGCCTATCAGCTTGTTGGTGGGNNNNNNNNNNGGCCTTCGGGTTGTGAACCTCTTTCGCCAGTGAAGAAGGTCCTGCTCTTTGTGGTGGGGTTGACGGTAGCTGGGTTAATGAAGCGCCGGCTAACT
>HMT852_41_474_268_192_478
ACGCTGGCGGCGTGCTTAACCATTCAAGTCGAACGCGCCTTGTCCTCTTTTTTTTGGGGGTGGGGTTAGTGGCGAACGGGTGAGTAACACGTGAGTAACCTGCCCCTCACTTCTGGATAACCGCTTGAAAGGGTGGCTAATACGGGGTGTTCTGGCCTGCTCGCATGGGTGGGTTTGGAAAGATTCCACCGGTTTTGGTTGTTTTGGTGGGGGATGGGCTCGCGGCCTATCAGCTTGTTGGTGGGNNNNNNNNNNGGCCTTCGGGTTGTGAACCTCTTTCGCCAGTGAAGAAGGTCCTGCTCTTTGTGGTGGGGTTGACGGTCGCTCGGTTAATGAAGCGCCGGCTAACT
>HMT852_143_2_435_7_277
ATGCTGGCGGCGTGCTTAACACATGCAAGTCGAACGGGCCTTGCTTCTTTTTTGGGGGTGGGGTTAGTGGCGAACGGGTGAGTAACACGTGAGTAACCTGCCCCTCACTTCTGGATAACCGCTTGAAAGGGTGGCTACTACGGGGTGTTCTGGCCTGCTCGCATGGGTGGGTTTGGAAAGATTCGACCGGTTTTGGTTGTTCTGGTGGGGGATGGGCTCGCGGCCTATCAGCTTGTTGGTGGGGTNNNNNNNNNNGGCCTCCGGGTTGTGAACCTCTTTCGCCAGTCAAGAAGGTCCTGCTCTTTGTGGTGGGGTTGACGGTAGCTGGGTTAATGAAGCGCCGGCTAACT
>HMT852_190_201_298_188_501
ACGCTGGCGGCGTGCTTAACACATGCAAGTCGAACGGGCCTTGCTTCTTTTTTGGGGGTGGGGTTAGTGGCGAACGGGTGAGTAACACGTGAGTAACCTGCCCCTCACTTCTGGATAACCGCTTGAAAGGGTGGCTAATACGGGGTGTTCTGGCCTGCTCGCATGGGTGGGTTTGGAAAGATGCCACCGGTTTTGATTGTTCTGGTGGGGGATGGGCTCGCGGCCTATCAGCTTGTTGGTGGGGTNNNNNNNNNNGGCCTCCGGGTTGTGAACCTCTTTCGCCAGTGAAGAAGGTCCTGCTCTTTGTGGTGGGGTTGACGGTAGCTGGGTTAATGAAGCGCCGGCTAACT
>HMT852_382_156_473_147_339
ACGCTGGCGGCGTGCTTAACACATGCAAGTCGAACGGGCCTTGCCTCTTTTTTGGGGGTGGGGTTAGTGGCGAACGGGTGAGTAACACGTGAGTAACCTGCCCCTCACTTCTGGATAACCGCTTGAAAGGGTGGCTAATACAGGGTGTTCTGGCCTGCTCGCATGGGTGGGTTTGGAAAGATTCGACCGGTTTTGGTTGTTTTGGTGGGGGATGGGCTCGCGGCCTATCAGCTTGTTGGTGGGGTNNNNNNNNNNGGCCTTCTGGTTGTGAACCTCTTTCGCCAGTGAAGAAGGTCCTGCTCTTTGTGGTGGGGTTGACTGTAACTGGGTTAATGAAGCGCCGGCTAACT
>HMT852_333_412_319_36_61
ACGCTGGCGGCGTGCTTAACACATGCAAGTCGAACGGGCCTTGCCTCTTTTTTGGCGGTGGGGTTAGTGGCGAACGGGTGAGTAACACGTGAGTAACCTGCCCCTCACTTCTGGATAACCGCTTGAAAGGGTGGCTAATACAGGGTGTTCTGGCCTGCTCGCATGGGTGGGTTTGGAAAGATTCGACCGGTTTTGGTTGTTTTGGTGGGGGATGGGCTCGCGGCCTATCAGCTTGTTGGTGGGGTNNNNNNNNNNGGCCTTCAGGTTGTGAACCTCTTTCGCCAGTGAAGAAGGTCCTGCTCTTTGTGGTGGGGTTGACTGTAGCTGGGTTAATGAAGCGCCGGCTAACT
>HMT671_430_238_30_54_268
ACGCTGGCGGCGTGCTTAACACATACAAGTCGAACGCTGAAGCCTAGCGTGCTGGGTGGATGAGTGGCGAACGGGTGAGTAACACGTGAGTAACCTGCCCTCTTCTTTGGGATAACGCCCGGAAATGGGTGCTAATACTGGATATTCACTGGTCTTCGCATGGGGGTTGGTGGAAAGGGTTTTTCTGGTGGGGGATGGGCTCGCGGCCTATCAGCTTGTTGGTGGGGTGATGACCTACCAAGGCTNNNNNNNNNNATGGAGGCCTTCGGGTTGTGAACCTCTTTCGCTCATGGTCAAGCCGCGACTGTGGGTTGTGGTGAGGGTAGTGGGTAAAGAAGCGCCGGCTAACT
>HMT671_41_312_418_340_385
ACGCTGGCGGCGTGCTTAACACATGCAAGTCGAACACTGAAGCCTAGCTTGCTGGGTGGATGAGTGGCGAACGGGTGAGTAACACGTGAGTAACCTGCCCTCTTCTTTGGGATAACGCCCGGAAATGGGTGCTAATACTGGATATTCACTGGTCTTCGCATGGGGGTTGGTGGAAAGGGTTTTTCTGGTGGGGGATGGGCTCGCGGCCTATCAGCTTGTTGGTGGGGTGATGGCCTACCAAGGCTNNNNNNNNNNATTGAGGCCTTCGGGTTGTGAACCTCTTTCGCTCACGGTCAAGCCGCAACTGTGGGTTGTGGTGAGGGTAGTGGGTAAAGAAGCGCCGGCTAACT
>HMT671_145_438_150_347_479
ACGCTGGCGGCGTGCTTAACACATGCAAGTCGAACGCTGAAGCCTAGCTTGCTGGGTGGATGAGTGGCGAACGGGTGAGTAACACGTGAGTAACCTGCCCTCTTCTTTGGGATAACGCCCGGAAATGGGTGCTAATACTCGATAGTCACTGGTCTTCGCATGGGGGTTGGTGGAAAGGGTTTTTCTGGTGGGGGATGGGCTCGCGGCCTATCAGCTTGTTGGTGGGGTGATGGCCTACCAAGGCTNNNNNNNNNNATGGAGGCCTTCGGGTTGTGAACCTCTTTCGCTCATGGTCAAGCCGCAACTGTGGATTGTGGTGAGGGTAGTGGGTAAAGAAGCGCCGGCTAACT
>HMT671_62_205_434_401_461
ACGCTGGCGGCGTGCTTAACACATGCAAGTCGAACGCTGAAGCCTAGCTTGCTGGGAGGATGAGTGGCGAACGGGTGAGTAACACGTGAGTAACCTGCCCTCTTCTTTGGGATAACGCCCGGAAATGGGTGCTAATACTGGATATTCACTGGTCTTCGCATGGGGGTTGGTGGAAAGGGTTTTTCTGGTGGGGGATGGGATCGCGGCCTATCAGCTTGTTGGTGGGGTGATGGCCTACCAAGGCTNNNNNNNNNNATGGAGGCCTTCGGGTTGAGAACCTCTTTCGCTCATGGTCAAGCCGCAACTGTGGGTTGTGGTGAGGGTAGTGGGTAATGAAGCGCCGGCTAACT
>HMT671_437_350_280_36_291
ACGCTGGCGGCGTGCTTAACACATGCAAGTAGAACGCTGAAGCCTAGCTTGCTGGGTGGATGAGTGGCGAACGGGTGAGTAACACGTGAGTAACCTGCCCTCTTCTTTGGGATAACGCCCGGAAATGGGTGCTAATACTGGATATTCACTGGTCTTCGCATGGGGGTTGGTGGAGAGGGTTTTTCTGGTGGGGGATGGGCTCGCGGCCTATCAGCTTGTTGGTGGGGTGAAGGCCTACCAAGGCTNNNNNNNNNNATGGAGGCCTTCGGGTTGTGAACCTCTTTCGCTCATGGTCAAGCCGCAACTGTGTGTTGTGGTGAGGGTAGTGGGTAAAGAAGCGCCGGCTAACT
>HMT671_392_364_164_62_208
ACGCTGGCGGCGTGCTTAACACATGCAAGTCGAACGCTGAAGCCTAGCTTGCTGGGCGGATGAGTGGCGAACGGGTGAGTAACACGTGAGTAACCTGCCCTCTTCTTTGGGATAACGCCCGGAAATGGGTGCTAATACTGGATATTCACTGGTCTTCGCATGGGGGTTGGTGGAGAGGGTTTTTCTGGTGGGGGATGGGCTCGCGGCCTATCAGCTTGTTGGTGGGGTGAAGGCCTACCAAGGCTNNNNNNNNNNATGGAGGCCGTCGGGTTGTGAACCTCTTTCGCTCATGGTCAAGCCGCAACTGTGGGTTGTGGTGAGGGTAGTGGGTAAAGAAGCGCCGGCTAACT
>HMT671_347_464_249_462_76
ACGCTGGCGGCGTGCTTAGCACATGCAAGTCGAACGCTGAAGCCTAGCTTGCTGGGTGGATGAGTGGCGAGCGGGTGAGTAACACGTGAGTAACCTGCCCTCTTCTTTGGGATAACGCCCGGAAATGGGTGCTAATACTGGATATTCACTGGTCTTCGCATGGGGGTTGGTGGAAAGGGTTTTTCTGGTGGGGGATGGGCTCGCGGCCTATCAGCTTGTTGGTGGGGTGATGGCCTACCAAGGCTNNNNNNNNNNATGGAGGCCTTCGGGTTGTGAACCTCTTTCGCTCATGGTCAAGCCGCAACTGTGGGTTGTGGTGAGGGTAGTGGGTAAATACGCGCCGGCTAACT
>HMT671_426_360_6_156_450
GCGCTGGCGGCGTGCTTAGCACATGCAAGTCGAACGCTGAAGCCTAGCTTGCTGGGTGGATGAGTGGCGAACGGGTGAGTAACACGTGAGTAACCTGCCCTCTTCTTTGGGATAACGCCCGGAAATGGGTGCTAATACTGGATATTCACTAGTCTTCGCATGGGGGTTGGTGGAAAGGGTTTTTCTGGTGGGGGATGGGCTCGCGGCCTATCAGCTTGTTGGTGGGGTGATGGCCTACCAAGGCTNNNNNNNNNNATGGAGGCCTTCGGGTTGTGAACCTCTTTCGCTCATGGTCAAGACGCAACTGTGGGTTGTGGTGAGGATAGTGGGTAAAGAAGCGCCGGCTAACT
>HMT671_44_354_82_127_344
ACGCTGGCGGCGTGCTTAACACATGCAAGTCGAACGCTGAAGCCTAGCTTGCTGGGTGGATGAGTGGCGAACGGGTTAGTAACACGTGAGTAACCTGCCCTCTTCTTTGGGATAACGCCCGGAAATGGGTGCTAATACTGGATATTCACTGGTCTTCGCATGGGGGTTGGTGGAAAGGGTTTTTCTGGTGGGGGATGGGCTCGCGGCCTATCAGCTTGTTGGTGGAGTGATGGCCTACCAAGGCTNNNNNNNNNNATGGAGGCCTTCGGGTTGTGAACCTCTTTCGCTCATGGTCAAGCCGCAACTGTGGGTTGTGGTGAGGGTAGTGGGTAAAGAAGCGCCGGCTAACT
>HMT671_81_262_222_123_104
ACGCTGGCGGCGTGCTTAACACATGCAAGTCGAACGCTGAAGCCTAGCTTGCTGGGTGGATGAGTGGCGAACGGGAGAGTAACACGTGAGTAACCTGCTCTCTTCTTTGGGATAACGACCGGAAATGGGTGCTAATACTGGATATTCACTGGTCTTCGCATGGGGGTTGGTGGAAAGGGTTTTTCTGGTGGGGGATGGGCTCGCGGCCTATCAGCTTGTTGGTGGAGTGATGGCCTACCAAGGCTNNNNNNNNNNATGGAGGCCTTCGGGTTGTGAACCTCTTTCGCTCATGGTCAAGCCGCAACTGTGGGTTGTGGTGAGGGTAGTGGGTAAAGAAGCGCCGGCTAACT
>HMT671_205_343_210_108_231
ACGCTGGCGGCGTGCTTAACACATGCAAGTCGAACGCTGAAGCCTAGCTTGCTGGGTGGATGGGTGGCGAACGGGTGAGTAACACGTGAGTAACCTGCCCTCGTCTTTGGGATAACGCCCGGAAATGGGTGCTAATACTGGATATTCACTGGTCTTCGCATGGGGGTTGGTGGAAAGGTTTTTTTCTGGTGGGGGATGGTCTCGTGGCCTATCAGCTTGTTGGTGAGGTGATGGCCTACCAAGGCNNNNNNNNNNATGGAGGCCTTCGGGTTGTGAACCTCTTTCGCTCATGGTCAAGCCGCAACTGTGGGTTGTGGTGAGGGTAGTGGGTAAAGAAGCGCCGGCTAACT
>HMT671_112_266_210_343_258
ACGCTGGCGGCGTGCTTAACACATGCAAGTCGAACGCTGAAGCCTAGCTTGCTGGGTGGATGGGTGGCGAACGGGTGAGTAACACGTGAGTAACCTGCCCTCTTCTCTGGGATAACGCCCGGAAATGGGTGCTAATACTGGATATTCACTGGTCTTCGCATGGGGGTTGGTGGAAAGGTTTTTTTCTGGTGGGGGATGGGCTCGAGGCCTATCAGCTTGTTGGTGGGGTGATGGCCTACCAAGGCNNNNNNNNNNATGGAGGCCTTCGGGTTGTGAACCTCTTTCGCTCATGGTCAAGCCGCAACTGTGGGTTGTGGTGAGGGTAGTGGGTAAAGAAGCGCCGGCTAACT
>HMT671_154_74_139_142_459
ACGCTGGCGGCGTGCTTAACACATGCAAGTCGAACGCTGAAGCCTAGCTTGCTGGGTGGATGAGTGGCCAACGGGTGAGTAACACGTGAGTAACCTGCCCTCTTCTTTGGGATAACGCCCGGAAATGGGTGCTCATACTGGATATTCAATGGCCTTCGCATGGGGGTTGGTGGAAAGGGTTTTTCTGGTGGGGGATGGGCTCGCGGCCTATCAGCTTGTTGGTGGGGTGATGGCCTACCAAGGCTNNNNNNNNNNATGGAGGCCTTCGGGTTGTGAACCTCTTTCGCTCATGGTCAAGCCGCAACTGTGGGTTGTGGTGAGGGTAGTGGGTGAAGAAGCGCCGGCTAACT
>HMT671_250_431_270_452_423
ACGCTGGCGGCGTGCTTAACACATGCAAGTCGAACGCTGAAGCCTAGCTTGCTGGGTGGATGAGTGGCGAACGGGTGAGTAACACGTGAGTAACCTGCCCTCTTCTTTGGGATAACGCCCGGAAATGGGTGCTAATACTGGATATTCACTGGCCTTCGCATGGGGGTTGGTGGAAAGGGTTTTTCTGGTGGGGGATGGGCTCGCGGCCTATCAGCTTGTTGGTGGGGTGATGGCCTACCAAGGCCNNNNNNNNNNATGGAGGCCTTCGGGTTGTGAACCTCTTTCGCTCATGGTCCAGCCGCATCTGTGGGTTGTGGTGAGGGTTGTGGGTAAAGAAGCGCCGGCTAACT
>HMT671_422_256_326_254_1
ACGCTGGCGGCGTGCTTAACACATGCAAGTCGAACGCTGAAGCCTAGCTTGCTGGGTGGATGAGTGGCGAACGGGTGAGTAACACGTGAGTAACCTGCCCTCTTCTTTGGGATAACGCCCGGAAATGGGTGCTAATACTGGATATTCACTGGTCTTCGCATGGGGGTTGGTGGAAAGGTTTTTTTCTGGTGGGGGATGGGCTCGCGGCCTATCAGCCTGTTGGTGGGGTGATGGCCTACCAAGGCNNNNNNNNNNATGGAGGCCTTCGGGTTGTGAACCTCTTTCGCTCATGGGCAAGCCGCAACTGTGGGTTGTGGTGAGGGTAGTGGGTAAAGAAGCGCCGGCTAACT
>HMT671_271_8_3_145_148
ACTCTGGCGGCGTGCTTAACACATGCAAGTCGAACGCTGAAGCCTAGCTTGCTGGGTGGATGAGTGGCGAACGGGTGAGTAACACGTGAGTAACCTGCCCTCTTCTTTGGGATAACGCCCGGAAATGGGTGCTAATACTAGACATTCACTGGTCTTCGCATGGGGGTTGGTGGAAAGGTTTTTTTCTGGTGGGGGATGGGCTCGCGGCCTATCAGCCTGTTGGTGGGGTGATGGCCTACCAAGGCNNNNNNNNNNATGGAGGCCTTCGGGTTGTGAACCTCTTTCGCTCATGGTCAAGCCGCAACTGTGGGTTGTGGTGAGGGTAGTGGGTAAAGAAGCGCCGGCTAACT
>HMT671_412_260_257_381_90
ACGCTGGCGGCGTGCTTAACACATGCAAGTCGAACGCTGAAGCCTAGCTTGCTGGGTGGATGAGTGGCGAACGGGTGAGTAACAAGTGAGTAACCTGCCCTCTTCTTTGGGATAACGCCCGGAAATGGGTGCTAATACTGGATATTCACTGGTCTTCGCATGGGGGTTGGTGGAAAGGGTTTTTCTGGTGGGGGATGGGCTCGCGGCCTATCAGCTTGTTGGTGGGGTGATGGCCTACCAAGGCTNNNNNNNNNNATGGAGGCCTTCGGGTTGTGAACCTCTTTTGCTCATGGTCAAGCCGCAACTGTGGGTTGTGGTGAGGGTAGTGGGTAAAGAAGCGCCGGCTAACT
>HMT671_246_475_291_185_250
ACGCTGGCGGCGTGCTTAACACATGCAAGTCGAACGCTGAAGCCTAGCTTGCTGGGTGGATGAGTGGCGAACGGGTGAGTAACACGTGAGTAACCTGCCCTCTTCTTTGGGATAACGCCCGGAAATGGGTGCTAATACTGGATATTCACTGGTCTTCGCATGGGGGTTGGTGGAAAGGGCTTTTCTGGTGGGGGATGGGCTCGCGGCCTATCAGCTTGTTGGTGGGGTGATGGCCTACCAAGGCCNNNNNNNNNNATGGAGGCCTTCGGGTTGTGAACCTCTTTCGCTCATGGTCAAGCCGCAACTGTGGGTTGTGGTGAGGGTAGTGGGTAAAGAAGCGCCGGCTAACT
>HMT671_275_190_467_366_212
ACGCTGGCGGCGTGCTTAACACATGCAAGTCGAACGCTGAAGCCTAGCTTGCTGGGTGGATGAGTGGCGAACGGGTGAGTAACACGTGAGTAACCTGCCCTCTTCTTTGGGATAACGCCCGGAAATGGGTGCTAATACTGGATATTCACTGGTCTTCGCATGGGGGTTGGTGGAAAGGGTTTTTATGGTGGGGGATGGGCTCGCGGGCTATCAGCTTGTTGGTGGGGTGATGGCCTACCAAGGCTNNNNNNNNNNATGGAGGCCTTCGGGTTGTGAACCTCTTTCACTCATGGTCAAGCCGCAACTGTGGGTTGTGGTGAGGGTAGTAGGTAAAGAAGCACCGGCTAACT
>HMT671_210_40_169_361_278
ACGCTGGCGGCGTGCTTAACACATGCAAGTCGAAAGCTGAAGCCTAGCTTGCTGGGTGGATGAGTGGCGAACGGGTGAGTAACACGTGAGTAACCTGCCCTCTTCTTTGGGATAACGCCCGGAAATGGGTGCTAATACTGGATATTCACTGGTCTTCGCATGGTGGTTGGTGGAAAGGGTTTTTCTGGTGGGGGATGGGCTCGCTGCCTATCAGCTTGTTGGTGGGGTGATGGCCTACCAAGGCTNNNNNNNNNNATGGAGGCCTTCGGGTTGTGAACCTCTTTCACTCATGGTCAAGCCGCAACTGTGGGTTGTGGTGAGGGTAGTAGGTAAAGAAGCGCCGGCTAACT
>HMT671_405_215_334_47_463
ACGCCTGGCGGCGTGCTTAACACATGCAAGTTCAACGCTGACGCCTAGCTTTGCTGGGTGGAAGAGTGGCGAACGAGTGAGTAACACGTGAGTAACCTGCCCTCTTCTTTGGGATAACGCCCGGAAATGGGTGCTAATACTGGATATTCACTGGTCTTCGCATGGGGGTTGGTGGAAAGGTTTTTTTCTGGTGGGGGATGGGCTCGCGGACTATCAGCTTGTTGGTGGGGTGATGGCCTACCAAGNNNNNNNNNNATGGAGGCCTTCGGGTTGTGAACCTCTTTCGCTCATGGTCAAGCCGCAACTGTGGGTTGTGGTGAGGGTAGTGGGTACAGAAGCGCCGGCTAACT
>HMT671_26_182_428_12_112
ACGCCTTGCGGCGTGCTTAAGACATGCAAGTTCAACGCTGAAGCCTAGCTTTGCTGGGTGGAAGAGTGGCGAACGAGTGAGTAACACGTGAGTAACCTGCCCTCTTGTTTGGGATAACGCCCGGAAATGGGTGCTAATACTGGATATTCACTGGTCTTCGCATGGGGGTTGGTGGACAGGTTTTTTTCTGGTGGGGGATGGGCTCGCGGCCTATCAGCTTGTTGGTGGGGTGATGGCCTACCAAGNNNNNNNNNNATGGAGGCCTTCGGGTTGTGAACCTCTTTCGCTCATGGTCAAACCGCAACTGTGGGTTGTGGTGAGGGTAGTGGGTAAAGAAGCGCCGGCTAACT
>HMT671_255_36_481_475_170
AACGCTGGCGGCGTGCTTAACACATGCAAGCTCAACGCTGAAACCTAGCTTTGCTTGGGTGGAATGAGTTGGCGAACGGGTTGAGTAACACGTTGAGTAACCTGCCCTCTTTCTTTTGGGATAACGCCCGGAAATGGGTGCTAATACTGGATATTCACTGGTCTACGCATGGGGGTTGGTGGAAAGGGTTTTTCTGGTGGGGGATGGGCTCGCGGCCTATCAGCTTGTTGGTGGGGTGATGGCCTNNNNNNNNNNATGGAGGCCTTCGGGTTGTGAACCTCTTTCGCTCATGGTCAAGCCGCAACTGTGGGTTGTGGTGAGGGTAGTGGGTAAAGAAGAGCCGGGTAACT
>HMT671_169_440_317_305_337
AACGCTGGCGGCGTGCTTAACACATGCAAGTTCAACGCTGAAACCTAGCTTTGCTTGGGTGGAATGAGTTGGCGAACGGGTTGAGTAACACGTTGAGTAACCTGCCCTCTTTCTTTTGGGATAACGCCCGGAAATGGGTGCTAATACTGGATATTCACTGGTCATCGCATGGGGGTTGGTGGAAAGGGTTTTTCTGGTGGGGGATGGGCTCGCGGCCTATCAGCTTGTTGGTGGGGTGATGGCCTNNNNNNNNNNATGGAGGCCTTCGGGTTGTGAACCTCTTTCGCTCATGGTCAAGCCGCAACTGTGGGTTGTGGTGAGGGTAGTGGGTAAAGAAGCGCCGGCTAACT
>HMT176_468_358_229_470_29
ACGCTGGCGGCGTGCTTAACACATGCAAGTCGAACGGTGAAGGGGCCTGCTTTTGTGGGTCCTGGATGAGTGGCGAACGGGTGAGTAACACGTGAGTAACCTGCCCCCTTCTTCTGGATAACCGCATGAAAGTGTGGCTAATACGGGATATTCTGGGTCTGTCGCATGGTGGGCCTGGGAAAGATTGCGCTTTTTGGTGTTTTTGGTGGGGGATGGGCTCGCGGCCTATCAGCTTGTTGGTGGGGNNNNNNNNNNGCCTTCGGGTTGTGAACCTCTTTCGCCAGTGAAGCAGGCCTGCTCCTTTTTTGTGGGTGGGCTCACGGTAGCTGGATAAGAAGCGCCGGCTAACT
>HMT176_496_304_225_170_141
ACGCTGGCGGCGTGCTTAACACATGCAAGTCGAACGGTGAAGGGGCCTGCTTTTGTGGGTCCTGGATGAGTGGCGAACGGGTGAGTAACACGTGAGTAACCTGCCCCCTTCTTCTGGATAACCGCATGAAAGTGTAGCTAATACGGGATATTCTGGGTCTGTCGCATGGTGGGCCTGGGAAAGATTGCGCTTTTTGGTGTTTTTGGTGGGGGATGGGCTAGCGGCCTATCAGCTTGTTGGTGGGGNNNNNNNNNNGCCTTCGGGTTGTGAACCTCTTTCGCCAGTGAAGCAGGCCTGCTCCTTTTTTGTGGGTGGGTTGACGGTAGCTGGATAAGAAGCGCCGGATAACT
>HMT176_475_458_279_53_452
ACGCTGGCGGCGTGCTTAACACATGCAAGTCGAACGGTGAAGGGGCCCGCTTTTGTGGGTCCTGGATGAGTGGCGAACGGGTGAGTAACACGTGAGTAACCTGCCCCCTTCTTCTGGATAACCGCATGAAAGTGTGGCTAATACGGGATATTCTGGGTCTGTCGCATGGTGGGCCTGGGAAAGGTTTTTTCCGGTGGGGGATGGGCTCGCGGCCTATCAGCTTGTTGGTGGGGTGATGGCCTACCNNNNNNNNNNGCCTCCGGGTTGTGAACCTCTTTCGCCAGTGAAGCAGGCCTGCTCCTTTTTTGTGGGTGGGTTCACGGTAGCTGGATAAGGAGCGCCGGCTAACT
>HMT176_431_137_42_202_243
ACGCTGGCGGCGTGCTTAACACATGCAAGTCGAACGGTGAAGGGGCCTGCTTTTGTGGGTCCTGGATGAGTGGCGAACGGGTGAGTAACACGTGAGTAACCTGCCCCCTTCTTCTGGATAACCGCATGAAAATGTGGCTAATACGGGATATTCTGGGTCTGTCGCATGGTGGGCCTGGGAAAGGTTTTTTCCGGTGCGGGATGGGCTCGCGGCCTATCAGCTTGTTGGTGGGGTGATAGCCTACCNNNNNNNNNNGCCTCCGGGTTGTGAACCTCTTTCGCCAGTGAAGCATGCCTGCTCCTTTTTTGTGGGTGGGTTGACGGTAGCTGGATAAGAAGCGCCGGCTAACT
>HMT176_323_483_237_341_72
ACGCTGGCGGCGTGCTTAACACATGCAAGTCGAACGGTGAAGGGGCCTGCTTTTGTGGGTCCTGGACGAGTGGCGAACGGGTGAGTAACACGTGAGTAACCTGCCCCCTTCTTCTGGATAACCGCATGAAAGTGTGGCTAATACGGGATATTCTGGGTCTGTCGCATGGTGGGCCTGGGAAAGATTGCGCCTTTTTTGGTGTTTTTGGTGGGGGATGGGCTCGCGGCCTATCAGCTTGTTGGTGGNNNNNNNNNNAGGCCTTCGGGTTGTGAACCTCTTTCGCCAGTGAAGCAGGCCTGCCTCGTTTGTGGGTGGGTTGACGGTAGCTGGACAAGAAGCGCCGGCTAACT
>HMT176_163_204_488_334_472
ACGCTGGCGGCGTGCTTAACACATGCAAGTCGAACGGTGAAGGGGCCTGCTTTTGTGGGTCCTGGATGAGTGGCGAACGGGTGAGTAACACGTGAGTAACCTGCCCCCTTCTTCTGGATAACCGCATGAAAGTGTGGCTAATACGGGATATTCTGGGGCTGTCGCATGGTGGGCCTGGGAAAGATTGCGCCTTTTTTGGTGTTTTTGGTGGGGGATGGGCTCGCGGCCTATCAGCTTGTTGGTGGNNNNNNNNNNAGGCCTTCGGGTTGTGAACCTCTTTCGCCAGTGAAGCAGGCCTGCCTCGTTTGTGGGTGGGTTGACGGTAGCTGGATAAGAAGCGCCGGCTAACT
>HMT176_407_243_22_358_197
ACGCTGGCGGCGTGCTGAACACATGCAAGTCGAACGGTGAAGGGACCTGCTTTTGTGGGTCCTGGATGAGTGGCGAACGGGTGAGTAACACGTGAGTAACCTGCCCCCTTCTTCTGGATAACCGCATGAAAGTGTGGCTAATACGGGATATTCTGGGTCTGTCGCATGGTGGGCCTGGGAAAGATTGCGCTGTTTGGTGTTTTTGGTGGGGGATGGGCTCGCGGCCTATCAGCTTGTAGGTGGGGNNNNNNNNNNACCTTCGGGTTGTGAACCTCTTTCGCCAGTGAAGCAGGCCTGCTCCTTTTTTGTGGGTGGGTTGACGGTAGCTGGATAAGAAGCGCCGGCTAACT
>HMT176_313_168_166_437_140
ACGCTGGCGGCGTGCTTAACACATGCAAGTCGAACGGTGAAGGGACCTGCTTTTGTGGGTCCTGGATGAGTGGCGAACGGGTGAGTAACACGTGAGTAACCTGCCCCCTTCTTCTGGATAACCGCATGAAAGTGTGGCTAATACGGGATATTCTGGGTCTGTCGCATGGTGGGCCTGGGAAAGATTGCGCTTTTTGGTGTTTTTGGTGGGGGATGGGCTCGCGGCCTATCAGCTTGTTGGTGGGGNNNNNNNNNNGCCTTCGGGTTGTGAACCTCTTTCGCCAGTCAAGCAGGCCTGCTCCTTTTTTGTGGGTGGGTTGACGGTAGCTGGATAAGAAGCGCCGGCTAACT
>HMT176_219_22_287_353_51
ACGCTGGCGGCGTGCTGAACACATGCAAGTCGAACGGTGAAGGGGACTGCTTTTGTGGGTCCTGGATGAGTGGCGAACGGGTGAGTAACACGTGAGTAACCTGCCCCCTTCTTCTGGATAACCGCATGAAAGTGTGGCTAATACGGGATATTCTGGGTCTGTCGCATGGTGGGCCTGGGAAAGATTGCGCTTTTTTGGTGTTTTTGGTGGGGGGTGGGCTCGCGGCCTATCAGCTTGTTGGTGGGNNNNNNNNNNAGGCCTTCGGGTTGTGAACCTCTTTCGCCAGTGAAGCAGGCCTGCTCCTTTTGTGGGTGGGTTGACGGTAGCTGGATAAGAAGCGCCGGCTAACT
>HMT176_455_296_69_255_460
ACGCTGGCGGCGTGCTTAACACATGCAAGTCGAACGGTGAAGGGGCCTGCTTTTGTGGGTCCTAGATGAGTGGCGAACGGGTGAGTAACACGTGAGTAACCTGCCCCCTTCTTCTGGATAACCGCATGAAAGTGTGGCTAATACGGGATATTCTGGGTCTGTCGCATGGTGGGCCTGGGAAAGATTGCGCTTTTTTGGTGTTTTTGGTGGGGGATGGGCTCGCGGCCTATCAGCTTGTTGGTGGGNNNNNNNNNNAGGCCTTCGGGTTGTGAACCTCTTTCGCCAGTGAAGCAGGCCTGCTCCTCTTGTTGGTGGGTTGACGGTAGCTGGATAAGAAGCGCCGGCTAACT
>HMT176_77_415_243_146_34
ACGCTGGCGGCGTGCTTAACACATGCAAATCGAACGGTGAAGGGGCTGGTTTTGCTGGTCCTGGATGAGTGACGAACGGGTGAGTAACACGTGAGTAACCTGCCCCCTTCTTCTGGATAACCGCATGAAAGTGTGGCTAATACGGGATATTCTGGGTCTGTCGCATGGTGGGCCTGGGAAAGATTGCGCTTTTTGGTGTTTTTGGTGGGGGATGGGCTCGCGGCCTATCAGCTTGTTTGTGGGGTNNNNNNNNNNGCCTTCGGGCTGTGAACCTCTTTCGCCAGTGAAGCAGGCCTGCTCCTTTTTTGTGGGTGGGTTGACGGTAGCTGGATAAGAAGCGCCGGCTAACT
>HMT176_210_92_393_209_389
ACGCTGGCGGCGTGCTTAACACATGCAAGTCGAACGGTGAAGGGGCTGGTTTTGCTGGTCCTGGATGAGTGGCGAACGGGTGAGTAACACGTGAGTAACCTGCCCCCTTCTTCTGGATAACCGCATGAAAGTGTGGCTAATACGGGATATTCTGGGTCTGTCGCATGGTGGGCCTGGGAAAGATTGCGCTTTTTGGTGTTTTTGATGGGGGATGGGCTCGCGGCCTATCAGCTTGTTGGTGGGGTNNNNNNNNNNGCCTTCGGGTTGTGAACCTCTTTCGCCAGTGAAGCAGGCCTGCTCCTTTTTTGTGGGTGGGTTGACGGTAGCTGGATAAGAAGCGCCGGCTAACT
>HMT176_57_22_250_208_124
ACGCTGACGGCGTGCTCAGCACATGCAAGTCGAACGGTGAAGGGGCCTGCTGTTGTGGGTCCTGGATGAGTGGCGAACGGGTGAGTAACACGTGAGTAACCTGCCCCCTTCTTCTGGACAACCGCATGAAAGTGTGGCTAATACGGGATATTCTGGGTCTGTCGCATGGTGGGCCTGGGAAAGATTGCGCTTTTTGGTGTTTCTGGTGGGGGATGGGCTCGCGGCCTATCAGCTTGTTGGTGGGANNNNNNNNNNGCCTTCGGGTTGTGAACCTCTTTCGCCAGTGAAGCAGGCCTGCTCCTTTTTTGTGGGTGGGTTGACGGTAGCTGGATAAGAAGCGCCGGCTAACT
>HMT176_153_380_17_262_20
ACGCTGACGGCGTGATTAGCACATGCAAGTCGAACGGTGAAGGGGCCTGCTTTTGTGGGTCCTGGATGAGTGGCGAACGGGTGAGTAACACGTGAGTAACCTGCCCCCTTCTTCTGGATAACCGCATGAAAGTGTGGCTAATACGGGATATTCTGGGTCTGTCGCATGGTGGGCCTGGGAAAGATTGCGCTTTTTGGTGTTTTTGGTGGGGGATGGGCTCGCGGCCTATCAGCTTGTTGGTGGGGNNNNNNNNNNGCCTTCGGGTTGTGAACCTCTTTCGCCAGTGAAGCAGGCCTGCTCCTTTTTTGTGGGTGGGTTGACGGTAGCTGGATAAGAAGCGCCGGCTAACT
>HMT176_311_28_209_75_16
ACGCTGGCGGTGTGCTTAACACCTGCAAGTCGAACGGTGAAGGGGCTGGCTTTGCTGGTCCTGGATGAGCGGCGAACGGGTGAGTAACACGTGAGTAACCTGCCCCCTTCTTCTGGATAACCGCATGAAAGTGTGGCTAATACGGGATATTCTGGGTCTGTCGCATGGTGGGCCTGGGAAAGATTGCGCTTTTTGGTGTTTTTAGTGGGGGATGGGCTCGCGGCCTATCAGCTTGTTGGTGGGGTNNNNNNNNNNGCCTTCGGGTTGTGAACCTCTTTCGCCAGTGAAGCAGGCCTGCTCCTTTTTTGTGGGTGGGTTGACGGTAGCTGGATAAGAAGCGCCGGCTAACT
>HMT176_31_44_201_60_92
ACGCTGGCGGCGTGCTTAACACATGGAAGTCGAACGGTTAAGGGGCTGGCTTTGATGGTCCTGGATGAGTGGCGAACGGGTGAGTAGCACGTGAGTAACCTGCCCCCTTCTTCTGGATAACCGCATGAAAGTGTGGCTAATACGGGATATTCTGGGTCTGTCGCATGGTGGGCCTGGGAAAGATTGCGCTTTTTGCTGTTTTTGGTGGGGGATGGGCTCGCGGCCTATCAGCTTGTTGGTGGGGTNNNNNNNNNNGCCTTCGGGTTGTGAACCTCTTTCGCCAGTGAAGCAGGCCTGCTCCTTTTTTGTGGGTGGGTTGACGGTAGCTGGATAAGAAGCGCCGGCTAACT
>HMT176_104_374_54_315_358
ACGCTGGCGGCGTGCTTAACACATGCAAGTCGAACGGTGAAGGGGCTGGCTTTGCTGGTCCTGGATGAGTGGCGAACGGGTGAGTAACACGTGAGTAAACTGCCCCCTTCTTCTGGATAACCGCATGAAAGTGTGGCTAATACGGGATATTCTGGGTCTGTCGCATGGTGGGCCTGGGAAAGATTGCGCTTTTTGGTGTTTTTGGTGGGGGATGGGCTCGCGGCCTATCAGCTTGTTGGTGGGGTNNNNNNNNNNGCCTTCGGGTTGTGAACCTCTTTCGCCAGTGAAGCAGGCCTGCTCCTTTTTTGTGGGTGGGTTGACGGTAGCTGGATAAGAAGCGCCGGCTAACT
>HMT176_228_477_80_63_28
ACGCTGGCGGCGTGCTTAACACATGCAAGTCGAACGGTGAAGGGGCTGGCTTTGCTGCTCCTGGATGAGTGGCGTACGGGTGAGTAACACGTGAGTAACCTGCCCCCTTCTTCTGGATAACCGCATGAAAGTGTGGCTAATACGGGATATTCTGGGTCTGTCGCATGGTGGGCCTGGGAAAGATTGCGCTTTTTGGTGTTTTTGGTGGGGGATGGGCTCGCGACCTATCAGCTTGTTGGTGGGGTNNNNNNNNNNGCCTTCGGGTTGTGAACCTCTTTCGCCAGTGAAGCAGGCCTGCTCCTTTTTTGTGGGTGGGTTGACGGTAGATGGATAAGAAGCGCCGGCTAACT
>HMT176_212_474_196_250_321
ACGCTGGCGGCGTGCTTAACACATGCAAGTCGAACGGTGAAGGGGCTGGCTTTGCTGGTCCTGGATGAGTGGCGAACGGGTGAGTAACACGTGAGTAACCTGCCCCCTTCTTCTGGATAACCGCATGAAAGTGTGGCTAATACGGGATATTCTGGGTCTGTCGCATGGTGGGCCTGGGAAAGATTGCGCTCTTTGGTGTTTTTGGTCGGGGATAGGCTCGCGGCCTATCAGCTTGTTGGTGGGGANNNNNNNNNNGCCTTCGGGTTGTGAACCTCTTTCGCCAGTGAAGCAGGCCTGCTCCTTTTTTGTGGGTGGGTTGACGGCAGCTGGATAAGAAGCGCCGGCTAACT
>HMT176_179_176_68_273_338
ACGCTGGCGGCGTGCTTAACACATGCAAGTCGAACGGTGAAGGGGCTGGCTTTGCTGGTCCTAGATGAGTGGCGAACGGGTGAGTAACACGTGAGTAACCTGCCCCCTTCTTCTGGATAACCGCATGAAAGTGTGGCTAATACGGGATATTCTGGGTCTGTCGCATGGTGTGCCTGGGAAAGATTGCGCTTTTTGGTGTTTTTGGTGGGGGATAGGCTCGCGGCCTATCAGCTTGTTGGTGGGGTNNNNNNNNNNGCCTTCGGGTTGTGAACCTCTTTCGCCAGTGAAGCAGGCCTGCTCCTTTTTTGTGGGTGGGTTGACGGTAGCTGGATAAGAAGCGCCGGCTAACT
>HMT176_365_339_121_132_371
ACGCTGGCGGCGTGCTTAACACATGCAAGTCGAACGGTGAAGGGGCTGGCTTTGCTGGTCCTGGATGAGTGGCGAACGGGTGAGTAACACGTGAGTAACCTGCCCCCTTCTTCTGTATAACCGCATCAAAGTGTGGCTAATACGGGATATCCTGGGTCTGTCGCATGGTGGGCCTGGGAAAGATTGCGCTTTTTGGTGTTTTTGGTGGGGGATGGGCTCGCGGCCTATCAGCTTGTTGGTGGGGTNNNNNNNNNNGCCTTCGGGTTGTGAACCTCTTTCGCCAGTGAAGCAGGCCTGCTCCTTTTTTGTGGGTGGGTTGACGGTAGCTGGATAAGAAGCGCCGGCTAACT
>HMT176_193_81_297_179_408
ACGCTGGCGGCGTGCTTAACACATGCAAGTCGAACGGTGAAGGGGCTGGCTTTGCTGGTCCTGGATGAGTGGCGATCGGGTGAGTAACACGTGAGTAACCTGCCCCCTTCTTCTGGATAACCGCATGAAAGTGTGGCTAATACGGGATATCCTGGGTCTGTCGCATGGTGGGCATGGGAAAGATTGCACTTTTTGGTGTTTTTGGTGGGGGATGGGCTCGCGGCCTATCAGCTTGTTGGTGGGGTNNNNNNNNNNGCGTTCGGGTTGTGAACCTCTTTCGCCAGTGAAGCAGGCCTGCTCCTTTTTTGTGGGTGGGTTGACGGTAGCTGGATAAGAAGCGCCGGCTAACT
>HMT176_375_195_269_161_239
ACGCTGGCGGCGTGCTTAACACATGCAAGTCGAACGGTGAAGGGGCTGGCTTTGCTGGTCCTGGATGAGTGGCGAACGGGTGAGTAACACGTGAGTAACCTGCCCCCTTCTTCTGGATAACCGCATGAAAGTGTGGCTAATACGGGATATTCTGGATCTGTCGCATGGTGGGCCTGGGAAAGATTGCGCGTTTTGGTGTTTTTGGTGGGGGATGGGCTCGCGGCCTATCAGCTAGTTGGTGGGGTNNNNNNNNNNGCCTTCGGGTTGTGAACCTCTTTCGCCAGCGAAGCAGGCCTGCTCCTTTTTTGTGGGTGGGTTGACGGTAGCTGGATAAGAAGCGCCGGCTAACT
>HMT176_190_292_216_39_182
ACGCTGGCGGCGTGCTTAACACATGCAAGTCGATCGGTGAAGGGGCTGGCTTTGCTGGTCCTGGATGAGTGGCGAACGGGTGAGTAACACGTGAGTAACCTGCCCCCTTCTTCTGGATAACCGCATGAAAGTGTGGCTAATACGGGATATTCTGGGTCTGTCGCATGGTGGGCCTGAGAAAGATCGCGCTTTTTGGTGTTTTTGGTGGGGGATGGGCTCGCGGCCTATCAGCTTGTTGGTGGGGTNNNNNNNNNNGCCTTCGGGTTGTGAACCTCTTTCGCCAGCGAAGCAGGCCTGCTCCTTTTTTGTGGGTGGGTTGACGGTAGCTGGATAAGAAGCGCCGGCTAACT
>HMT176_136_346_504_418_309
ACGCTGGCGGCGTGCTTAACACATGCAAGTCGAACGGTGAAGGGGCTGGCTTTGCTGGTCCTGGATGAGTGGCGAACGGGTGAGTAACACGTGAGTAACCTGCCCCCTTCTTCTGGATAACCGCATGAAAATGTGGCTAATACGGGATATTCTGGGTCTGTCGCATGGTGGGCCTGGGAAAGATTGCGCTTTTTGGTGTTTTTGGTGGGGGATGGGCTCGCGGCCTATCAGCTTGTTGGTGGGGTNNNNNNNNNNGCCTTCGGGTTGCGAACCTCTTTCGCCAGTGAAGCAGGCCTGCTCCTTTTTTGTGGGTGGGTTGACGGTAGCTGGATAAGAAGCGCCGGCTAACT
>HMT176_402_167_203_48_8
ACGCTGGCGGCGTGCTTAACACATGCAAGTCGAACGGTGAAGTGGCTGGCTTTGCTGGTCCTGGATGAGTGGCGAACGGGTGAGTAACACGTGAGTAACCTGCCCCCTTCTTCTGGATAACCGCATGAAAGTGTGGCTAATACGGGATATTCTGGGTCTGTAGCATGGTGGGCCTGGGAAAGATTGCGCTTTTTGGTGTTTTTGGTGGGGGATGGGCTCGCGGCCTATCAGCTTGTTGGTGGGGTNNNNNNNNNNGCCTTCGGGTTGTGAACCTCTTTCGCCAGTGAAGCAGGCCTGCTCCTTTTTTGTGGGTGGGTTGACGGTAGCTGGATAAGAAGCGCCGGCTAACT
>HMT176_98_173_62_442_219
ACGCTGGCGGCGTGCTTAACACATGCAAGTCGAACGGTGAAGGGGCTGGCTTTGCTTGTCCTGGATGAGTGGCGAACGGGTGAGTAACACGTTAGTAACCTGCCCCCTTCTTCTGGATAACCGCATGAAAGTGTGGCTAATACGGGATATTCTGGGTCTGTCGCATGGTGGGCCTGGGAAAGATTGCGCTTTTTGGTGTTTTTGGTGGGGGATTGGCTCGCGGCCTATCAGCTTGTTGGTGGGGTNNNNNNNNNNGCCTTCGGGTTGTGAACCTCTTTCGCCAGTGAAGCACGCCTGCTCCTTTTTTGTGGGTGGGTTGACGGTAGCTGGATAAGAAGCGCCGGCTAACT
>HMT176_323_498_86_406_387
ACGCTGGCGGCGTGCTTAACACATGCAAGTCGAACGGTGAAGGGGCTGGCTTTGCTGGTCCTGGATGAGTGGCGAACGGGAGAGTAACACGTGAGTAACCTGCCCCCTTCTTCTGGATAACCGCATGAAAGTGTGGCTAATACGGGATATTCTGGGTCTGTCGCATGGTGGGCCTGGGAAAGATTGCGCTTTTTGGTGTTTTTGGTGGGGGATGGGCTCGCGGCCTATCAGCTTGTTGGTGGGGTNNNNNNNNNNGCCTTCGGGTTGTGAACCTCTTTCGCCAGTGAAGCAGGCCTGCTCCTTTTTTGTGGGTGGGTTGACGGTAGCTGGATAAGAAGCGCCGGCTAACT
>HMT176_232_309_196_288_472
ACGCTGGCGGCGTGCTTAACACATGCAAGTCGAACGGTGAAGGGGCTGGCTTTGCTGGTCCTGGATGAGTGGCGAACGGGTGAGTAACACGTGAGTAACCTGCCCCCTTCTTCTGGATAACCGCATGAAAGTGTGGCTAATACGGGATATTCTGGGTCTGTCGCATGGTGGGCCTGGGAAAGATTGCGCTATTTGGTGTTTTTGGTGGGGGATGGGCTCGCGGCCTGTCAGCTTGTTGGTGGGGTNNNNNNNNNNGCCTTCGGGTTGTGAACCTCTTTCGCCAGTGAAGCAGGCCTGCTCCTTTTTTGTGGGTGGGTTGACAGTAGCTGGATAAGAAGCGCCGGCTAACT
>HMT176_340_404_49_483_138
ACGCTGGCGGCGTGCTTAACACATGCAAGTCGAACGGTGAAGGCGCTGGCTTTGCTGGTCCTGGATGAGTGGCGAACGGGTGAGTAACACGTGAGTAACCTGCCCCCTTCTTCTGGATAACCGCATGAAAGTATGGCTAATACGGGATATTCTGGGTCTGTCGCATGGTGGGCCTGGGAAAGATTGCGCTTTTTGGTGTTTTTGGTGGGGGATGGGCTCGCGGCCTATCAGCTTGTTGGTGGGGTNNNNNNNNNNGCCTTCGGGTTGTGAACCTCTTTCGCCAGTGAAGCAGGCCTGCTCCTTTTTTGTGGGTGGGTTGACGGTAGCTGGATTAGAAGCGCCGGCTAACT
>HMT176_221_325_475_33_196
ACGCTGGCGGCGTGCTTAACACATGCATGTCGAACGGTGAAGGGACTGGTTTTGCTGGTTCTGGATGAGTGGCGAACGGGTGAGTAACACGTGAGTAACCTGCCCCCTTCTTCTGGATAACCGCATGAAAGTGTGGCTAATACGGGATATTCTGAGTCTGTCGCATGGTGGGCCTGGGAAAGATTGCGCTCTTTTGGTGTTTTTGGTGGGGGATGAGCTCGCGGCCTATCAGCTTGTTGGTGGGGNNNNNNNNNNGGCCTTCGGGTTGTGAACCTCTTTCGCCAGTGAAGCAGGCCTGCTCCTTTTTGTGGGTGGGTTGACGGTAGCTGGATAAGAAGCGCCGGCTAACT
>HMT176_381_120_383_39_493
ACGCTGGCGGCGTGCTTAACACATGCAAGTCGAGCGGTGAAGGGACTGGTTTTGCTGGTTCTGGATGAGTGGCGAACGGGTGAGTAACACGTGAGTAACCTGCCCCCTTCTTCTAGATAACCGCATGAAAGTGTGGCTAATACGGGATATTCTGAGTCTGTCGCATGGTGGGCCTGGGAAAGATTGCGCTTTTTTGGTGTTTTTGGTGGGGGATGGGCTCGCGGCCTATCAGCTTGTTGGTGGGGNNNNNNNNNNGGCCTTCGGGTTGTGAACCTCTTTCGCCAGTGAAGCAGGCCTGCTCCTTTTTGTGGGTGGGTTGACGGTAGCTGGATAAGAAGCGCCTGCTAACT
>HMT176_36_143_478_268_281
ACGCTGGCGGCCGTCTTAACACATGCAAGTTCGAACGGTGAAGGGGCCGGCTTTTGCTGGTCCTGGATGAGTTGGCGAACGGGTGAGTAACACGTGAGTAACCTGCCCCCTTCTTCTGGATAACCGCATGAAAGTGTTGCTAATACGGGATATTCTGGGTCTGTCGCATGGTGGGCCTGGGAAAGATTGCGCTTTTTGGTGTTTTTGGTGGGGGATGGGCTCGCGGCCTATCAGCTTGTTGGTGGNNNNNNNNNNGCCTTCGGGTTGTGAACCTCTTTCGCCAGTGAAGCAGGCCTGCTCCTTTTTTGTGGGTGGGTTGACGGTTGCTGGATAAGAAGCGCCGGCTAACT
>HMT176_59_300_285_353_98
ACGCTGGCGGCCGTCTTAACACATGCAAGTTCGAACGGTGAAGGGGCCGGCTTGTGCTGGTCCTGGATGAGTTGGCGAACGGGTGAGTAACATGTGAGTAACCTGCCCCCTTCTTCTGGATAACCGCATGAAAGTGTGGCTAATACGGGATATTCTGGGTCTGTCGCATGGTGGGCCTGGGAAAGATTGCGCTTTTTGGTGTTTTTGGTGGGGGATGGGCTCGCGGCCTATCAGCTTGTTGGTGGNNNNNNNNNNGCCTTCGGGTTGTGAACCTCTTTCGCCAGTGAAGCAGGCCTGCTCCTTTTTTGTGGGTGGGTTGACGGTAGCTGGATAAGAAGCGCCGGCTAACT
>HMT176_194_335_318_329_344
ACGCTGGCGGCGTGCTTAACACATGCAAGTCGAACGGTGAAGGGGCTGGCTTTGCTGGTCCTGGATGAGTGGCGAACGGGTGAGTAACACGTGAGTAACCTGCCCCCTTCTTCTGGATAACCGCATGAAAGTGTGGCTAATACGGGATGTTCTGGGTCTGTCGCATGGTGGGCCTGGGAAAGATTGCGGTTTTTGGTGTTTTTGGTGGGGGATGGGCTCGCGGCCTATCAGCTTGTTGGTGGGGTNNNNNNNNNNGCCTTCGGGTTGTGAACCTCTTTCGCCAGTGAAGCAGGCCTGCTCCTTTTTTGTGGGTGGGTTGACGGTAGCTGGATAAGAAGCGCCGGCTAACT
>HMT176_372_78_10_429_228
ACGCCGGCGGCGTGCTTAACACATGCAAGTCGAACGGTGAAGGGGCTGGCTTTGCTGGTCCTGGATGAGTGGAGAACGGGTGAGTAACACGTGAGTAACCTGCCCCCTTCTTCTGGATAACCGCATGAAAGTGTGGCTAATACGGGATGTTCTGGGTCTGTCGCATGGTGGGCCTGGGAAAGATTGCGCTTTTTGGTGTTTTTGGTGGGGGATGGGCTCGCGGCCTATCAGCTTGTTGGTGGGGTNNNNNNNNNNGCCTTCGGGTTGTGAACCTCTTTCGCCAGTGAAGCAGGCCTGCTCCTTTTTTGTGGGTGGGTTGACGGTAGCTGGATAAGAAGCGCCGGCTAACT
>HMT176_409_227_77_255_487
ACGCCTGGCGGCGTGCTTAACACATGCAAGTCGAACGGTGAAGGGGCTGGCTTTGCTGGTCCTGGATGAGTAGCGAACGGGTGAGTAACACGTGAGTAACCTGCCCCCTTCTTCTGGATAACCGCATGAAAGTGTGGCTAATACGGGATATTCTGGGTCTGTCGCATGGTGGGCCTGGGAAAGATTGCGCTTTTTGGTGTTTTTGGTGGGGGATGTGCTCGAGGCCTATCAGCTTGTTGGTGGGGNNNNNNNNNNGCGTTCGGGTTGTGAACCTCTTTCGCCAGTGAAGCAGGCCTGCTCCTTTTTTGTGGGTGGGTTGACGGTAGCTGGATAAGCAGCGCCGGCTAACT
>HMT176_168_243_485_369_22
ACGCCTGGCGGCGTGCGTAACACATGCAAGTCGAACGGTGAAGGGGCTGGCTTTGCTGGTCCTGGATGAGTGGCGAACGGGTGAGTAACACGTGAGTAACCTGCCCCCTTCTTCTGGATAACCGCATGAAAGTGTGGCTAATACGGGATATTCTGGGTCTGTAGCATGGTGGGCCTGGGAAAGATTGCGCTTTTTGGTGTTTTTGGTGGGGGATGTGCTCGCGGCCTATCAGCTTGTTGGTGGGGNNNNNNNNNNGCCTTCGGGTTGTGAACCTCTTTCGCCAGTGAAGCAGGCCTGCTCCTTTTTTGTGGGTGGGTTGACGGTAGCTGGATAAGAAGCGCCGGCTAACT
>HMT176_24_107_21_172_268
ACGCTGGCGGCGTGCATATCACATGCAAGTCGAACGGTGAAGGGACTGGTTTTGCTGGTTCTGGATGAGTGGCGAACGGGTGAGTAACACGTGAGTAACCTACCCCCTTCTTCTGGATAACCGCATGAAAGTGTGGCTAATACGGGATATTCTGGGTCTGTCGCATTGTGGGCCTGGGAAAGATTGCGCCTTTTTTGGTGTTTTTGGTGGGGGATGGGCTCGCGGCCTATCAGCTTGTTGGTGGGNNNNNNNNNNGGCCTTCGGGTTGTGAACCTCTTTCGCCAGTGAAGCAGGCCTGCTCCTTTTTGTGGGTGGGTTGACGGTAGCTGGATAAGAAGCGCCGGCTAACT
>HMT176_174_487_357_125_145
ACGCTGGCGGCGTGCTTAACACATGCAAGTCGAACGGTGAAGGGACTGGTTTTGCTGGTTCTGGATGAGTGGCGAACGGGTGAGTAACACGTGAGTAACCTGCCCCCTTCTTCTGGATATCCGCATGAAAGTGTGGCTAATACGGGATATTCTGGGTCTGTCGCATGGCGGGCCTGGGAAAGATTGCGCCTTTTTTGGTGTTTTTGGTGGGGGATGGGCTCGCGGCCTATCAGCTTGTTGGTGGGNNNNNNNNNNGGCCTTCGGGTTGTGAACCTCTTTCGCCAGTGAAGCAGGCCTGCTCCTTTTTGTGGGTGGGTTGACGGTAGCTGGATAAGGAGCGCCGGCTAACT
>HMT176_305_92_30_5_52
ACGCTGGCGGCGTGCTTAACACATTCACGTCGAACGGTGAAGGGGCTGGCTTTGCTGGTCCTGGATGAGTGGCGAACGGGTGAGTATCACGTGAGTAACCTGCCCCCTTCTTCTGGATAACCGCATGAAAGTGTGGCTAATACGGGATATTCTGGGTCTGTCGCATGGTGGGCCTGGGAAAGATTGCGCTTTTTGATGTTTTTGGTGGGGGATGGGCTCGCGGCCTATCAGCTTGTTGGTGGGGTNNNNNNNNNNGCCTTCGGGTTGTGAACCTCTTTCGCCAGTGAAGCAGGCCTGCTCCTTTTTTGTGGGTGGGTTGACGGTAGCTGGATAAGAAGCGCCGGCTAACT
>HMT176_333_15_95_237_401
ACGCTGGCGGCGTGCTTAACACATGCACGTCGAACGGTGAAGGGGCTGGCTTTGCTGGTCCTGGATGAGTGGCGAACGGGTGAGTAACAAGTGAGTAACCTGCCCCCTTCTTCTGGATAACCGCATGAAAGTGTGGCTAATACGGGATATTCTGGGTCTGTCGCATGGTGGGCCTGGGAAAGATTGCGCTTTTTGATGTTTTTGGTGGGGGATGGGCTCGCGGCCTATCAGCTTGTTGGTGGGGTNNNNNNNNNNGCCTTCGGGTTGTGAACCTCTTTCGCCAGTGAAGCAGGCCTGCTCCTTTTTTGTGGGTGGGTTGACGGTAGCTGGATAAGAAGCGCCGGCTAACT
>HMT176_330_42_448_137_291
CCATGCAGTCGAACGGTGAAGGGGCTGGCTTTGCTGATCCTGGATGAGTGGCGAACGGGTGAGTAACACGTGAGTAACCTGCCCCCTTCTTCTGGATAACCGCATGAAAGTGTGGCTAATACGGGATATTCCGGGTCTGTCGCATGGTGGGCCTGGGAAAGATTGCGCTTTTTGGTGTTTTTGGTGGGGGATGGGCTCGCGGCCTATCAGCTTGTTGGTGGGGTGATGGCCTACCAAGGCGGTGANNNNNNNNNNGCCTTCGGGTTGTGAACCTCTTTCGCCAGTGAAGCAGGCCTGCTCCTTTTTTGTGGGTGGGTTCACGGTAGCTGGATAAGAAGCGCCGGCTAACT
>HMT176_300_286_36_344_247
CCATGCAGTCGAACGGTGAAGGGGCTGGCTCTGCTGGTCCTGGATGAGTGGCGAACGGGTGAGTAACACGTGAGTAACCTGCCCCCTTCTTCTGGATAACCGCATGAAAGTGTGGCTAATACGGGATATTCTGGGTCTGTCGCATGGTGGGCCTGGGAAAGATTGCGCTTTTTGGTGTTTTTGGTGGGGGATGGGCTCGCGGCCTATCAGCTTGTTGGTGGGGTGATGGCCTACCAAGGCGCTGANNNNNNNNNNGCCTTCGGGTTGTGAACCTCTTTCGCCAGTGAAGCAGGCCTGCTCCTTTTTTGTGGGTGGGTTGACGGTAGCTGGATAAGAAGCGCCGGCTAACT
>HMT176_119_178_377_20_437
ACGCTGGCGGCGTGCTTAACACATGCAAGTCGAACGGTGAAGGGGCCTGCTTTTGTGGGTCCTGGATGAGTGGCGAACGGGTGAGTAACACGTGAGTAACCTGCCCCCTTCTTGTGGATAACCGCATGAAAGTGTGGCTAATACGGGATATTCTGGGTCTGTCGCATGGTGGTCCTGGGAAAGGTTTTTTCCGGTGGGGGATGGGCTCGCGGCCTATCAGCTTGTTGGTGGGGTGATGGCCTACCNNNNNNNNNNGCCTTCGGGTTGTGAACCTCTTTCGCCAGTGAAGCAGGCCTGATCCTTTTTTGTGGGTGGGTTGACGGTAGCTGGATAAGAAGCGCCGGCTAACT
>HMT176_50_194_249_23_380
ACGCTGGCGGCGTGCTTTACACATGCAAGTCGAACGGTGAAGGGTCCTGCTTTTGTGGGTCCTGGATGAGTGGCGAACGGGTGAGTAACACGTGAGTAACCTGCCCCCTTCTTCTGGATAACCGCATGAAAGTGTGGCTAATACGGGATATTCTGGGTCTGTCGCATGGTGGGCCTGGGAAAGGTTTTATCCGGTGGGGGATGGGCTCGCGGCCTATCAGCTTGTTGGTGGGGTGATGGCCTAACNNNNNNNNNNGCCTTCGGGTTGTGAACCTCTTTCGCCAGTGAAGCAGGCCTGCTCCTTTTTTGTGGGTGGGTTGACGGTAGCTGGATAAGAAGCGCCGGCTAACT
>HMT176_123_57_95_59_492
ACGCTGGCGGCGTGCTTAACACATGCAAGTCGAACGGTGAAGGGGCCTGCTGTCGTGGGTCCTGGATGAGTGGCGAACGGGTGAGTAACGCGTGAGTAACCTGCCCCCTTCTTCTGGGTAACCGCATGAAAGTGTGGCTAATACGGGATATTCTGGGTCTGTCGCATGGTGGGCCTGGGAAAGGTTTTTTCCGGTGGGGGATGGGCTCGCGGCCAATCAGCTTGTTGGTGGGGTGATGGCCTACCNNNNNNNNNNGCCTTCGGGTTGTGAACCTCTTTCGCCAGTGAAGCAGGCCTGCTCCTTTTTTGTGGGTGGGTTGACGGTAGCTGGATAAGAAGCGCCGGCTAACT
>HMT176_432_431_457_51_321
ACGCTGGCGGCGTGCTTAACACATGCAAGTCGAACGGTGAAGGGGTCTGCTTTTGTGGGTCCTGGATGAGTGGCGAACGGGTGAGTAACACGTGAGTAACCTGCCCCCTTCTTCTGGATAACCGCATGAAAGTGTGGCTAATACGGGATATTCTGGGTCTGTCGCATGGTGGGCCTGGGAAAGGTTTTTTCCGGTGGGGGATGGGCTCGCGGCCAATCAGCTTGTTGGTGGGGTGATGGCCTACCNNNNNNNNNNGCCTTCGGGTTGTGAACCTCTTTCGCCAGTGAAGCACTCCTGCTCCTTTTTTGTGGGTGGGTCGACGGTAGCTGGATAAGAAGCGCCGGCTAACT
>HMT176_439_282_361_153_152
ACGCTGGCGGCGTGCTTAACACATGCAAGTCGAACGGTGAAGGGGCCTGCTTTTGTGGGTCCTGGATGAGTGGCGAACGGGTGAGTAACACGTGAGTAACCTGCCCCCTTCTTCTGGATAACCGCATGAAAGTGTGGCTAATACGGTATATTCTGGGCCTGTCGCATGGTGGGCCTGGGAAAGGTTTTTTCCGGTGGGGGATGGGCTCGCGGCCTATCAGCTTGTTGGTGGGGTGATGGCCTACCNNNNNNNNNNGCCTTCGGGTTGTGAACCTCTTTCGCCAGTGAAGCAGGCCTGCTGCTTTTTTGTGGGTGGGTTGACGGTAGCTGGATAAGAAGCGCCGGCTAACT
>HMT176_116_436_4_295_26
ACGCTGGCGGCGTGCTTAACGCATGCAAGTCGAACGGTGAAGGGGCCTGCTTTTGTGGGTCCTGGATGAGTGGCGAACGGGTGAGTAACACGTGAGTAACCTGCCCCCTTATTCTGGATAACCGCATGAAAGTGTGGCTAATACGGGATATTCTGGGCCTGTCGCATGGTGGGCCTGGGAAAGGTTTTTTCCGGTGGGGGATGGGCTCGCGGCCTATCAGCTTGTTGGTGGGGTGATGGCCTACCNNNNNNNNNNGCCTTCGGGTTGTGAACCTCTTTCGCCAGTGAAGCAGGCCTGCTCCTTTTTTGTGGGTGGGTTGACGGTAGCTGGATAAGAAGCGCCGGCTAACT
>HMT176_445_4_429_187_145
ACGCTGGCGGCGTGCTTAACACATGCAAGTCGAACGGTGAAGGGGCCTGCTTTTGTGGGTCCTGGATGAGTGGCGAACGGGTGAGTAACACGTGAGTAACCTGCCCCCTTCTTCTGGATAACCGCATGAAAGTGTGGCTTATACGGGATATTCTGGGTCTGTCGCATGGTGGGCCTGGGAACGGTTTTTTCCGGTGGGGGATGGGCTCGCGGCCTATCAGCTTGTTGGTGGGGTGATGGCCTACCNNNNNNNNNNGCCTTCGGGTTGTGAACCTCTTTCGCCAGTGAAGTAGGCCTGCTCCTTTTCTGTGGGTGGGTTGACGGTAGCTGGATAAGAAGCGCCGGCTAACT
>HMT176_489_457_367_407_185
ACGCTGGCGGCGTGCTTAACACATGCAAGTCGAACGGTGAAGGGGCCTGCTTTTGTGGGTCCTGGATGAGTGGCGAACGGGTGAGTAACACGTGAGTAACCTGCCCCCTTCTTCTGGATAACCGCATGAAAGTGTGGCTAATACGGGATATTCTGGGTCTGTCGCATGGTGGGCCTGGGCAAGGTTTTTTCCGGTGGGGGATGGGCTCGCGGCCTATCAGCTTGTTGGTGGGGTGATGGCCTACCNNNNNNNNNNGCCTTCGGGTTGTGAACCTCTTTCGCCAGTGAAGCAGGCCTGCTCCTTTTTTGTGGGTGGGTCGACGGTAGCTGGATAAGAAGCGCCGGCTAACT
>HMT176_45_203_469_355_294
ACGCTGGCGGCGTGCTTAACACATGCAAGTCGAACGGTGCAGGGGCCTGCTTTTTGTGGGTCCTGGATGAGTGGCGAACGGGTGAGTAACACGTGAGTAACCTGCCCCCTTCTTCTGGATAACCGCATGAAAGTGTGGCTAATACGGGATATTCTGGGTCTGTCGCATGGTGGGCCTGGGAAAGGTTTTTTCCGGTGTGGGATGGGCTCGCGGCCTATCAGCTTGTTGGTGGGGTGATGGCCTACNNNNNNNNNNGCCTTCGGGTTGTGAACCTCTTTCGCCAGTGAAGCAGGCCTGCTCCTTTTTTGTGGGTGGGTTGACGGTAGCTTGATAAGAAGCGCCGGCTAACT
>HMT176_66_275_480_158_26
ACGCTGGCGGCGTGCTTAACTCATGCAAGTCGAACGGTGAAGGGGCCTGCTTTTTGTGGGTCCTGGATGAGTGGCGAACGGGTGAGTAACACGTGAGTAACCTGCCCCCTTCTTCTGGATAACCGCATGAAAGTGTGGCTAATACGGGATATACTGGGTCTGTCGCATGGTGGGCCTGGGAAAGGTTTTTTCCGGTGGGGGATGGGCTCGCGGCCTATCAGCTTGTTGGTGGGGTGATGGCCTACNNNNNNNNNNGCCTTCGGGTTGTGAACCTCTTTCGCCAGTGAAGCAGGCCTGCTCCTTTTTTGTGGGTGGGTTGACGGTAGCTGGATAAGAAGCGCCGGCTAACT
>HMT176_99_329_143_397_70
ACTCTGGCGGCGTGCTTAACACATGCAAGTCGAACGGTGAAGGGGCCTGCTTTTGTGGGTCCTGTATGAGTGGCGAACGGGTGAGTAACACGTTAGTAACCTGCCCCCTTCTTCTGGATAACCGCATGAAAGTGTGGCTAATACGGGATATTCTGGGTCTGTCGCATGGTGGGCCTGGGAAAGGTTTTTTCCGGTGGGGGATGGGCTCGCGGCCTATCAGCTTGTTGGTGGGGTGATGGCCTACCNNNNNNNNNNGCATTCGGGTTGTGAACCTCTTTCGCCAGTGAAGCAGGCCTGCTCCTTTTTTGTGGGTGGGTTGACGGTAGCTGGATAAGAAGCGCCGGCTAACT
>HMT176_347_129_196_62_358
ACTCTGGCGGCGTGCTTAACACATGCAAGTCGAACGGTGAAGGGGCCTGCTTTTGTTGGTCCTGGATGAGTGGCGAACGGGTGAGTAACACGTGAGTAACCTGCCCCCTTCTTCTGGATAACCACATGAAAGTGTGGCTAATACGGGATATTCTGGGTCTGTCGCATGGTGGGCCTGGGAAAGGTTTTTTACGGTGGGGGATGGGCTCGCGGCCTATCAGCTTGTTGGTGGGGTGATGGCCTACCNNNNNNNNNNGCCTTCGGGTTGTGAACCTCTTTCGCCAGTGAAGCAGGCCTGCTCCTTTTTTGTGGGTGGGTTGACGGTAGCTGGATAAGAAGCGCCGGCTAACT
>HMT176_220_483_199_52_474
ACGCTGGCGGCGTGCTTAACACATGCAAGTCGAACGGTGAAGGGGCGTGCTTTTGTGGGTCCTGGATGAGTGGCGAACGGGTGAGTAACACGTGAGTAACCTGCCCCCTTCTTCTGGATAACCGCATGAAAGTGTGGCTAATACGGGATATTCTGGGTCTGTCGCATGGTGGGCCTGGGAAAGGTTTTTTCCGGTGGGGGATGGGCTCGCGGCCTATCAGCTTGTTGGTGGGGTGATGGCCTACCNNNNNNNNNNGCCTTCGGGTTGTGAACCTCTTTCGCCAGTGAGGCAGGCCTGCTCCTTTTTTGTGGGTGGGTTGACGGTAGCTGGATAACAAGCGCCGGCTAACT
>HMT176_137_18_448_309_216
ACGCTGGCGGCGCGCTTAACACATGCAAGTCGAACGGTGAAGGGGCCTGCTTTTGTGGGTCCTGGATGAGTGGCGAACGGGTGAGTAACACGTGAGTAACCTGCCCCCTTCTTCTGGATAACCGCATGAAAGTGTGGCTAATACGGGATATTCTGGGTCTGTCGCATGGTGGGCCTGGGAAAGGTTTTTTCCGGTGGGGGATGGGCTCGCAGCCTATCAGCTTGTTGGTGGGGTGATGGCCTACCNNNNNNNNNNGCCTTCGGGTTGTGAACCTCTTTCGCCAGTGAGGCAGGCCTGCTCCTTTTTTGAGGGTGGGTTGACGGTAGCTGGATAAGAAGCGCCGGCTAACT
>HMT176_120_205_105_297_228
ACGCTGGCGGCGTGCTTAACACATGCAAGTCGAACGGTGAAGGGGCCTGCTTTTGTGGGTCCTGGATGAGTGGCGAACGGGTGAGTAACACGTGAGTAAACTGCCCCCTTCTTCAGGATAACCGCATGAAAGTGTGGCTAATACGGGATATTCTGGGTCTGTCGCATGGTGGGCCTGGGAAAGGTTTTTTCCGGTGGGGGATGGGCTCGCGGCCTATCAGCTAGTTGGTGGGGTGATGGCCTACCNNNNNNNNNNGCCTTCGGGTTGTGAACCTCTTTCGCCAGTGAAGCAGGCCTGCTCCTTTTTTGTGGGAGGGTTGACGGTAGCTGGATAAGAAGCGCCGGCTAACT
>HMT176_285_442_479_283_377
ACGCTGGCGGCGTGCTTAACACATGCAAGTCGAACGGTGAAGGGGCCTGCTTTTGTGGGTCCTGGATGAGTGGCGAACGGGTGAGTAACACGTGAGTAACCTGCCCCCTTCTTCTGGATAACCGCATGAAAGTGTGGCTAATACGGGATATTCTGGGTCTGTCGCATGGTGGGCCTGGGAAAGGTTTTTTCCGGTGGGGGATGGGCTCGCGGCCTATCAGCTTGTTGGTGGGGTGATGGCCTACCNNNNNNNNNNGCCTTCGGGTTGTGAACCTCTTTCGCCAGTGAAGCAGGCCTGCTCCTGTTTTGTGGGAGGGTTGACGGTAGCTGGATAAGAAGCGCCGGCTAACT
>HMT176_147_404_464_61_450
ACGCTGGCGGCGTGCTTAACACATGCAAGTCGAACGGTGAAAGGGGCTCTGCTTTTGTGGGTCCTGGATGAGTGGCGAACGGGTGAGTAACACGTGAGTAACCTGCCCCCTTCTTCTGGATAACCGCATGAAAGTGTGGCTCATACGGGATATTCTGGGTCTGTCGCATGGTGGGCCTGGGAAAGGTTTTTTCCGGTGGGGGATGGGCTCGCGGCCTATCAGCTTGTTGGTGGGGTGATGGCCTANNNNNNNNNNGCCTTCGTGTTGTGAACCTCTTTCGCCAGTGAAGCAGGCCTGCTCCTTTTTTGAGGGTGGGTTGACGCTAGCTGGATAAGAAGCGCCGGCTAACT
>HMT176_69_24_149_292_275
ACGCTGGCGGCGTGCTTAACACATGCAAGTCGAACGGTGAAAGGGGCTCTGCTTTTGTGGGTCCTGGATGAGTGGCGAACGGGTGAGTAACACGTGAGTAACCTGCCCCCTTCTTCTGGATAACCGCATGAAAGTGTGGCTAACACGGGATATTCTGGGTCTGTCGCATGGTGGGCCTGGGAAAGGTTTTTTCCGGTGGGGGATGGGCTCGCGGCCTATCAGCTTGTTGGTGGGGTGATGGCCTANNNNNNNNNNGCCTTCGGGTTGTGAACCTCTTTCGCCAGTGAAGCAGGCCTGCTCCTTTTTTGTGGGTGGGTTGACGGTAGCTGGATAAGAAGCGCCGGCTAACT
>HMT176_439_399_314_493_163
ACGCTGGCGGCGTGCTTAACACATGCAAGTCGAACGGTGAAGGGGCCTGCTTTTGTGGGTCCTGGATGAGTGGCGAACGGGTGAGTAACACGTGAGTAACCTGCCCCCTTCTTCTGGATAACCGCATGAAAGTGTGGCTAATACGGGATATTCTGGGTCTGTCGCATGGTGGGCCTGGGAAAGGTTTTTTCCGGTGGGGGATGGGCTCGCGGCCTATCAGCTTGTTGGTGGGGTGATGGCCTACCNNNNNNNNNNGCCTGCGGGTTGTGGACCTCTTTCGCCAGTGAAGCAGGCCTGCTACTTTTTTGTGGGTGGGTTGACGGTAGCTGGATAAGAAGCGCCGGCTAACT
>HMT176_296_189_161_446_110
ACGCTGGCGGCGTGCTTAACACATGCAAGTCGAACGGTGAAGGGGCCTGCTTTTGTGGGTCCTGGATGAGTGGCGAACGGGTGAGTAACACGTGAGTAACCTGCACCCTTCTTCTGGATAACCGCATGAAAGTGTGGCTAATACGGGATATTCTGCGTCTGTCGCATGGTGGGCCTGGGAAAGCTTTTTTCCGGTGGGGGATGGGCTCGCGGCCTATCAGCTTGTTGGTGGGGTGATGGCCTACCNNNNNNNNNNGCCTTCGGGTTGTGGACCTCTTTCGCCAGTGAAGCAGGCCTGCTCCTTTTTCGTGGGTGGGTTGACGGTAGCTGGATAAGAAGCGCCGGCTAACT
>HMT176_245_223_418_202_436
ACGCTGGCGGCGTGCTTAACACATGCAAGTCGAACGGTGAAGGGGCCTGCTTTTGTGGGTCCTGGATGAGTGGCGAACGGGTGAGTAACACGTGAGTAACCTGCCCCCTTCTTCTGGATAACCGCATGAAAGTGTGGCTAATACGGGATATTCTGGGTCTGTCGCATGGTGGGCCCGGGAAAGGTTTTTTCCGGTGCGGGATGGGCTCGCGGCCTATGAGCTTGTTGGTGGGGTGATGGGCTACCNNNNNNNNNNGCCTTCGGGTTGTGAACCTCTTTCGCCAGTGAAGCAGGCCTGCTCCTTTTTTGTGGGTGGGTTGACGGTAGCTGGATAAGAAGCGCCGGCTAACT
>HMT176_143_363_207_342_339
ACGCTGGCGGCGTGCTTAACACATGCAAGTCGAACGGTGAAGGGGCCTGCTTTTGTGGGTCCTGGATGAGTGGCGAACGGGTGAGTAACACGTGAGTAACCTGCCCCCTTCTTCTGGATAACCGCATGAAAGTGTGGATAATACGGGATATTCTGGGTCTGTCGCATGGTGGGCCCGGGAAAGGTTTTTTCCGGTGGGGGAAGGGCTCGCGGCCTATCAGCTTGTTGGTGGGGTGATGGCCTACCNNNNNNNNNNGCCTTCGGGTTGTGAACCTCTTTCGCCAGTGAAGCAGGCCTGCTCCTTTTTTGTGGGTGGGTTGACGGTAGCTGGATAAGAAGCGCCGGCTAACT
>HMT176_389_297_240_161_13
ACGCTGGCGGCGTGCTTAACACATGCAAGTCGAACGGTGAAGGGGCCTGCTTTTGTGGGTCCTGGATGAGTGGCGAACGGGTGAGTAACACGTGAGTAACCTGCCCCCTTCTTCTGGATAACCGCATGAAAGTGTGGCTAATACGGGATATTCTGAGTCTGTCGCATGGTGGGCCTGGGAAAGGTTTTTTCCGGTGGGGGATGGGCTCGCGGCCTATCAGCTTGTCGGTGGGGTTATGGCCTACCNNNNNNNNNNGCCTTCGGGTTGTGAACCTCTTTCGCCAGTGAAGCAGGCCTGCTCCTTTTTTGTGGGTGGGTTGACGGTAGCTGGATAAGAAGCGCCGGCTAACT
>HMT176_227_127_267_246_37
ACGCTGGCGGCGTGCTTAACACATGCAAGTCTAACGGTGAAGGGGCCTGCTTTTGTGGGTCCTGGATGAGTGGCGAACGGGTGAGTAACACGTGAGTAACCTGCCCCCTTCTTCTGGATAAACGCATGAAAGTGTGGCTAATACGGGATATTCTGGGTCTGTCGCATGGTGGGCCTGGGAAAGGTTTTTTCCGGTGGGGGATGGGCTCGCGGCCTATCAGCGTGTCGGTGGGGTGATGGCGTACCNNNNNNNNNNGCCTTCGGGTTGTGAACCTCTTTCGCCAGTGAAGCAGGCCTGCTCCTTTTTTGTGGGTGGGTTGACGGTAGCTGGATAAGAAGCGCCGGCTAACT
>HMT176_289_269_62_220_357
ACGCTGGCGGCGTGCTTAACACATGCAAGTCGAACGGTGAAGGGGCCTGCTTTTGTAGGTCCTGGATGAGTGGCGAACGGGTGAGTAACACGTGAGTAACCTGCCCCCCTCTTCTGGATAACCGCATGAAAGTGTGGCTAATACGGGATATTCTGGGTCTGTCGCATGGTGGGCCTGGGAAAGGTTTTTTTCCGGTGGGGGATGGGCTCGCGGCCTATCAGCTTGTTGGTGGGGTGATGGCCTACNNNNNNNNNNGCCTTCGGGTTGTGAACCTCTTTCGCCAGTGAAGCAGGCCTGCTCCTTTTTTGTGGGTGGGTTGACGGTAGCTGGATAAGAAGCGCCGGCTAACT
>HMT176_5_342_229_168_7
ATGCTGGCGGCGTGCTTAACACATGCAAGTCGAACGGTGAAGGGGCCTGCTTTTGTGGGTCCTGGATGAGTGGCGAACGGGTGAGTAACACGTGAGTAACCTGCCCCCCTCTTCTGGATAACCGCATGAAAGTGTGGCTAATACGGGATATTCTGGGTCTGTAGCATGGTGGGCCTGGGAAAGGTTTTTTTCCGGTGGGGGATGGGCTCGCGGCCTATCAGCTCGTTGGTGGGGTGATGGCCTACNNNNNNNNNNGCCTTCGGGTTGTGAACCTCTTTCGCCAGTGAAGCAGGCCTGCTCCTTTTTTGTGGGTGGGTTGACGGTAGCTGGATAAGAAGCGCCGGCTAACT
>HMT176_266_180_121_10_413
ACGCAGGCGGCGTGCTTAACACATGCAAGTCGAACGGTGAAGGGGCCTGCTTTTGTGGGTCCTGGATGAGTGGCGAACGGGTGAGTAGCATGTGAGTAACCTGCCCCCTTCTTCTAGATAACCGCATGAAAGTGTGGCTAATACGGGATATTCTGGGTCTGTCGCATGGTGGGCATGGGAAAGGTTTTTTCCGGTGGGGGATGGGCTCGCGGCCTATCAGCTTGTTGGTGGGGTGATGGCCTACCNNNNNNNNNNGCCTTCGGGTTGTGAACCTCTTTCGCCAGTGAAGCAGGCCTGCTCCTTTTTTGTGGGTGGGTTGACGGTAGCTGGATAAGAAGCGCCGGCTAACT
>HMT176_288_278_11_350_431
ACGCTTGCGGCGTGCTTAACACATGCAAGTCGAACGGTGAAGGGGCCTGCTTTTGTGGGTCCTGGATGAGTGGCGAACGGGTGAGTAGCATGTGAGTAACCTGCCCCCTTCTTCTGGATAACCGCATGAAAGTGTGGCTAATACGGGATATTCTGGGTCTGTCGCATGGTGGGCCTGGGAAAGGTTTTTTCCGGTGGGGGATGGGCTCGCGGCCTATCAGCTTGTTGGTGGGGTGATGGCCTACCNNNNNNNNNNGCCTTCGGGTTGTGAACCTCTTTCGCCAGTGAAGCATGCCTGCTCCTTTTTTGTGGGTGGGTTGACGGTAGCTGGATAAGAAGCGCCGGCTAACT
>HMT176_161_247_99_209_197
ACGCTGGCGGCGTGCTTAACACATGCAAGTTCAACGGTGAAGGGGCCTGCTTTTGTGGGTCCTGGATGAGTGGCGAACGGGTGAGTAACACGTCAGTAACCTGCCCCCTTCTTCTGGATAACCGCATGAAAGTGTGGCTAATACGGGATATTCTGTGTCTGTCGCATGGTGGGCCTGGGAAAGGTTTTTTCTGGTGGGGGATGTGCTCGCGGCCTATCAGCTTGTTGGTGGGGTGATGGCCGACCNNNNNNNNNNGCCTTCGGGTTGTGAACCTCTTTCGCCAGTGAAGCAGGCCTGCTCCTTTTTTGTGGGTGGGTTGACGGTAGCTGGATAAGAAGCGCCGGCTAACT
>HMT176_207_402_357_213_40
ACGCTGGCGGCGTGCTTAACACATGCAAGTTCAACGGTGAAGGGGCCTGCTTTTGTGGGTCCTGGATGAGTGGCGAACGGGTGAGTAACACGTGAGTAACCTGCCCCCTTCTTCTGGATAACCGCATGAAAGTGTGGCTAATACGGGATATTCTGGGTCTGTCGCATGGTGGGCCTGGGAAAGGTTTTTTCCGGTGGGGGATGGGCTCGCGGCCTATCAGCTTGTTGGTGGGGTGATGGCCTACCNNNNNNNNNNGCCTTCGTGTTGTGAACCTCTTTCGCCAGTGAAGCAGGCCTGCTCCTTTTTTGTGGGTGGGTTGACGGTAGCTGGATAAGAAGCGCCGGCTAACT
>HMT176_32_398_215_110_203
ACGCTGGCGGCGTGCTTAACACATGCGAGTCGAACGGTGAAGGGGCTGGTTTTGCTGGTCCTGGATGAGTGGCGAACGGGTGAGTAACACGTGAGTAACCTGCCTCCTTCTTCTGGATAACCGCATGAAAGTGTGGCTAATACGGGATATTCTGGGTCTGTCGCATGGTGGGCCTGGGAAAGGTTTTTTCCGGTGGGAGATGGGCTCGCTGCCTATCAGCTTGTTGGTGGGGTGATGGCCTACCANNNNNNNNNNGCCTTCGGGTTGTGAACCTCTTTCGCCAGTGAAGCAGGCCTGCTCCTTTTTTGTGGGTGGGTTGACGGTAGCTGGATAAGAAGCGCCGGCTAACT
>HMT176_12_384_447_4_295
ACGCTGGCGGCGTGCTTAACACATGCAAGTCGAACGGTGAAGGGGCTGGTTTTGCTGGTCCTGGATGAGTGGCGAACGGGTGAGTAACACGTGAGTAACCTGCCCCCTTCTTCTGGATAACCGCATGAAAGTGTGGCTAATACGGGATATTCTGGGTCTGTCGCATGGTGGGCCTGGGAAAGGTTTTTTCCGGTGGGGGATGGGCTCGCGGCCTATCAGCTTGTTGGTGGGGTGATGGCCTACCANNNNNNNNNNGCCTTCGGGTTGTGAACCTCTTTCGCCAGTGAAGCAGGCCTGCTCCTTTTTTGCGGGTGGGTTGACGGTAGCTGGATAAGAAGCGCCGGCTAACT
>HMT176_352_425_138_149_1
ACGCTGGCGGCGTGCTTAACACATGCAAGTCGAACGGTGAAGGGGCTGGTTTTGCTGGTCCTGGATGAGTGGCGAGCGGGTGAGTAACACGTGAGTAACCTGCCCCCTTCTTCTGGATAACCGCATGAAAGTCTGGCTAATACTGGATATTCTGGGTCTGTCGCATGGTGGGCCTGGGAAAGGTTTTTTCCGGTGGGGGATGGGCTCGCGGCCTATCAGCTTGTTGGTGGGGTGATGGCCTACCANNNNNNNNNNGCCTTCGGGTTGTGAACCTCTTTCGCCAGTGGAGCAGGCCTGCTCCTTTTTTGTGGGTGGGTTGACGGTAGCTGGATAAGAAGCGCCGGCTAACT
>HMT176_355_171_337_155_128
ACGCTGGCGGCGTGCTTAACACATGCAAGTCGAACGGTGAAGGGGCTGGTTTTGCTGGTCCTGGATGAGTGGCGAGCGGGTGAGTAACACGTGAGTAACCTGCCCCCTTCTTCTGGATAACCGCATGAAAGTGTGGCTAATACGGGATAGTCTGGGTCTGTCGCATGGTGGGCCTGGGAAAGGTTTTTTCCGGTGGGGGATGGGCTCGCGGCCTATCAGCTTGTTGGTGGGGTGATGGCCTACCANNNNNNNNNNGCCTTCGGGTTGTGAACCTCTTTCGCCAGTGAAGCAGGCCTGCTCCTTTTTTGTGGGTGGGTTGACGGTAGCTGGATAAGAAGCGCCGGCTAACT
>HMT176_316_36_123_238_268
AACGCCTGGCGGCGTGCTTAACACATTGCATGTTCGAACGGTGAAAGGGGCCTGCTTTTGTGGGTCCTGGATGAGTTGGCGAACGGGTGAGTAACACGTGAGTAACCTGCCCCCTTCCTCTGGATAACCGCATGAAAGTGTGGCTAATACGGGATATTCTGGGTCTGTCGCATGGTGGGCCTGGGAAAGGTTTTTTCCGGTGGGGGATGGGCTCGCGGCCTATCAGCTTGTTCGTGGGGTGATGGNNNNNNNNNNGCCTTCGGGTTGTGAACCTCTTTCGCCAGTGAAGCAGGCCTGCTCCTTTTTTGTGGGTGGGTTGACGGTAGCTGGATAAGAAGCGCCGGCTAACT
>HMT176_259_49_351_392_58
AACGCCTGGCGGCGTGCTTAACACATTGCAAGTTCGAACGGTGGAAGGGGCCTGCTTTTGTGGGTCCTGGATGAGTTGGCGAACGGGTGAGTAACACGTGAGTAACCTGCCCCCTTCTTCTGGATAACCGCATGAAAGTGTGGCTAATACGGGATATTCTGGGTCTGTCGCATGGTGGGCCTGGGAAAGGTTTTTTCCGGTGGGGGATGGGCTCGCGGCCTATCAGCTTGTTGGTGGGGTGATGGNNNNNNNNNNGCCTTCGGGTTGTGAACCTCTTTCGCCAGTGAAGCAGGCCTGCTCCTTTTTTGTGGGTGGGTTGACGGTAGCTGGATAAGAAGCGCCGGCTAACT
>HMT176_223_375_247_72_254
CGGCGTGCTTAACACATGCAAGTCGAACGGTGAAGGGGCCTGCTTTTTGTGGGTCCCGGATGAGTCAGCGAACGGGTGAGTAACACGTGAGTAACCTGCCCCCTTCTTCTGGATAACCGCATGAAAGTGTGGCTAATACGGGATATTCTGGGTCTGTCGCATGGTGGGCCTGGGAAAGGTTTTTTCCGGTGGGGGATGGGCTCGCGGCCTATCAGCTAGTTGGTGGGGTGATGGCCTACCATGGCNNNNNNNNNNGCCTTCGGGTTGTGAACCTCTTTCGCCAGTGAAGCAGGCCTGCTCCTTTTTTGTGGGTGGGTTGACGGTAGCTGGATAAGAAGCGCCGGCTAACT
>HMT176_164_196_434_346_148
CGGCGTGCTTAACACATGCAAGTCGAACGGTGAAGGGGCCTGCTTTTTGTGGGTCCCGGATGAGTCGGCGAACGGGTGAGTAACACGTGAGTAACCTGCCCCCTTCTTCTGGATAACCGCATGAAAGTGTGGCTAATACGGGATATTCTGGGTCTGTCACATGGTGGGCCTGGGAAAGGTTTTTTCCGGTCGGGGATGGGCTCGCGGCCTATCAGCTTGTTGGTGGGGTGATGGCCTACCAAGGCNNNNNNNNNNGCCTTCGGGTTGTGAACCTCTTTCGCCAGTGAAGCAGGCCTGCTGCTTTTTTGTGGGTGGGTTGACGGTAGCTGGATAAGAAGCGCCGGCTAACT
>HMT176_355_96_393_423_305
ACGCTGGCGGCGTGCTTAACACATGCAAGTCGAACGGTGAAGGGGCTGGTTTTGCTGGTCCTGGATGAGTGGCGAACGGGTGAGTAACACCTGAGTAACCTGCCCCCTTCTTCTGGATAACCGCATGAAAGTGTGGCTAATACGGGATATTCTGGGTCTGTCGCATGGTGGGCCTGGGAAAGGTTTTTTCCGGTGGGGGATGGGCTCGCGGCCTATCAGCCTGTTGGTGGGGTGATGGCCTACCANNNNNNNNNNGCCTTCGGGTTGTGAACCTCTTTCGCCAGCGAAGCAGGCCTGCTCCTTTTTTGTGGGTGGGTTGACGGTAGCTGGATAAGAAGCGCCGGCTAACT
>HMT176_129_474_287_198_308
ACGCTGGCGGCGTGCTTAACACATGCAAGTCGAACGGTGAAGGGGCTGGTTTTGCTGGTCCTGGATGAGTGGCGAACGGGTGAGTAACACGTGAGTAACCTGCCCCCTTCTTCTGGATAACCGCATGAAAGTGTGGCTAATACGGGATATTCTGGGTCTGTCGCATGGTGGGCCTGGGAAAGGTTTTTTCCGGTGGGGGATGGGCTCGCGGCCTATCAGCCTGTTGGTGGGGTGATGGCCTACCANNNNNNNNNNGCCTTCGGGTTGTGAACCTCTTTCGCCAGTGAAGCAGGCCTGCTCCTTTTTTGTGGGTGGGTTGACGGTAGCTGGATAAGCAGCGCCGGCTAACT
>HMT176_67_247_379_238_371
ACGCTGGCGGCGTGCTTAACACATGCAAGTCGAACGGTGAAGGGGCTGGCTTTGCTGGTCCAGGATGAGTGGCGAACGGGTGAGTAACACGTGAGTAACCTGCCCCCTTCTTCTGGATAACCGCATGAAAGTGTGGCTAATACGGGATATTCTGGGTCTGTCGCATGGTGGGCCTGGGAAAGGTTTTTTCCGGTGGGGGATGGGCTCGCGGCCTATCAGCTTGTTGGTGGGGAGATGGCCTTCCANNNNNNNNNNGCCTTCGGGTTGTGAACCTCTTTCGCCAGTGAAGCAGGCCTGCTCCTTTTTTGTGGGTGGGTTGACGGTAGCTGGATAAGAAGCGCCGGCTAACT
>HMT176_169_282_118_71_173
ACGCTGGCGGCGTGCTTAACACATGCAAGTCGAACGGTGAAGGGGCTGGCTTTGCTGGTCCTGGATGAGTGGCGAACGGGTGAGTAACACGTGAGTAACCTGCCCCCTTCTTGTGGATAACCGCATGAAAGTGTGGCTAATACGGGATATTCTGGGTCTGTCGTATGCTGGGCCTGGGAAAGGTTTTTTCCGGTGGGGGATGGGCTCGCGGCCTATCAGCTTGTTGGTGGGGTGATGGCCTACCANNNNNNNNNNGCCTTCGGGTTGTGAACCTCTTTCGCCAGTGAAGCAGGCCTGCTCCTTTTTTGTGGGTGGGTTGACGGTAGCTGGATAAGAAGCGCCGGCTAACT
>HMT176_143_411_231_324_404
ACGCTGGCGGCGTGCTTAACACATGCAAGTCGAACGGTGAAGGGGCCTGCTTTTGTGGGTCCTGGATGAGTGGCGAACGGGTGAGTAACACGTGAGTAACCTGCCCCCTTCTTCTGGATAACCGCATGAAAGTGTGGATAATACGGGATATTCTGGGTCTGTCGCATGGTGGGCCTGGGAAAGGTTTTTTTCCGGTGGGGGATGGGCTCGCGGCCTATCAGCTTGGTGGTGGGGTGATGGCCTACNNNNNNNNNNGCCTTCGGGTTGTGATCCTCTTTCGCCAGTGAAGCAGGCCTGCTCCTTTTTTGTGGGTGGGTTGACGGTAGCTGGATAAGAAGCGCCGGCTAACT
>HMT176_482_243_157_433_134
ACGCTGGCGGCGTGCTTAACACATGCAAGTCGAACGGTGAAGGGGCCTGCTTTTGTGGGTCCTGGATGAGTGGCGAACGGGTGAGTAACACGTGAGTAACCTGCCCCCTTCTTCTGGATAACCGCATGTAAGTGTGGCTAATACGGGATATTCTGGGTCTGTCGCATGGTGGGCCTGGGAAAGGTTTTTTTCCGGTGGGGGATGGGCTCGCGGCCTATCAGCTTGTTGGTGGGGTGAAGGCCTACNNNNNNNNNNGCCTTCGGGTTGTGAACCTCTTTCGCCAGTGAAGCAGACCTGCTCCTTTTTTGTGGGTGGGTTGACGGTAGCTGGATAAGAAGCGCTGGCTAACT
>HMT176_161_117_312_455_148
ACGCTGGCGGCGTGCTTAACACATGCAAGTCGAACGGTGAAGGGACTGGCTTTGCTGGTCCTGGATGAGTGGCGAACGGGTGAGTAACACGTGAGTAACCTGCCCCCTTCTTCTGGATAACCGCATGAAAGTGTGGCTAATATGGGATATTCTGGATCTGTCGCATGGTGGGCCTGGGAAAGGTTTTTTCCGGTGGGGGATGGGCTCGCGGCCTATCAGCTTGTTGGTGGGGTGATGGCCTACCANNNNNNNNNNGCCTTCGGGTTGTGAACCTCTTTCGCCAGTGAAGCAGGCCTGCTCCTTTTTTGTGGGTGGGCTGACGGTAGCTGGATAAGAAGCGCCGGCTAACT
>HMT176_186_41_92_101_108
ACGCTGGCGGCGTGCTTAACACATGCAAGTCGAACCGTGAAGGGACTGGCTTTGCTGGTCCTGGATGAGTGGCGAACGGGTGAGTAGCACGTGAGCAACCTGACCCCTTCTTCTGGATAACCGCATGAAAGTGTGGCTAATACGGGATATTCTGGGTCTGTCGCATGGTGGGCCTGGGAATGGTTTTTTCCGGTGGGGGATGGGCTCGCGGCCTATCAGCTTGTTGGTGGGGTGATGGCCTACCANNNNNNNNNNGCCTTCGGGTTGTGAACCTCTTTCGCCAGTGAAGCAGGCCTGCTCCTTTTTTGTGGGTGGGTTGACGGTAGCTGGATAAGAAGCGCCGGCTAACT
>HMT176_139_489_79_448_226
AACGCTGGCGGCGTGCTTAACACATTGCAAGTCGAACGGTGAAGGGGCCTGCTTTTGTGGGTCCTGGATGAGTCGGCGAACGGGTGAGTAACACGTGAGTAACCTGCCCCCTTCTTCTGGATAACCGCATGAACGTGTGGCTAATACGGGATATTCTGGGTCTGTCGCATGGTGGGCCTGGGAAAGGTTTTTTCCGGTGGGGGATGGGCTCGCGGCCTATCAGCTTGTTGGTGGGGTGATGGCCTNNNNNNNNNNGCCTTCGGGTTGTGAACCTCTTTCGCCAGTGAAGCAGGCCTGCTCCTTTTATGTGGGTGGGTTGACGGTAGCTGGATAGGAAGCGCCGGCTCACT
>HMT176_101_395_234_4_391
AACGCTGGCGGCGTGCTTAACACATTGCAAGTCGAACGGTGAAGGGGCCTGCTTTTGTGGGTCCTGGATGAGTCGGCGAACGGGTGAGTAACACGCGAGTAACCTGCCCCCTTCTTCTGGATAACCGCATGAAAGTGTGGCTAATACGGGATATTCTGGGTCTGTCGCATGGTGGGCCTGGGAAAGGTTTTTTCCGGTGGGGGATGGGCTCGCGGCCTATCAGCTTGTTGGTGGGGTGATGGCCTNNNNNNNNNNGCCTTCGGGTTGTGAACCTCTTTCGCCAGTGAAGCAGGCCTGCTCCTTTTTTGTGGGTGGGTTGACGGTAGCTGGATAGGAAGCGCCGGCTAACT
>HMT176_324_291_371_442_79
ACGCTGGCGGCGTGCTTAACACATGCAAGTCGAACGGTGAAGGGGCCTGCTTTTGTGGGTCCTGGATGAGTGGTGAACGGGTGAGTAACACGTGAGTAACCTGCCCCCTTCTTCTGGATAACCGCATGAAAGTGTGGCTAATACGGGATATTCTGGGTCTGTCGCATGGTGGGCCTGGGAAAGATTGCGCCTTTTTTGGTGTTTTTGGTGGGGGATGGGCTCGCGGCCTATCAGCTTGTTGGTGGNNNNNNNNNNAGGCCTTCGGGTTGTGAACCTCTTTCGCCAGTGAAGCAGGCCTGCCTCGTTTGTGGGTGGGTTGACGGTAGCTAGATAAGAAGCGCCGGCTAACT
>HMT176_427_221_155_503_138
ACGCTGGCGGCGTGCTTAACACATGCAAGTCGAACGGTGAAGGGGCCTGCTTTTGTGGGTCCTGGATGAGTGGCGAACGGGTGAGTAACACGTGAGTAACCTGCCCCCTTCTTCTGGATAACCGCATGAAAGTGTGGCTAATACGGGATGTTCTGGGTCTGTCGCATGGTGGGCCTGGGAAAGATTGCGCCTTTTTTGGTGTTTTTGGTGGGGGAAGGGCTCGCGGCCTATCAGCTTGTTGGTGGNNNNNNNNNNAGGCCTTCGGGTTGTGAACCTCTTTCGCCAGTGAAGCAGGCCTGCCTCGTTTGTGGGTGGGTTGACGGTAGCTAGATAAGAAGCGCCGGCTAACT
>HMT176_97_246_430_413_26
ACGCTGGCGGCGTGCTTAACTCATGCAAGTCGAACGGTGAAGGGGCCTGCTTTTGTGGGTCCTGGATGAGTGGCGAACGGGTGAGTAACACATGAGTAACCTGCCCCCTTCTTCTGGATAACCGCATGAAAGTGTGGCCAATACGGGATATTCTGGGTCTGTCGCATGGTGGGCCTGGGAAAGATTGCGCCTTTTTTGGTGTTTTTGGTGGGGGATGGGCTCGCGGCCTATCAGCTTGTTCGTGGNNNNNNNNNNAGGCCTGCGGGTTGTGAACCTCTCTCGCCAGTGAAGCAGGCCTGCCTCGTTTGTGGGTGGGTTGACGGTAGCTGGATAAGAAGCGCCGGCTAACT
>HMT176_333_293_327_97_292
ACGCTGGCGGCGTGCTTAACACATGCAAGTCGAACGGTGAAGGGGCCTGCTTTTGTGGGTCCTGGATGAGTGGCGAACGGGTGAGTAACACGTGAGTAACCTGCCCCCTTCTTCTGGATAACCGCATGAAAGTGTGGCCAATACGGGATATTCTGGGTCTGTCGCATGGTGGGCCTGGGAAAGATTGCGCCTTTTTTGGTGTTTTTGGTGGGGGATGGGCTCGCGGCCTATCAGCTTGTTGGTGGNNNNNNNNNNAGGCCTTCGGGTTGTGAACCTCTTTCGCCAGTGAAGCAGGCCTGCCTCGTTTGTGGGTGGGTTGACGGTAGCTGGATAAGAAGCGCCGGCTAACT
>HMT176_47_344_14_205_244
CGCTGGCGACGTGCTTAACACATGCAAGTCGAACGGTGAAGCGGCCTGCTTTTGTGGGTCCTGGATGAGTGGCGAACGGGTGAGTAACACGTGAGTAACCTGCCCCCTTCTTCTGGATAACCGCATGAAAGTGTGGCTAATACGGGATATTCTGGGTCTGTCGCATGGTGGGCCTGGGAAAGATTGCGCCTTTTTTGGTATTTTTGGTGGGGGATGGGCTCGCGGCCTATCAGCTTGTAGGTGGGNNNNNNNNNNAGGCCTTCGGGTTGTGAACCTCTTTCGCCAGTGAAGCAGGCCTGCCTCGTTTGTGGGTGGGTTGACGGTAGCTGGATAAGAAGCGCCGGCTAACT
>HMT176_181_287_404_352_403
CGCTGGCGGCGTGCTTAACACATGCAAGTCGAACGGTGAAGGGGCCTGCTTTTGTGGGTCCTGGATGAGTGGCGAACGGGTGAGTAACACGTGAGTAACCTGCCCCCTTCTTCTGGATAACCGCATGAAAGTGTGGCTAATACGGGATATTCTGGGTCTGTCGCATGGTGGGCCTCGGAAAGATTGCGCCTTTTTTGGTGTTTTTGGTGGGGGATGGGCTCGCGGCCTATCAGCTTGTTGGTGGGNNNNNNNNNNAGGCCTTCGGGTTGTGAACCTCTTTCGCCAGTGAAGCAGGCCTGCCTCGTTTGTGGGTGGGTTGACGGTAGCTGGATAAGAAGCGCCGGCTAACT
>HMT176_210_341_375_216_153
ACGCTGGCGGCGTGCTTAACACATGCAAGTCGAACGGTGAAGGGGCCTGCTTTTGTGGGTCCTGGATGAGTGGCGAACGGGTGAGTAACACGTGAGTAACCTGCCCCCTTCTTCTGGATAACCGCATGAAAGTGTGGCTAATACGGGATATTCTGGGTCTGTCGCATGGTGGGCCTGGGAAAGATTGCGCCTTTTTTGGTGTTTGTGGTGTGGGATGGGCTCGCGGCCTATCAGCTTGTTGGTGGNNNNNNNNNNAGGCCTTCGGGTTGTGAACCTCTTTCGCCAGTGAAGCAGGCCTGCCTCGTTTGTGGGTGGGTTGACGGTAGCTGGATAAGAAGCGCCGGCTAACT
>HMT176_75_240_154_50_294
ACGCTGGCGGCGTGCTTAACACATGCAAGTCGAACGGTGAAGGGGCCTGCTTTTGTGGGTCCTGGATGAATGGCGAACGGGTGAGTAACACGTGAGTAACCTGCCCCCTTCTTCTGGATAACCGCATGAAAGTGTGGCTAATACGGGACATTCTGGGTCTGTCGCATGGTGGGCCTGGGAAAGATTGCGCCTTTTTTGGTGTTTTTGGTGGGGGATGGGCTCGCGGCCTATCAGCTTGTTGGTGGNNNNNNNNNNAGGCCTTCGGGTTGTGAACCTCTTTCGCCAGTGAAGCAGGCCTGCCTCGTTTGTGGGTGGGTTGACGGTAGCTGGATAAGAAGCGCCGGCTAACT
>HMT176_152_397_415_291_380
ACGCTGGCGGCGTGCTTAACACATGCAAGTCGAACGGTGAAGGGGCCTGCTTTTGTGGGTCCTGGATGAGTGGCGAACGGGTGAGTAACACGTGAGTAACCTGCCCCCTTCTTCTGGATAACCGCATGAAAGTGTGGCTAATACGGGATATTCTGGGTCTGTCGCATGGTGGGCCTGGGAAAGATTGCGCTTTTTTTGGTGTTTTTGGTGGGGGATGGGCTCGCGGCCTATCAGCTTGTTGGTGGNNNNNNNNNNAGGCCTTCTGGTTGTGAACCTCTTTCGCCAGTGAAGCAGGCCTGCCTCGTTTGTGGGTGGGTTGACGGTAGCTGGATAAGAAGCGCCGGCTAACT
>HMT176_357_186_105_28_343
ACGCTGGCGGCGTGCTTAACACATGCAAGTCGAACGGTGAAGGGGCCTGCTTTTGTGGGTCCTGGATGAGTGGCGAACGGGTGAGTAACACGTGAGTAATCTGCCCCCTTCTTCTGGATAACCGCATGAAAGTGTGGCTAATACGGGATATTCTGGGTCTGTCGCATGGTGGGCCTGGGATAGATTGCGCTTTTTTTGGTGTTTTTGGTGGGGGATGGGCTCGCGGCCTATCAGCTTGTTGGTGGNNNNNNNNNNAGGCCTTCGGGTTGTGAACCTCTTTCGCCAGTGAAGCAGGCCTGCCTCGTTTGTGGGTGGGTTGACGGTAGCTGGATAAGAAGCGCCGGCTAACT
>HMT176_276_501_298_488_199
ACGCTGGCGGCGTGCTTAACACATGCAAGTCGAACGGTGAAGGGGCCGGCTTTTGTGGGTCCTGGATGAGTGGCGAACGGGTGAGTAACACGTGAGTAACCTGCCCCCTTCTTCTGGATAACCGCATGAAAGTGTGGCTAATACGGGATATTCTGGGTCTGTCGCATGGTGGGCCTGGGAAAGATTGCGCCTTATTTGGTGTTTTTGGTGGGGGATGGGCTCGCGGCCTATCAGCTTGTTGGTGGNNNNNNNNNNAGGCCTTCGGGTTGTGAACCTCTTTCGCCAGTGAAGCAGGCCTGCCTCGTTTGTGGGTGGGTTGACGGTAGCTGGATAAGACGCGCCGGCTAACT
>HMT176_395_54_480_309_191
ACGCTGGCGGCGTGCTTAACACATGCAAGTCGAACGGTGAAGGGGCCGTCTTTTGTGGGTCCTGGATGAGTGGCGAACGGGTGAGTAACACGTGAGTAACCTGCCCCCTTCTTCTGGATAACCGCATGAAAGTGTGGCTAATACGGGATATTCTGGGTCTGTCGCATGGTGGGCCTGGGAAAGATAGCGCCTTTTTTGGTGTTTTTGGTGGGGGATGGGCTCGCGGCCTATCAGCTTGTTGGTGGNNNNNNNNNNAGGCCTTCGGGTTGTGAACCTCTTTCGCCAGTGAAGCAGGCCTGCCTCGTTTGTGGGTGGGTTGACGGTAGCTCGATAAGAAGCGCCGGCTAACT
>HMT176_416_139_451_301_265
ACGCTGGCGGCGTGCTTAACACATGCAAGTCGAACGGTGAAGGGGCCTGCTTTTGTGGGTCCTGGATGAGTGGCGAACGGGTGAGTAACACGTGAGTAACCTGCCCCCTTCTTCTGGATAACCGCATGAAAGTGTGGCTAATACGGGATATTCTGGGTCTGTCGCATGGTGGGCCTGGGAAAGATTGCGCCTTTTTTGGTGTTTTTGGTGGGGGATGGGCTCGCGGCCTATCAGCTTGTTGGTGGNNNNNNNNNNAGGCCTTCGAGTTGTGAACCTCTTTCGCCAGTGAAGCAGGCCTGTCTCGTTTGTGGGTGGGTTGACGGTAGCTGGATAAGAAGCGCCGGCTAACT
>HMT176_278_419_259_373_268
ACGCTGGCGGCGTGCTTAACACATGCAAGTCGAACGGTGAAGGGGCCTGCTTTTGTGGGTCCTGGATGAGTGGCGAACGGGTGAGTAACACGTGAGTAACCTGCCCCCTTCTTCTGGATAACCGCATGAAAGTGTGGCTAATACGGGATATTCTGGGTCTGTCGCATGGTGGGCCTGGGAAAGATTGCGCCTTTTTTGGTGTTTTTGGTGGGGGATGGGCTCGCGGCCTATCAGCTTGTTGGTGGNNNNNNNNNNAGGCCTTCGGGTCGTGAACCTCTTTCGCCAGTGAAGCAGGCCTGCCTCGTTTGTGGGTGGGTTGACGGTAGCTGGATAAGAAGCGCCGGCTAACT
>HMT176_184_34_386_99_67
ACGCTGGCGGCGTGCTTAACACATGCAAGTCGAACGGTGAAGGGGCCTGCTTTTGTGGGTCATGGATGAGTGGCGAACGGGTGAGTAACACGTTAGTAACCTGCCCCCTTCTTCTGGATAACCGCATGAAAGTGTGGCTAATACGGGATATTCTGGGTCTGTCGCATGGTGGGCCTGGTAAAGATTGCGCCTTTTTTGGTGTTTTTGGTGGGGGATGGGCTCGCGGCCTATCAGCTTGTTGGTGGNNNNNNNNNNAGGCCCTCGGGTTGTGAACCTCTTTCGCCAGTGAAGCAGGCCTGCCTCGTTTGTGGGTGGGTTGACGGTAGCTGGATAAGAAGCGCCGGCTAACT
>HMT176_67_245_148_108_85
ACGCTGGCGGCGTGCTTAACACATGCAAGTCGAACGGTGAAGGGGCCTGCTTTTGTGGGTCATGGATGAGTGGCGAACGCGTGAGTAACACGTGAGTAACCTGCCCCCTTCTTCTGGATAACCGCATGAAAGTGTGGCTAATTCGGGATATTCTGGGTCTGTCGCATGGTGGGCCTGGGAAAGATTGCGCCTTTTTTGGTGTTTTTGGTGGGGGATGGGCTCGCGGCCTATCAGCTTGTTGGTGGNNNNNNNNNNAGGCCCTCGGGTTGTGAACCTCTTTCGCCAGTGAAGCAGGCCTGCCTCGTTTGTGGGTGGGTTGACGGTAGCTGGATAAGAAGCGCCGGCTAACT
>HMT176_315_287_45_12_501
ACGCTGTCGGCGTGCTTAACACATGCAAGTCGAACGGTGTAGGGGCCTGCTTTTGTGGGTCCTGGATGAGTGGCGAACGGGTGAGTAACACGTGAGTAACCTGCCCCCTTCTTCTGGATAACCGCATGAAAGTGTGGCTAATACGGGATATTCTGGGTCTGTCGCATGGTGGGCCTGGGAAAGATTGCGCCTTTTTTGGTGTTTTTGGTGGGGGATGGGCTCGCGGCCTATCAGCTTGTTGGTGGNNNNNNNNNNAGGCCTTCGGGTTGTGAACCTCTTTCGCCAGTGAAGCAGGCCTGCCTCGTTTGTGGGTGGGTTGACGGTAGCTGGATAAGAAGCGCCGGCTAACG
>HMT176_372_221_208_455_28
ACGCTGGCGGCGTGCTTAACACATGCAAGTCGAACGGTGAAGGGGCCTGCTTTTGTGGGTCCTGGATGAGTGGCGAACGGGTGAGTAACACGTGAGTAACCTGCCCCCTTCTTCTGGATAACCGCATGAAAGTGTGGCTAATACGGGATATTCTGGGTCTGTCGCATGGTGGGCCTGGGAAAGATTGCGCCTTTTTTGGTGTCTTTGGTGGGGGAAGGGCTCGCGGCCTATCAGCTTGTTGGTGGNNNNNNNNNNAGGCCTTCGGGTTGTGAACCTCTTTCGCCAGTGAAGCAGGCCTGCCTCCTTTGTGGGTGGGTTGACGGTAGCTGGATAAGAAGCGCCGGCTAACT
>HMT176_166_382_313_222_352
ACGCTGGCGGCGTGCTTAAACATGCAAGTCGAACGGTGAAGGGGCCTGCTTTTGTGGGTCCTGGATGAGTGGCGAACGGGTGAGTAACACGTGAGTAACCTGCCCCCTTCTTCTGGATAACCGCATGAAAGTGTGGCTAATACGGGATATTCTGGGTCTGACGCATGGTGGGCCTGGGAAAGATTGCGCCTTTTTTGGTGTTTTTGGTGGGGGATGTGCTCGCGGCCTATCAGCTTGTTGGTGGGNNNNNNNNNNAGGCCTTCGGGTTGTGAACCTCTTTCGCCAGTGAAGCAGGCCTGCCTCGTTTGTGGGTGGGTTGACGGTAGCTGGATAAGAAGCGCCGGCTAACT
>HMT176_230_159_303_398_413
ACGCTGGCGGCGTGCTTAAACATGCAAGTCGAACGGTGAAGGGGCCTGCTTTTGTGGGTCCTGGATGAGTGGCGAACGGGTGAGTAACACGTGAGTAACCTGCCCCCTTCTTCTGGATAACCGCATGAAAGTGTGGCTAATACGGGATATTCTCGGTCTGTCGCATGGTGGGCCTGGGAAAGATTGCGCCTTTTTTGGTGTTTTTGGTGGGGGATGGGCTCGCGGCCTATCAGCTTGTTGGTGGGNNNNNNNNNNAGGCCTTTGGGTTGTGAACCTCTTTCGCCAGTGAAGCAGGCCTGCCTCGTTTGTGGGTGGGTTGACGGTAGCTGGATAAGAAGCGCCGGCTAACT
>HMT176_182_199_130_217_102
ACGCTGGCGGCGTGCTTAACACATGCAAGTCGAACGGTGAAGGGGCCTGCTTTTGTGGGTCCTGGATGAGTGGCGAACGGGTGAGTAACACGTGAGGAACCTGCCCCCTTCTTCTGGATAACCGCATGAAAGTGTGGCTAATACGGGATATTCTGGGTCTGTCGCATGGTGGGCCTTGGAAAGATTGCGCCTTCTTTGGTGTTTTTGGTGGAGGATGGGCTCGCGGCCTATCAGCTTGTTGGTGGNNNNNNNNNNAGGCCTTCGGGTTGTGAACCTCTTTCGCCAGTGAAGCAGGCCTGCCTCGTTTGTGGGTGGGTTGACGGTAGCTGGATAAGAAGCGCCGGCTAACT
>HMT176_505_50_137_33_402
ACGCTGGCGGCGTGCTTAACACATGCAAGTCGAACGGTGAAGGGTCCTGCTTTTGTGGGTCCTGGATGAGTGGCGAACGGGTGAGTAACACGTGAGTAACCTGCCCCCTTCTTCTGGATAACCGCATGAAAATGTGGCTAATACGGGATATTCTGGGTCTGTCGCATGGTGGGCCTGGGAAAGATTGCGCCTTTTTTGGTGTTTTTGGTGGGGGATGGGCTCGCGGCCTATCAGCTTGTTGGTGGNNNNNNNNNNAGGCCTTCGGGTTGTGAACCTCTTTCGCCAGTGAAGCAGGCCTGCCTCGTTTGTGGGTGGGTTGACGGTAGCTGGATAAGAAGCGCCGGCTAACT
>HMT176_137_139_454_346_169
ACGCTTGCGGCGTGCTTAACACATGCAAGTCGAACGGTGAAGGGGCCTGCTTTTGTGGGTCCTGGATGAGTGGCGAACGGGTGAGTAACACGTGAGTAACCTGCCCCCTTCTTCTGGATAACCGCATGAAAGTATGGCTAATACGGGATATTCTGGGTCTGTCTCATGGTGGGCCTGGGAAAGATTGCGCCTTTTTTGGTGTTTTTGGTGGGGGATGGGCTCGCGGCCTATCAGCTTGTTGGTGGNNNNNNNNNNAGGCCTTCGGGTTGTGAACCTCTTTCGCCAGTGAAGCAGGCCTGCCTCGTTTGTGGGTGGGTTGACGGTAGCTGGATAAGAAGCGCCGGCTAACT
>HMT176_234_291_493_176_429
ACGCTTGCGGCGTGCTTAACACATGCAAGTCGAACGGTGAAGGGGCCTGCTTTTGTGGGTCCTGGATGAGTGGCGAACGGGTGAGTAACACGTGAGTAACCTGCCCCCTTCTTCTGGATAACCGCATGAAAGTGTGGCTAATACGGGATATTCTGGGTCTGTCGCATGGTAGGCCTGGGAAAGATTGCGCCTTTTTTGGTGTTTTTGGTGGGGGATGGGCTCGCGGCCCATCAGCTTGTTGGTGGNNNNNNNNNNAGGCCTTCGGGTTGTGAACCTCCTTCGCCAGTGAAGCAGGCCTGCCTCGTTTGTGGGTGGGTTGACGGTAGCTGGATAAGAAGCGCTGGCTAACT
>HMT176_37_27_288_234_202
ACGCTGGCGGCGTGCTTAACATATGCAAGTCCAACGGTGAAGGGGCCTGCTTTTGTGGGTCCTGGATGAGTGGCGAACGGGTGAGTAACACGTGAGTAACCTGCCCCCTTCTTCTGGATAACCGCATGAAAGTGTGGCTAATACGGGGTATTCTGGGTCTGTCGCATGGTGGGCCTGGGAAAGATTGCGCCTTTTTTGGTGTTTTTGGTGGGGGATGGGCTCGCGGCCCATCAGCTTGTTGGTGGNNNNNNNNNNAGGCCTTCGGGTTGTGAACCTCTTTCGCCAGTGAAGCAGGCCTGCCTCGTTTGTGGGTGGGTTGACGGTAGCTGGATAAGAAGCGCCGGCTAACT
>HMT176_197_260_494_353_114
ACGCTGGCGGCGTGCTTAACACATGCAAGTCGAACGGTGAAGGGGCCTGCTTTTGTGGGTCCTGGATGAGTGGCGAACGGGTGAGTAACACGTGAGTAACCTGCCCCCGTCTTCTGGATAACCGCATGAAAGTGTGGCTAATACGGGGTATTCTGGGTCTGTCGCATGGTGGGCCTGGGAAAGATTGCGCCGTTTTTGGTGTTTTTGGTGGGGGATGGGCTCGCGGCCTATCAGCTTGTTGGTGGNNNNNNNNNNAGGCCTTCGGGTTGTGAACCTCTTTCGCCAGTGAAGCAGGCCTGCCTCGTTTGTGGGTGGGTTGACGGTAGCTGGATAAGAAGCGCCCGCTAACT
>HMT176_327_199_155_378_121
ACGCTGGCGGCGTGCTTAACACATGCAAGTCGAACGGTGAAGGGGCCTGCTTTTGTGGGTCCTGGATGAGTGGCGAACGGGTGAGTAACACGTGAGTAACCTGCCCCCTTCTTCTCGATAACCGCATGAAAGTGTGGCTAATACGGGATATTCTGGGTCTGTCGCATGGTGGGCCTGGGAAAGATTGCGCCTTATTTGGTGTTTTTGGTGGGGGATGGGCTCGCGGCCTATCAGCTTGTTGGTGGNNNNNNNNNNAGGCCTTCGGGTTGTGAACCTCTTTCGCCAGTGAAGCAGGCCTGCCTCGTTTGTGGGTGGGTTGACGGTAGCTGGATAAGAGGCGCCGGCTAACT
>HMT176_486_455_231_37_87
ACGCTGGCGGCGTGCTTAACACATGCAAGTCGAACGGTGAAGGGGCCTGCTTTTGTGGGTCCTGGATGAGTGGCGAACGGGTGAGTAACACGTGAGTAACCTGCCCCCTTCTTCTGGATAACCGCATGAAAGTGTGGCTAATACGGGATATTCTGGGTCTGTCGCATGGTGGGCCTGGGAAAGATTGCGCCTTTTTTGGTGTTTTTGGTGGGGGATGGGCTCGCGTCCTATCAGCTTGTTGGTGGNNNNNNNNNNAGGCCTTCGGGTTGTGAACCTCTTTCGCCAGTGAAGCAGGCCTGCCTCATTTGTGGGTGGGTTGACGGTAGCTGGATAAGAGGCGCCGGCTAACT
>HMT176_60_76_132_101_12
ACGCTGACGGCGTGCTTAACACATGCAAGTCGAACGGTGAAGGGGCCTGCTTTTCTGGGTCCTGGATGAGCGGCGAACGGGTGAGTAACACGTGAATAACCTGCCCCCTTCTTCTGGGTAACCGCATGAAAGTGTGGCTAATACGGGATATTCTGGGTCTGTCGCATGGTGGGCCTGGGAAAGATTGCGCCTTTTTTGGTGTTTTTGGTGGGGGATGGGCTCGCGGCCTATCAGCTTGTTGGTGGNNNNNNNNNNAGGCCTTCGGGTTGTGAACCTCTTTCGCCAGTGAAGCAGGCCTGCCTCGTTTGTGGGTGGGTTGACGGTAGCTGGATAAGAAGCGCCGGCTAACT
>HMT176_275_295_387_444_385
ACGCTGGCGGCGTGCTTAACACATGCAAGTCGAACGGTGAAGGGGCCTGCTTTTGTGGGTCCTGGATGAGTGGCGAACGGGTGAGTAACACGTGAGTAACCTGCCCCCTTCTTCTGGGTAACCGCATGAAAGTGTGGCTAATACGGGATATTCTGGGTCTGTCGCATGGTGGGCCTGGGAAAGATTGCGCCTTTTTTGGTGTTTTTGGTGGGGGATGGGCTCGCGGCCTATCAGCTTGTTGGTGGNNNNNNNNNNAGGCCTTCGGGTTGTGAACCTCTTTCGCCAGTGAAGCTGGCCTGCCTCGTTTGTGGGTGGGTTGACGGTAGCTGGATAAGAAGCGCCGGCTAACT
>HMT176_242_237_278_225_168
GCTGGCGGCGTGCTTAACACATGCAAGTCGAACGGTGAAGGGGCCTGCTTTTGTGGGTCCTGGATGAGTGGCGAACGGGTGAGTAACACGTGAGTAACCTGCCCCCTTCTTCTGGATAACCGCATGAAAGTGTGGCTAATACGGGATATTCTGGGTCTGTCGCATGGTGGGCCTGGGAAAGATTGCGCCTTTTTTGGTGTTTTTGGTGGGGGATGGGCTCGCGGCCTATCATCTTGCTGGTGGGGNNNNNNNNNNAGGCCTTCGGGTTGTGAACCTCTTTCGCCAGTGAAGCAGGCCTGCCTCGTTTGTGGGTGGGTTGACGGTAGCTGGATAAGAAGCGCCGGCTAACT
>HMT176_155_297_27_488_450
GCTGGCGGCGTGCTTAACACACGCAAGTCGAACGGTGAAGGGGCCTGCTTTTGTGGGTCCTGGATGAGTGGCGAACGGGTGAGTAACACGTGAGTAACCTGCCCCCTTCTTCTGGATAACCGCATGAAAGTGTGGCTAATACGGGATATTCTGGGTCTGTCGCATGGTGGGCCTGGGAAAGATTGCGCCTTTTTTGGTGTTTTTGGTGGGGGATGGGCTCGCGGCCTATCAGCTTGTTGGTGGGGNNNNNNNNNNAGGCCTTCGGGTTGTGAACCTCTTTCGCCAGTGAAGCAGGCCTGCGTCGTTTGTGGGTGGGTTGACGGTAGCTGGATAAGAAGAGCCGGCTAACT
>HMT176_468_194_463_487_422
ACGCTGGCGGCGTGCTTAACACATGCAAGTCGAACGGTGAAGGGGCCTGCTTTTGTGGGTCCTGGATGAGTGGCGAACGGGTGAGTAACACGTGAGTAACCTGCCCCCTTCTTCTGGATAACCGCATGAAAGTGTGGCTAATACGGGATATTCTGGGTCTGTCGCATGGTGGGCCTGGGAAAGATTGCGCTTTTTTGGTGTTTTTGGTGGGGGATGGGCTCGCGGCCTATCAGCTTGTTGGTGGGNNNNNNNNNNAGGCCTTCGGGTTGTGCACCTCTTTCGCCAGTGAAGCAGGCCTGCCTCGTTTGTGGGCGGGTCGACGGTAGCTGGATAAGAAGCGCCGGCTAACT
>HMT176_500_162_496_178_419
ACGCTGGCGGCGTGCTTAACACATGCAAGTCGAACGGTGAAGGGGCCTGCTTTTGTGGGTCCTGGATGAGTGGCGAACGGGTGAGTAACACGTGAGTAACCTGCCCCCTTCTTCTGGATAACCGCATGAAAGTGTGGCTAATACGGGATATTCTGGGTCTGTCGCATGGTGGACCTGGGAAAGATTGCGCTTTTTTGGTGTTTTTGGTGGGGGATGGGCTCGCGGCCTATCAGCTTGTTGGTGGGNNNNNNNNNNAGGCCTTCGGGTTATGAACCTCTTTCGCCAGTGAAGCAGGCCTGCCTCGTTTGTGGGTGGGTTGACGGTAGCTGGATAAGAAGCGCCGGCGAACC
>HMT176_481_460_313_280_501
ACGCTGGCGGCGTGCTTAACACATGCAAGTCGAACGGTGGAGGGGCCTGCTTTTGTGGGTCCTGGATGAGTGGCGAACGGGTGAGTAACACGTGAGTAACCTGCCCCCTTCTTCTGGATAACCGCATGAAAGTGTGGCTAATACGGGATATTCTGGGTCTGTCGCATGGTGGGCCTGGGAAAGATTGCGCCTTTTTTGGTGTTTTTGGTGGGGGATGGGCTCGCGGCCTATCAGCTTGTTGGTGGNNNNNNNNNNAGGCCTTCGGGTTGTGAACCTCTTTCGCCAGTGAAGCAGGCCTGCCTCGTTTGTGGGTGGGTTGACGGTAGCTGGATAAGAAGCGCCGGCTAACG
>HMT176_105_399_56_393_504
ACGCTGGCGGCGTGCTTAACACATGCAAGTCGAACGGTGGAGGGGCCTGCCTTTGTGGGTCCTGGATGAGTGGCGAACGGGTGAGTAACACGTGAGTAAACTGCCCCCTTCTTCTGGATAACCGCATGAAAGTGTGGCTAATACGGGATATTCTGGGTCTGTCGCATGGTGGGCCTGGGAAAGATTGCGCCTTTTTTGGTGTTTTTGGTGGGGGATGGGCTCGCGGCCTATCAGCTTGTTGGTGGNNNNNNNNNNAGGCCTTCGGGTTGTGAACCTCTTTCGCCAGTGAAGCAGGCCTGCCTCGTTTGTGGGTGGGTTGACGGTAGCTGGATAAGAAGCGCCGGCTAACT
>HMT176_190_388_487_96_100
ACGCTGGCGGCGTGCTTAACACATGCAAGTCGAACGGTGAAGGGGCCTGCTTTTGTGGGTCCTGGATGAGTGGCGAACGGGTGAGTAACACGTGAGTAACCTGCCCCCTTCTTCTGGATAACCGCATGAAAGTGTGGCTAATACGGGATATTCTGGGTCTGTCGCATGGTGGGCCTGGGAAAGAGTGCGCCTTTTTTGGTGTTTTTGGTGGGGGATGGGCTCGCGGCCTATCAGCTTGTTGGTGGNNNNNNNNNNAGGCCTTCGGGTTGTGAACCTCTTTCGCCAGTGAAGCAGGCCTGCCCCGTTTGTGGGTGGGTTGACGGTAGCTGGATAAGTAGCGCCGGCTAACT
>HMT176_17_88_480_411_310
ACGCTGGCGGCGTGCTTAACACATGCAAGTCGAACGGTGAAGGGGCCTGCTTTTGTGGGTCCTGGATGAGTGGCGAACGGGTGAGTAACACGTGAGTAACCTGCCCCCTTCTTCTGGATAACCGCATGAAAGTGTGGCTAATACGGGATATTCTGGGTCTGTCGCATGGTGGGCCTGGGAAAGATTGCGCCTTTTTTGGTGTTTTTGGTGGGGGATGGGCTCGCGGCCTATCAGCTTGTTGGTGGNNNNNNNNNNAGGCGTTCGGGTTGTGAACCTCTTTCGCCAGTGAAGCAGGCCTGCCCCGTTTGTGGGTGGGTTGACGGTAGCTCGATAAGAAGCGCCGGCTAACT
>HMT176_42_116_209_195_208
ACGCTGGCGGCGTGCTTAACACATGCAAGTCGAACGGTGAAGGGGCCTGCTTTTGTGGGTCCTGGATGAGTGGCGAACGGGTGAGTAACACGTGAGTAACCTGCCCCCTTATTCTGGATAACCGCATGAAAGTGTGGCTAATACGGGATATTCTGGGTCTGTCGCATGGTGGGCCTGGGAAAGATTGCGTCTTTTTTGGTGTCGTTGGTGGGGGATGGGCTCGCGGCCTATCAGCTTGTTGGTGGNNNNNNNNNNAGGCCTTCGGGTTGTGAACCTCTTTCGCCAGTGAAGCAGGCCTGCCTCGTTTGTGGGTGGGTTGACGGTAGCTGGATAAGAAGCGCCGGCTAACT
>HMT176_143_79_290_354_434
ACGCTGGCGGCGTGCTTAACACATGCAAGTCGAACGGTGAAGGGGCCTGCTTTTGTGGGTCCTGGATGAGTGGCGAACGGGTGAGTAACACGTGAGTAACCTGCCCCCTTCTTCTGGATAACCGCATGAAAGTGTGGCTAATACGGGATATTCTGGGTCTGTCGCATGGTGGGCCTGGGAAAGATTGCGCCTTTTTTGGTGTTTTTGGTGGGGGATGGGCTCGCGGCCTATCAGCTTGTTGGTGGNNNNNNNNNNAGGCCTTCGGGTTGTGAACCTCTTTCGTCAGTGAAGCAGGCCTGCCTCGTTTGTGGGTGGGTTGACGGTAGCTGGATAAGAAGCGCCGGCTAACT
>HMT176_121_267_234_295_190
ACGCTGGCGGCGTGCTTAACACATGCAAGTCGAACGGTGAAGGGGCCTGCTTTTGTGGGTCCTGGATGAGTGGCGAACGGGTGAGTAACACGTGAGTAACCTGCCCCCTTCTTCTAGATAACCGCATGAAAGTGTGGCTAATACGGGATATTCTGGGTCTGTCGCATGGTGGGCCTGGGAAAGACTGCGCCTTTTTTGGTGTTTTTGGTGGGGGATGGGCTCGCGGCCTATCAGCTTGTTGGTGGNNNNNNNNNNAGGCCTTCGGGTTGTGAACCTCTTTCGCCAGTGAAGTAGGCCTGCCTCGTTTGTGGGTGGGTTGACGGTAGCTGGATAAGAAGCGCCGGCTAACT
>HMT176_201_483_50_168_39
ACGCTGGCGGCGTGCTTAACACATGCAAGTCGAACGGTGAAGGGGCCTGCTTTTGTGGGTCCTGGATGAGTGGCGAACGGGTGAGTAACACGTGAGTAACCTGCCCCCTTCTTCTGGATAACCGCATGAAAGTGTGGCTAATACGGGATATTCTGGGTCTGTAGCATGGTGGGCCTGGGAAAGATTGCGCCTTTTCTGGTGTTTTTGGTGGGGGATGGGCTCGCGGCCTATCAGCTTGTTGGTGGNNNNNNNNNNAGGCCTTCGGGTTGTGAACCTCTTTCGCCAGTGAAGTAGGCCTGCCTCGTTTGTGGGTGGGTTGACGGTAGCTGGAGAAGAAGCGCCGGCTAACT
>HMT176_239_153_85_303_88
ACGCTGGCGGCGTGCTTAACACATGCAAGTCGAACGGTGAAGGGGCCTGCTTTTGTGGGTCCTGGATGAGTGGCGAACGCGTCAGTAACACGTGAGTAACCTGCCCCCTTCTTCTGGATAACCGCATGAAAGTGTGGCTAATACGGGCTATTCTGGGTCTGTCGCATGGTGGGCCTGGGAAGGATTGCGCCTTTTTTGGTGTTTTTGGTGGGGGATGGGCTCGCGGCCTATCATCTTGTTGGTGGNNNNNNNNNNAGGCCTTCGGGTTGTGAACCTCTTTCGCCAGTGAAGCAGGCCTGCCTCGTTTGTGGGTGGGTTGACGGTAGCTGGATAAGAAGCGCCGGCTAACT
>HMT176_277_174_282_434_93
ACGCTGGCGGCGTGCTTAACACATGCAAGTCGAACGGTGAAGGGGCCTGCTTTTGTGGGTCCTGGATGAGTGGCGAACGGGTGAGTAGCACGTGAGTAACCTGCCCCCTTCTTCTGGATAACCGCATGAAAGTGTGGCTAATACGGGATATTCTGGGTCTGTCGCATGCTGGGCCTGGGAAGGATTGCGCCTTTTTTGGTGTTTTTGGTGGGGGATGGGCTCGCGGCCTATCAGCTTGTTGGTGGNNNNNNNNNNAGGCCTTCGGGTTGTGAACCTCTTTCGGCAGTGAAGCAGGCCTGCCTCGTTTGTGGGTGGGTTGACGGTAGCTGGATAAGAAGCGCCGGCTAACT
>HMT176_244_101_204_92_424
ACGCTGGCGGCGTGCTTAACACATGCAAGTCGAACGGTGAAGGGGCCTGCTTTTGTGGGTCCTGGATGAGTGGCGAACGGGTGAGTCACACGTGAGTAACCTGCCCCCTTCTTCTGGATAACCGCATGAAAGTGTGGCTAATACGGGATATTCTGGGTCTGTCGCATGGTGGGCCTGGGAAAGATTGCGCCTTTTTTGCTGTTTTTGGTGGGGGATGGGCTCGCGGCCTATCAGCTTGATGGTGGNNNNNNNNNNAGGCCTTCGGGTTGTGAACCTCTTTCGCCAGTGAAGCAGGCCTGCCTCGTTTGTGGGTGGGTTGACGGTAGCTGGATAAGAAGCGCCGGCTAACT
>HMT176_394_463_305_462_85
ACGCTGGCGGCGTGCTTAACACATGCAAGTCGAACGGTGAAGGGGCCTGCTTTTGTGGGTCCTGGATGAGTGGCGAACGCGTGAGTAACACGTGAGTAACCTGCCCCCTTCTTCTGGATAACCGCATGAAAGTGTGGCTAATACGGGATATTCTGGGTCTGTCGCATGGTGGGCCTGGGAAAGATTGCGCCTTTTTTGGTGTTTTTGGTGGGGGATGGGCTCGCGGCCTATCAGCTTGTTGGTGGNNNNNNNNNNAGGCCTTCGGGTTGTGAACCTCTTTCGCCAGTGAAGCAGGCCTGCCTCGTTTGTGACTGGGTTGACGGTAGCTGGATAAGAAGCGCCGGCTAACT
>HMT176_20_63_59_421_405
ACGCTGGCGGCGTGCTTAACACATGCAAGTCGAACGGTGAAGGGGCCTGCCTTTGTGAGTCCTGGATGAGTGGCGAACGGGTGAGTAACACGTGAGTAACCTGCCCCCTTCTTCTGGATAACCGCATGAAAGTGTGGCTAATACGGGATATTCTGGGTCTGTCGCATGGTGGGCCTGGGAAAGATTGCGCCTTTTTTGGTGTTTTTGGTGGGGGATGGGCTCGCGGCCTATCAGCTTGTTGGTGGNNNNNNNNNNAGGCCTTCGGGTTGAGAACCTCTTTCGCCAGTGAAGCAGGCCTGCCTCGTTTGTGGGTGGGTTGACGGTAGCTGGATAAGAAGCGCCGGCTAACT
>HMT176_390_453_171_408_139
ACGCTGGCGGCGTGCTTAACACATGCAAGTCGAACGGTGAAGGGGCCTGCCTTTGTGGGTCCTGGATGAGTGGCGAACGGGTGAGTAACACGTGAGTAACCTGCCCCCTTCTTCTGGATAACCGCATGAAAGTCTGGCTAATACGGGATATTCTGGGTCTGTCGCGTGGTGGGCCTGGGAAAGATTGCGCCTTTTTTGGTGTTTTTGGTGGGGGATGGGCTCGCGGCCTATCAGCTTGTTGGTGGNNNNNNNNNNACGCCTTCGGGTTGTGAACCTCTTTCGCCAGTGAAGCAGGCCTGCCACGTTTGTGGGTGGGTTGACGGTAGCTGGATAAGAAGCGCCGGCTAACT
>HMT176_70_312_386_199_36
ACGCTGGCGGCGTGCTTAACACATGCAAGTTGAACGGTGAAGGGGCCTGCTTTTGTGGGTCCTGTATGAGTGGCGAACGGGTGAGTAACACGTGAGTGACCTGCCCCCTTCTTCTGGATAACCGCATGAAAGTGTGGCTAATACGGGATATTCTGGGTCTGTCGCATGGTGGGCCTGGGAAAGATTGCGCCTTCTTTGGTGTTTTTGGTGGGGGATGGGCTCGCGGCCTATCAGCTTGTTGGTGGNNNNNNNNNNAGGCCTTCGGGTTGTGAACCTCTTTCGCCAGTGAAGCAGGCCTGCCTCGTTTGTGGGTGGGTTGACGGTAGCTGGATAAGAAGCGCCGGCTAACT
>HMT176_136_131_395_435_4
ACGCTGGCGGCGTGCTTAACACATGCAAGTCGAACGGTGAAGGGGCCTGCTTTTGTGGGTCCTGGATGAGTGGCGAACGGGTGAGTAACACGTGAGTGACCTGCCCCCTTCTTCTGGATAACCGCATGAACGTGTGGCTAATACGGGATATTCTGGGTCTGTCGCATGGTGGGCCTGGGAAAGATTGCGCCTTTTTTGGTGTTTTTGGTGGGGGATGGGCTCGCGGCCTATCAGCTTGTTGGTGGNNNNNNNNNNAGGCCTTCGGGTTGTGAACCTCTTTCGCTAGTGAAGCAGGCCTGCCTCGTTTGTGGGTGGGTTGACGGTAGCTGGATAAGAAGCGCCGGCTAACT
>HMT176_490_311_132_299_434
ACGCTGGCGGCGTGCTTAACACATGCAAGTCGAACGGCGAAGGGGCCTGCTTTTGTGGGTCCTGGATGAGTGGCGAACGGGTGAGTAACACGTGAGTAACCTGCCCCCTTCTTCTGGATAACCGCATGAAAGTGTGGCTAATACGGGATATTCTGGGTCTGTCGCATGGTGGGCCTGGGAAAGATTGCGCCTTTTTTGGTGTTTTTGGTGGGGGATGGGCTCGCGGCCTATCAGCTTGTTGGTGGNNNNNNNNNNAGGCCTTCGGGTTGTGAACCTCTTTCGTCAGTGAAGCAGGCCTGCCTCGTTTGTGGGTGGGTTGACGGTAGCTGGATAAGAAGAGCCGGCTAACT
>HMT176_370_129_238_102_469
ACGCTGGCGGCGTGCTTAACACATGCAAGTCGAACGGCGAAGGGGCCTGCTTTTGTGGGTCCTGGATGAGTGGCGAACGGGTGAGTAACACGTGAGCAACCTGCCCCCTTCTTCTGGATAACCGCATGAAAGTGTGGCTAATACGGGATATTCTGGGTCTGTCGCATGGTGGGCCTGGGAAAGATTGCGCCTTTTTTGGTGTTTTTGGTGGGGGATGGGCTCGCGGCCTATCTGCTTGTTGGTGGNNNNNNNNNNAGGCCTTCGGGTTGTGAACCTCTTTCGCCAGTGAAGCAGGCCTGCCTCGTTTGTGGGTGGGTAGACGGTAGCTGGATAAGAAGCGCCGGCTAACT
>HMT176_172_264_1_211_398
ACGCTGGCGGCGTGCTTAACACATGCAAGTCGAACGGTGAAGGGGCCTGCTTTTGTGGGTCCTGGATGAGTGGCGAACGGGTGAGTAACACGTGAGTAACCTGCCCCCTTCTTCTGGATAACCGCATGAAAGTGTGGCTAATACGGGATATTCTGGGTCTGTCGCAAGGTGGGCCTGGGAAAGATTGCGCCTTTTTTGGTGTTTTTGGTGGGGGATGGGCTCGCGGCCTATCAGCTTGTTGGTGGNNNNNNNNNNAGGCCTTCGGGTTGTGAACCTCTTTCGCCAGTGAAGCAGGCCTGCCTCGTTTGTGGGTGGGTTGACGGTAGCTGGATAAGAAGCGCCGGCTAACT
>HMT176_69_253_28_495_419
ACGCTGGCGGCGTGCTTAACACCTGCAAGTCGAACGGTGAAGGGGCCTGCTTTTGTGGGTCCTTGATGAGTGGCGAACGGGTGAGTAACACGTGAGTAACCTGCCCCCTTCTTCTGGATAACCGCATGAAAGTGTGGCTAATACGGGATATTCTGGGTCTGTCGCATGGTGGGCCTGGGAAAGATTGCGCCTTTTTTGGTGTTTTTGGTGGGGGATGGGCTCGCGGCCTATCAGCTTGTTGGTGGNNNNNNNNNNAGGCCTTCGGGTCGTGAACCTCTTTCGCCAGTGAAGCAGGCCTGCCTCGTTTGTGGGTGGGTTGACGGTAGCTGGATAAGAAGCGCCGGCTAACT
>HMT176_76_434_89_362_54
ACGCTGGCGGCGTGCTTAACACATGCAAGTCGAACGGTGAAGGGGCCTTCTTTTGTGGGTCCTGGATGAGTGGCGAACGGGTGTGTAACACGCGAGTAACCTGCCCCCTTCTTCTGGATAACCGCATGAAAGTGTGGCTAATACGGGATATTCTGGGTCTGTCGCATGGTGGGCCTGGGAAAGATTGCGCCTTTTTTGGTGTTTTTGGTGGGGGATGGGCTCGCGGCCTATCAGCTTGTTGGTGGNNNNNNNNNNAGGCCTTCGGGTTGTGAACCTCTTTCGACAGTGAAGCAGGCCTGCCTCGTTTGTGGGTGGGTTGACGGTAGCTGGATAAGAAGCGCCGGCTAACT
>HMT176_372_86_39_159_43
ACGCTGGCGGCGTGCTTAACACATGCAAGTCGAACGGAGAAGGGGCCTGCTTTTGTGGGTCCTGGATGAGTGGCGAACGGATGAGTAACACGCGAGTAACCTGCCCCCTTCTTCTGGATAACCGCATGAAAGTGTGGCTAATACGGGATATTCCGGGTCTGTCGCATGGTGGGCCTGGGAAAGATTGCGCCTTTTTTGGTGTTTTTGGTGGGGGATGGGCTCGCGGCCTATCAGCTTGTTGGTGGNNNNNNNNNNAGGCCTTCGGGTTGTGAACCTCTTTCGCCAGTGAAGCAGGCCTGCCTCGTTTGTGGGTGGGTTGACGGTAGCTGGATAAGAAGCGCCGGCTAACT
>HMT176_222_338_154_74_442
AGTCGAACGGTGAAGGGGCCTGCTTTTGTGGGTCCTGGATGAGTGGCGAACGGGTGAGTAACACGTGAATAACCTGCCCCCTTCTTCTGGATAACCGCATGAAAGTGTGGCTAATACGGGATATTCTGGGTCTGTCGCATGGTGGGCCCGGGAAAGATTGCGCCTTTTTTGGTGTTTTTGGTGGGGGATGGGCTCGCGGCCTATCAGCTTGTTGGTCGGGTGATGGCCTGCCAAGGCGGTGACGGNNNNNNNNNNAGGCCTTCGGGTTGTGAACCTCTTTCGCCAGTGAAGCAGGCCTGCCTCGTTTGTGGGTGGGTAGACGGTAGCTGGATAAGAAGCGCCGGCTAACT
>HMT176_478_40_464_143_53
AGTCGAACGGTGAAGGGGCCTGCTTTTGTGGGTCATGGATGAGTGGCGAACGGGTGAGTAACACGTGAGTAACCTGCCCCCTTCTTCTGGATAACCGCATGAAAGTGTGGCTAATACGGGATATTCTGGGTCTGTCGCATGGTGGGCCTGGGAAAGATTGCGCCTTTTTTGGTGTTTTTGGTGGGGGATGGGCTCGCGGCCTATCAGCTTGTTGGTGGGGTGATGGCCTGCCAAGGCGGTGACGGNNNNNNNNNNAGGCCTTCGGGTTGTGAACCTCTTTCGCCAGTGAAGCAGGCCTGCCTCGTTTGTGGGTGGGTTGACGGTAGCTGGATAAGAAGCACCGGCTAACT
>HMT176_386_172_105_469_97
ACGCTGGCGGCGTGCTTAACACATGCAAGTCGAACGGTGAAGGGGCCTGCTTTTGTGGGTCCTGGATGAGTGGCGAACGGGTGAGTAACACGTGAGTAATCTGCCCCCTTCTTCTGGATAACCGCATGAAAGTGTGGCTAATACGGGATATTCTGGGTCTGTCGCATGGTGGGCCTGGGAAAGATTGCGCTTTTTTTGGTGTTTTTGGTGGGGGATGGGCTCGCGGCCTATCAGCTTGTTGGTGGNNNNNNNNNNAGGCCTTCGGGTTGTGAACCTCTTTCGCCAGTGAAGCAGGCCTGCCTCGTTTGTGGGTGGGTAGACGGTAGCTGGATAAGAAGCGCCGGCTAACT
>HMT176_299_400_427_346_86
ACGCTGGCGGCGTGCTTAACACATGCAAGTCGAACGGTGAAGGGGCCTGCTTTTGTGGGTCCTGGATGAGTGGCGAACGGCTGAGTAACACGTGAGTAACCTGCCCCCTTCTTCTGGATAACCGCATGAAAGTGTGGCTAATACGGGATATTCTGGGTCTGTCGCATGGTGGGCCTGGGAAAGATTGCGCTTTTTTTGGTGTTTTTGGTGGGGGATGGGCTCGCGGCCTATCAGCTTGTTGGTGGNNNNNNNNNNAGGCCTTCGGGTTGTGAACCACTTTCGCCAGTGAAGCAGGCCTGCCTCGTTTGTGGGTGGGTTGACGGTAGCTGGATAAGAAGCGCCGGCTAACT
>HMT176_316_201_403_440_207
ACGCTGGCGGCGTGCTTAACACATGCAAGTCGAACGGTGAAGGGGCCTGCTTTTGTGGGTCCTGGATGAGTGGCGAACGGGTGAGTAACACGTGAGTAACCTGCCCCCTTCTTCTGGATAACCGCATGAAAGTGTGGCTAATACGGGATATTCTGGGTCTGTCGCATGGTGGGCCTGGGAAAGATTGCGCCTTTTGTGGTGGTTTTGGTGGGGGATGGGCTCGCGGCCTATCAGCTTGTTGGTGGNNNNNNNNNNAGGCCTTCGGGTTGTGAACCTCTTTCGCCAGTGGAGCAGGCCTGCCTCGTTTGTGGGTGGGTTGACGGTAGCTGGATAAGAAGCGCCGGCTAACA
>HMT176_25_321_456_328_255
ACGCTGGCGGCGTGCTTAACACATGCAAGTCGAACGGTGAAGGGGCCTGCTTTTGTGGGTCCTGGATGAGTGGCGAACGGGTGAGTAACACGTGAGTAACCTGCCCCCTTCTTCTGGATAACCGCATGAAAGTGTGGCTAATACGGGATATTCTGGGTCTGTCGCATGGTGGGCCTGGGAAAGATTGCGCCTTTTTTGGTGTTTTTGGTGGGGGATGGGCTCGCGGCCTATCAGCTTGTTGGTGGNNNNNNNNNNAGGCCTTCGGGTTGTGAACCTCTTTCGCCAGTGAAGCAGGCCTGCCTCGGTTGTGGGTGGGTTGACGGTAGCTGGATAAGAAGCGCCGGCTAACA
>HMT176_329_167_219_500_154
ACGCTGGCGGCGTGCTTAACACATGCAAGTCGAACGGTGAAGGGGCCTGCTTTTGTGGGTCCTGGATGAGTGGCGAACGGGTGAGTAACACGTGGGTAACCTGCCCCCTTCTTCTGGATAACCGCATGAAAGTGTGGCTAATACGGGACATTCTGGGTCTGGCGCATGGTGGGCCTGGGAAAGATTGCGCCTTTTTTGGTGTTTTTGGTGGGGCATGGGCTCGCGGCCTATCAGCTTGTTGGTGGNNNNNNNNNNAGGCCTTCGGGTTGTGAACCTCTTTCGCCAGTGAAGCAGGCCTGCCTCGTTTGTGGGTGGGTTGACGGTAGCTGGATAAGAAGCGCCGGCTAAAT
>HMT176_267_53_196_474_338
ACGCTGGCGGCGTGCTTAACACATGCAAGTCGAACGGTGAAGGGGCCCGCTTTTGTGGGTCCTGGATGAGTGGCGAACGGGTGAGTAACACGTGGGTAACCTGCCCCCTTCTTCTGGATAACCGCATGAAAGTGTGGCTAATACGGGATATTCTGGGTCTGTCGCATGGTGGGCCTGGGAAAGATTGCGCATTTTTTGGTGTTTTTGGTGGGGGATGGGCTCGCGGCCTATCAGCTTGTTGGTGGNNNNNNNNNNAGGCCTTCGGGTTGTGAACCTCTTTCGCCAGTGAAGCAGGCCTGCCTCGTTTGTGGGTGGGTTGACGGTAGCTGGATAAGAAGCGCCGGCTAACT
>HMT176_36_418_128_259_457
ACGCTGGCGGCGTGCTTAACACATGCAAGTTGAACGGTGAAGGGGCCTGCTTTTGTGGGTCCTGGATGAGTGGCGAACGGGTGAGTAACACGTGAGTAACCTGCCCCCTTCTTCTGGATAACCGCATGAAAGTGTGGCTAATACGGGATATTCTGGGTCTGTCGCATGGTGGGCCTGGGAGAGATTGCGCCTTTTTTGGTGTTTTTGGTGGGGGATGGGCTCGCGGCCTATCAGCTTGTTGGTGGNNNNNNNNNNAGGCCTTCGGGGTGTGAACCTCTTTCGCCAGTGAAGCAGGCCTGCCTCGTGTGTGGGTGGGTTGACGGTAGCTGGATAAGAAGCGCCGGCTAACT
>HMT176_14_83_317_280_126
ACGCTGGCCGCGTGCTTAACACATGCAAGTCGAACGGTGAAGGGGCCTGCTTTTGTGGGTCCTGGATGAGTGGCGAACGGGTGAGTAACACGTGAGTAACCTGCCCCCTTCTTCTGGATATCCGCATGAAAGTGTGGCTAATACGGGATATTCTGGGTCTGTCGCATGGTGGGCCTGGGAGAGATTGCGCCTTTTTTGGTGTTTTTGGTGGGGGATGGGCTCGCGGCCTATCAGCTTGTTGGTGGNNNNNNNNNNAGGCCTTCGGGTTGTGAACCTCTTTCGCCAGTGAAGCAGGCCTGCCTCGTTTGTGGGTGGGTTGACGGTAGCTGGATAAGAAGCGCCGGCTAACT
>HMT176_411_321_442_244_311
ACGCTGGCGGCGTGCTTAACACATGCAAGTCGAACGGTGAAGGGGCTTGCTTTTGTGGGTCCTGGATGAGTGGCGAACGGGTGAGTAACACGTGAGTAACCTGCCCCCTTCTTCTGGATAACCGCATGAAAGTGTGGCTAATACGGGATATTCTGGGTCTGTCGCATGGTGGGCCTGGGAAAGATTGCGCCTTTTTTGGTGTTTTTGGTGGGGGATGGGCTCGCGGCCTATCAGCTTGATGGTGGNNNNNNNNNNAGGCATTCGGGTTGTGAACCTCTTTCGCCAGTGAAGCAGGCCTGCCTCGTTTGTGGGTGGGTTGACGGTAGCTGGATAAGAAGCGCCGGCTAACT
>HMT176_219_271_364_388_112
ACGCTGGCGGCGTGCTTAACACATGCAAGTCGAACGGTGAAGGGGCTTGCTTTTGTGGGTCCTGGATGAGTGGCGAACGGGTGAGTAACACGTGAGTAACCTGCCCTCTTCTTCTGGATAACCGCATGAAAGTGTGGCTAATACGGGATATTCTGGGTCTGTCGCATGGTGGGCCTGGGAAAGATTGCGCCTTTTTTGGTGTTTTTGGTGGGGGATGGGCTCGCGGCCTATCAGCTTGTTGGTGGNNNNNNNNNNAGGCCTTCGGGTTGTGAACCTCTTTCGCCAGTGAAGCAGGCCTGCCTCGTTTGTGGGTGGGTTGACGGTAGCTGGATAAGAAGCGCCGGCTAACT
>HMT176_305_42_253_7_419
ACGCTGGCGGCGTGCTTAACACATGCAAGTCGAACGCTGAAGGGGCCTGCTTTTGTGGGTCCTGGATGAGTGGCGAACGGGTGAGTAACACGTGAGTAACCTGCCCCCTTCTTCTGGATAACCGCATGAAAGTGTGGCTAATACGGGATATTCTGGGTCTGTCGCATGGTGGGCCTGGGAAAGATTGCGCCTTTTTTGGTGTTTTTGGTGGGGGATGGGCTCGCGGCCTATCAGCTTGTTGGTGGNNNNNNNNNNAGGCCTTCGGGTAGTGAACCTCTTTCGCCAGTGAAGCAGGCCTGCCTCGTTTGTGGGTGGGTTGACGGTAGCTGGATAAGAAGCGCCGGCTAACT
>HMT176_234_328_85_161_444
ACGCTGGCGGCGTGCTTAACACATGCAAGTCGAACGGTGAAGGGGCCTGCTTTTGTGGGTCCTGGATGAGTGGCGAACGAGTGAGTAACACGTGAGTAACCTGCCCCCTTCTTCTGGATAACCGCATGAAAGTGTGGCTAATACGGGATATTCTGCGTCTGTCGCATGGTGGGCCTGGGAAAGATTGCGCCTTTTTTGGTGTTTTTGGTGGGGGATGGGCTCGCGGCCGATCAGCTTGTTGGTGGNNNNNNNNNNAGGCCTTCGGGTTGTGAACCTCTTTCGCCAGTGAAGCCGGCCTGCCTCGTTTGTGGGTGGGTTGACGGTAGCTGGATAAGAAGCGCCGGCTAACT
>HMT176_398_309_214_72_318
[truncated: 78,020,676 more chars]
