# Supplementary material for: Construction of habitat-specific training sets to achieve species-level assignment in 16S rRNA gene datasets
Source: Microbiome. 2020 May 15;8:65. doi: 10.1186/s40168-020-00841-w (PMC7291764; doi:10.1186/s40168-020-00841-w)
Supplement: Supplementary file 8 — Additional file 7. Earl-Mell_sinonasal_analysis.xlsx with legend and tabs A-D. Species-level taxonomic assignment of the Earl-Mell sinonasal 16S rRNA gene dataset. [file 40168_2020_841_MOESM7_ESM.xlsx]

## Sheet: Legend
Additional File 7: Species-level taxonomic assignment of the Earl-Mell sinonasal dataset
A) Taxonomic assignment of each ASV in the FL_sinonasal_SMRT_ASV dataset using different methods and databases/training sets. Columns D to G: results from blastn (98.5% identity cutoff) against eHOMDv15.1 and against NCBI 16S Microbial. Columns H to K: results from the Naïve Bayesian RDP Classifier with each of the eHOMD training sets, FL_Compilation_TS and V1V3_Supraspecies_TS (the later used fo…
B) ASVs with differently assigned taxonomy by blastn against two databases: eHOMDv15.1 versus NCBI 16S Microbial.
C) ASVs with differently assigned taxonomy by blastn against the database eHOMDv15.1 versus by the naïve Bayesian RDP Classifier with the training set FL_Compilation_TS.
D) ASVs that had different taxonomy assignments using the naïve Bayesian RDP Classifier with the training set FL_Compilation_TS versus with the training set V1V3_Supraspecies_TS (the later used for taxonomic assignment of the dataset V1V3_sinonasal_SMRT_ASV).

## Sheet: A)
ASV	# of reads	Chimera	blastn_eHOMDv15.1	blastn_eHOMDv15.1_Ident	blastn_NCBI_16S_Microbial	blastn_NCBI_16S_Microbial_Ident	RDPClassifier_FL_Compilation_TS	RDPClass_FL_Compilation_TS_bootstrap	RDPClassifier_V1V3_Supraspecies_TS	RDPClass_V1V3_Supraspecies_TS_bootstrap
sq1	27765	FALSE	Cutibacterium acnes	100	Cutibacterium acnes	100	Cutibacterium acnes	100	Cutibacterium acnes	100
sq2	15386	FALSE	Staphylococcus aureus	100	Staphylococcus aureus	100	Staphylococcus aureus	100	Staphylococcus aureus	100
sq3	11161	FALSE	Staphylococcus epidermidis	99.932	Staphylococcus epidermidis	99.932	Staphylococcus epidermidis	100	Staphylococcus epidermidis	100
sq4	8183	FALSE	Staphylococcus epidermidis	100	Staphylococcus epidermidis	99.932	Staphylococcus epidermidis	100	Staphylococcus epidermidis	100
sq5	6497	FALSE	Staphylococcus aureus	99.932	Staphylococcus aureus	99.932	Staphylococcus aureus	100	Staphylococcus aureus	100
sq6	5797	FALSE	Peptoniphilus sp.HMT187	100	Peptoniphilus lacydonensis	99.653	Peptoniphilus sp.HMT187	100	Peptoniphilus sp.HMT187	100
sq7	4766	FALSE	Dolosigranulum pigrum	99.796	Dolosigranulum pigrum	99.796	Dolosigranulum pigrum	100	Dolosigranulum pigrum	100
sq8	3373	FALSE	Cutibacterium acnes	99.931	Cutibacterium acnes	99.931	Cutibacterium acnes	100	Cutibacterium acnes	100
sq9	2834	FALSE	Dolosigranulum pigrum	99.728	Dolosigranulum pigrum	99.796	Dolosigranulum pigrum	100	Dolosigranulum pigrum	100
sq10	2233	FALSE	Corynebacterium pseudodiphtheriticum	100	Corynebacterium pseudodiphtheriticum	100	Corynebacterium pseudodiphtheriticum	96	Corynebacterium pseudodiphtheriticum	93
sq11	2161	FALSE	Staphylococcus aureus	99.864	Staphylococcus aureus	99.864	Staphylococcus aureus	100	Staphylococcus aureus	100
sq12	1977	FALSE	Peptoniphilus sp.HMT187	99.853	Peptoniphilus lacydonensis	99.444	Peptoniphilus sp.HMT187	100	Peptoniphilus sp.HMT187	100
sq13	1853	FALSE	Dolosigranulum pigrum	99.864	Dolosigranulum pigrum	99.864	Dolosigranulum pigrum	100	Dolosigranulum pigrum	100
sq14	1788	FALSE	Staphylococcus lugdunensis	99.864	Staphylococcus lugdunensis	99.932	Staphylococcus lugdunensis	100	Staphylococcus lugdunensis	100
sq15	1650	FALSE	Peptoniphilus sp.HMT187	100	Peptoniphilus lacydonensis	99.583	Peptoniphilus sp.HMT187	100	Peptoniphilus sp.HMT187	100
sq16	1643	FALSE	Staphylococcus lugdunensis	99.729	Staphylococcus lugdunensis	99.796	Staphylococcus lugdunensis	100	Staphylococcus lugdunensis	100
sq17	1559	FALSE	Dolosigranulum pigrum	99.728	Dolosigranulum pigrum	99.728	Dolosigranulum pigrum	100	Dolosigranulum pigrum	100
sq18	1491	FALSE	Dolosigranulum pigrum	99.728	Dolosigranulum pigrum	99.728	Dolosigranulum pigrum	100	Dolosigranulum pigrum	100
sq19	1382	FALSE	Cutibacterium acnes	100	Cutibacterium acnes	99.862	Cutibacterium acnes	100	Cutibacterium acnes	100
sq20	1358	FALSE	Staphylococcus epidermidis	99.932	Staphylococcus epidermidis	99.864	Staphylococcus epidermidis	100	Staphylococcus epidermidis	100
sq21	1331	FALSE	Staphylococcus epidermidis	99.932	Staphylococcus epidermidis	99.864	Staphylococcus epidermidis	100	Staphylococcus epidermidis	100
sq22	1208	FALSE	Staphylococcus epidermidis	99.932	Staphylococcus epidermidis	99.864	Staphylococcus epidermidis	100	Staphylococcus epidermidis	100
sq23	1099	FALSE	Cutibacterium acnes	99.931	Cutibacterium acnes	99.931	Cutibacterium acnes	100	Cutibacterium acnes	100
sq24	1064	FALSE	Cutibacterium granulosum	100	Cutibacterium granulosum	100	Cutibacterium granulosum	100	Cutibacterium granulosum	100
sq25	1045	FALSE	Cutibacterium acnes	99.862	Cutibacterium acnes	99.862	Cutibacterium acnes	100	Cutibacterium acnes	100
sq26	1027	FALSE	Finegoldia magna	99.793	Finegoldia magna	99.793	Finegoldia magna	100	Finegoldia magna	100
sq27	998	FALSE	Anaerococcus octavius	99.931	Anaerococcus octavius	99.929	Anaerococcus octavius	100	Anaerococcus octavius	100
sq28	974	FALSE	Neisseriaceae [G-1] bacterium_HMT327	99.932	NA	92.041	Neisseriaceae [G-1] bacterium_HMT327	100	Neisseriaceae [G-1] bacterium_HMT327	100
sq29	921	FALSE	Dolosigranulum pigrum	99.592	Dolosigranulum pigrum	99.66	Dolosigranulum pigrum	100	Dolosigranulum pigrum	100
sq30	807	FALSE	Finegoldia magna	99.723	Finegoldia magna	99.723	Finegoldia magna	100	Finegoldia magna	100
sq31	774	FALSE	Staphylococcus aureus	99.864	Staphylococcus aureus	99.864	Staphylococcus aureus	100	Staphylococcus aureus	100
sq32	743	FALSE	Lawsonella clevelandensis	100	Lawsonella clevelandensis	98.685	Lawsonella clevelandensis	100	Lawsonella clevelandensis	100
sq33	730	FALSE	Staphylococcus epidermidis	99.932	Staphylococcus epidermidis	99.864	Staphylococcus epidermidis	100	Staphylococcus epidermidis	100
sq34	709	FALSE	Staphylococcus epidermidis	99.864	Staphylococcus epidermidis	99.797	Staphylococcus epidermidis	100	Staphylococcus epidermidis	100
sq35	647	FALSE	Corynebacterium accolens	99.861	Corynebacterium accolens	99.861	Corynebacterium accolens	86	Corynebacterium accolens	100
sq36	620	FALSE	Staphylococcus epidermidis	99.797	Staphylococcus epidermidis	99.797	Staphylococcus epidermidis	100	Staphylococcus epidermidis	100
sq37	606	FALSE	Cutibacterium granulosum	99.862	Cutibacterium granulosum	99.862	Cutibacterium granulosum	100	Cutibacterium granulosum	100
sq38	593	FALSE	Staphylococcus epidermidis	99.864	Staphylococcus epidermidis	99.797	Staphylococcus epidermidis	100	Staphylococcus epidermidis	100
sq39	549	FALSE	Anaerococcus octavius	100	Anaerococcus octavius	100	Anaerococcus octavius	100	Anaerococcus octavius	100
sq40	547	FALSE	Finegoldia magna	99.585	Finegoldia magna	99.585	Finegoldia magna	100	Finegoldia magna	100
sq41	506	FALSE	Anaerococcus octavius	99.518	Anaerococcus octavius	99.858	Anaerococcus octavius	100	Anaerococcus octavius	100
sq42	459	FALSE	Anaerococcus sp.HMT290	99.794	NA	97.685	Anaerococcus sp.HMT290	100	Anaerococcus sp.HMT290	100
sq43	453	FALSE	Staphylococcus epidermidis	99.729	Staphylococcus epidermidis	99.729	Staphylococcus epidermidis	100	Staphylococcus epidermidis	100
sq44	445	FALSE	Staphylococcus lugdunensis	99.864	Staphylococcus lugdunensis	99.932	Staphylococcus lugdunensis	100	Staphylococcus lugdunensis	100
sq45	438	TRUE	Staphylococcus epidermidis	99.864	Staphylococcus epidermidis	99.864	Staphylococcus epidermidis	100	Staphylococcus epidermidis	100
sq46	438	FALSE	Staphylococcus aureus	99.932	Staphylococcus aureus	99.932	Staphylococcus aureus	100	Staphylococcus aureus	100
sq47	427	FALSE	Staphylococcus epidermidis	99.932	Staphylococcus epidermidis	99.864	Staphylococcus epidermidis	100	Staphylococcus epidermidis	100
sq48	411	FALSE	Peptoniphilus sp.HMT187	100	Peptoniphilus lacydonensis	99.583	Peptoniphilus sp.HMT187	100	Peptoniphilus sp.HMT187	100
sq49	410	FALSE	Finegoldia magna	99.793	Finegoldia magna	99.793	Finegoldia magna	100	Finegoldia magna	100
sq50	402	FALSE	Cutibacterium avidum	99.931	Cutibacterium avidum	99.931	Cutibacterium avidum	100	Cutibacterium avidum	100
sq51	393	FALSE	Dolosigranulum pigrum	99.66	Dolosigranulum pigrum	99.66	Dolosigranulum pigrum	100	Dolosigranulum pigrum	100
sq52	355	FALSE	Staphylococcus aureus	99.932	Staphylococcus aureus	99.932	Staphylococcus aureus	100	Staphylococcus aureus	100
sq53	354	FALSE	Corynebacterium accolens	99.792	Corynebacterium accolens	99.792	NA	62	Corynebacterium accolens	100
sq54	354	FALSE	Finegoldia magna	99.654	Finegoldia magna	99.654	Finegoldia magna	100	Finegoldia magna	100
sq55	354	FALSE	Peptoniphilus sp.HMT187	99.853	Peptoniphilus lacydonensis	99.583	Peptoniphilus sp.HMT187	100	Peptoniphilus sp.HMT187	100
sq56	350	FALSE	Lawsonella clevelandensis	99.861	Lawsonella clevelandensis	98.685	Lawsonella clevelandensis	100	Lawsonella clevelandensis	100
sq57	334	FALSE	Lawsonella clevelandensis	99.931	Lawsonella clevelandensis	98.754	Lawsonella clevelandensis	100	Lawsonella clevelandensis	100
sq58	331	FALSE	Neisseriaceae [G-1] bacterium_HMT327	100	NA	92.041	Neisseriaceae [G-1] bacterium_HMT327	100	Neisseriaceae [G-1] bacterium_HMT327	100
sq59	327	FALSE	Streptococcus pneumoniae	99.592	Streptococcus pseudopneumoniae	99.932	Streptococcus pneumoniae	70	Streptococcus sp.HMT064:australis:oralis_subsp.dentisani_clade_398:sp.HMT423:infantis_clade_431:infantis_clade_638:mitis:pneumoniae	99
sq60	324	FALSE	Peptoniphilus sp.HMT187	99.927	Peptoniphilus lacydonensis	99.583	Peptoniphilus sp.HMT187	100	Peptoniphilus sp.HMT187	100
sq61	306	FALSE	Anaerococcus octavius	99.311	Anaerococcus octavius	99.289	Anaerococcus octavius	100	Anaerococcus octavius	100
sq62	305	FALSE	Streptococcus pneumoniae	99.66	Streptococcus pseudopneumoniae	100	Streptococcus pneumoniae	73	Streptococcus sp.HMT064:australis:oralis_subsp.dentisani_clade_398:sp.HMT423:infantis_clade_431:infantis_clade_638:mitis:pneumoniae	100
sq63	296	FALSE	Staphylococcus epidermidis	99.797	Staphylococcus epidermidis	99.729	Staphylococcus epidermidis	100	Staphylococcus epidermidis	100
sq64	296	FALSE	Cutibacterium acnes	99.931	Cutibacterium acnes	99.931	Cutibacterium acnes	100	Cutibacterium acnes	100
sq65	295	FALSE	Anaerococcus sp.HMT290	99.725	NA	97.909	Anaerococcus sp.HMT290	100	Anaerococcus sp.HMT290	100
sq66	292	FALSE	Corynebacterium pseudodiphtheriticum	99.444	Corynebacterium pseudodiphtheriticum	99.444	Corynebacterium propinquum	100	Corynebacterium propinquum	99
sq67	283	FALSE	Anaerococcus octavius	99.242	Anaerococcus octavius	99.218	Anaerococcus octavius	100	Anaerococcus octavius	100
sq68	281	FALSE	Staphylococcus aureus	99.932	Staphylococcus aureus	99.932	Staphylococcus aureus	100	Staphylococcus aureus	100
sq69	275	FALSE	Campylobacter ureolyticus	99.721	Campylobacter ureolyticus	99.019	Campylobacter ureolyticus	100	Campylobacter ureolyticus	100
sq70	263	FALSE	Staphylococcus aureus	99.932	Staphylococcus aureus	99.932	Staphylococcus aureus	100	Staphylococcus aureus	100
sq71	250	FALSE	Dolosigranulum pigrum	99.728	Dolosigranulum pigrum	99.796	Dolosigranulum pigrum	100	Dolosigranulum pigrum	100
sq72	241	FALSE	Haemophilus parahaemolyticus	99.317	Haemophilus parahaemolyticus	99.248	NA	60	Haemophilus parahaemolyticus	100
sq73	240	FALSE	Corynebacterium accolens	99.584	Corynebacterium accolens	99.584	NA	56	Corynebacterium accolens	96
sq74	236	FALSE	Finegoldia magna	99.585	Finegoldia magna	99.585	Finegoldia magna	100	Finegoldia magna	100
sq75	236	FALSE	Finegoldia magna	99.585	Finegoldia magna	99.585	Finegoldia magna	100	Finegoldia magna	100
sq76	229	FALSE	Staphylococcus aureus	99.797	Staphylococcus aureus	99.797	Staphylococcus aureus	100	Staphylococcus aureus	100
sq77	229	FALSE	Streptococcus pneumoniae	99.592	Streptococcus pseudopneumoniae	99.932	NA	60	Streptococcus sp.HMT064:australis:oralis_subsp.dentisani_clade_398:sp.HMT423:infantis_clade_431:infantis_clade_638:mitis:pneumoniae	99
sq78	227	FALSE	Finegoldia magna	99.654	Finegoldia magna	99.654	Finegoldia magna	100	Finegoldia magna	100
sq79	224	FALSE	Corynebacterium pseudodiphtheriticum	99.931	Corynebacterium pseudodiphtheriticum	99.931	Corynebacterium pseudodiphtheriticum	94	Corynebacterium pseudodiphtheriticum	80
sq80	222	FALSE	Peptoniphilus sp.HMT187	99.78	Peptoniphilus lacydonensis	99.514	Peptoniphilus sp.HMT187	100	Peptoniphilus sp.HMT187	100
sq81	221	FALSE	NA	98.143	NA	98.155	Anaerococcus octavius	100	Anaerococcus octavius	100
sq82	214	FALSE	Anaerococcus sp.HMT290	99.862	NA	97.76	Anaerococcus sp.HMT290	100	Anaerococcus sp.HMT290	100
sq83	205	FALSE	Dolosigranulum pigrum	99.66	Dolosigranulum pigrum	99.728	Dolosigranulum pigrum	100	Dolosigranulum pigrum	100
sq84	203	FALSE	Finegoldia magna	99.447	Finegoldia magna	99.447	Finegoldia magna	100	Finegoldia magna	100
sq85	202	FALSE	Dolosigranulum pigrum	99.728	Dolosigranulum pigrum	99.728	Dolosigranulum pigrum	100	Dolosigranulum pigrum	100
sq86	195	FALSE	Neisseriaceae [G-1] bacterium_HMT327	99.864	NA	92.041	Neisseriaceae [G-1] bacterium_HMT327	100	Neisseriaceae [G-1] bacterium_HMT327	100
sq87	193	FALSE	NA	98.485	Anaerococcus octavius	98.721	Anaerococcus octavius	100	Anaerococcus octavius	100
sq88	190	FALSE	Anaerococcus octavius	99.449	Anaerococcus octavius	99.787	Anaerococcus octavius	100	Anaerococcus octavius	100
sq89	189	FALSE	Anaerococcus octavius	99.793	Anaerococcus octavius	99.787	Anaerococcus octavius	100	Anaerococcus octavius	100
sq90	188	FALSE	Staphylococcus aureus	99.864	Staphylococcus aureus	99.864	Staphylococcus aureus	100	Staphylococcus aureus	100
sq91	188	FALSE	Anaerococcus octavius	99.862	Anaerococcus octavius	99.858	Anaerococcus octavius	100	Anaerococcus octavius	100
sq92	188	FALSE	Streptococcus pneumoniae	99.66	Streptococcus pseudopneumoniae	99.864	NA	59	Streptococcus sp.HMT064:australis:oralis_subsp.dentisani_clade_398:sp.HMT423:infantis_clade_431:infantis_clade_638:mitis:pneumoniae	100
sq93	186	FALSE	Staphylococcus aureus	99.932	Staphylococcus aureus	99.932	Staphylococcus aureus	100	Staphylococcus aureus	100
sq94	184	FALSE	Staphylococcus lugdunensis	99.864	Staphylococcus lugdunensis	99.932	Staphylococcus lugdunensis	100	Staphylococcus lugdunensis	100
sq95	181	FALSE	Anaerococcus octavius	99.587	Anaerococcus octavius	99.929	Anaerococcus octavius	100	Anaerococcus octavius	100
sq96	181	FALSE	Anaerococcus octavius	99.311	Anaerococcus octavius	99.289	Anaerococcus octavius	100	Anaerococcus octavius	100
sq97	174	FALSE	Anaerococcus sp.HMT290	99.931	NA	97.685	Anaerococcus sp.HMT290	100	Anaerococcus sp.HMT290	100
sq98	173	FALSE	Staphylococcus epidermidis	99.797	Staphylococcus epidermidis	99.729	Staphylococcus epidermidis	97	Staphylococcus epidermidis	96
sq99	158	FALSE	Anaerococcus sp.HMT290	99.656	NA	97.959	Anaerococcus sp.HMT290	100	Anaerococcus sp.HMT290	100
sq100	151	FALSE	Staphylococcus aureus	99.932	Staphylococcus aureus	99.932	Staphylococcus aureus	100	Staphylococcus aureus	100
sq101	150	FALSE	Staphylococcus aureus	99.864	Staphylococcus aureus	99.864	Staphylococcus aureus	100	Staphylococcus aureus	100
sq102	150	FALSE	Streptococcus sanguinis	99.932	Streptococcus sanguinis	99.932	Streptococcus sanguinis	100	Streptococcus sanguinis	100
sq103	149	FALSE	Finegoldia magna	99.516	Finegoldia magna	99.447	Finegoldia magna	100	Finegoldia magna	100
sq104	139	FALSE	NA	95.53	Anaerococcus provencensis	98.605	Anaerococcus tetradius	84	Anaerococcus octavius	83
sq105	139	FALSE	Staphylococcus pettenkoferi	100	Staphylococcus pettenkoferi	100	Staphylococcus pettenkoferi	100	Staphylococcus pettenkoferi	100
sq106	135	TRUE	Anaerococcus octavius	99.931	Anaerococcus octavius	99.929	Anaerococcus octavius	100	Anaerococcus octavius	100
sq107	135	FALSE	NA	92.42	NA	96.557	Clostridiales [F-3][G-1] bacterium_HMT876	100	Clostridiales [F-3][G-1] bacterium_HMT876	100
sq108	133	FALSE	Anaerococcus octavius	99.862	Anaerococcus octavius	99.858	Anaerococcus octavius	100	Anaerococcus octavius	100
sq109	132	FALSE	Staphylococcus aureus	99.864	Staphylococcus aureus	99.864	Staphylococcus aureus	100	Staphylococcus aureus	100
sq110	129	TRUE	Finegoldia magna	99.585	Finegoldia magna	99.585	Finegoldia magna	100	Finegoldia magna	100
sq111	126	FALSE	Finegoldia magna	99.447	Finegoldia magna	99.378	Finegoldia magna	100	Finegoldia magna	100
sq112	121	FALSE	Finegoldia magna	99.585	Finegoldia magna	99.585	Finegoldia magna	100	Finegoldia magna	100
sq113	121	TRUE	Cutibacterium acnes	100	Cutibacterium acnes	100	Cutibacterium acnes	100	Cutibacterium acnes	100
sq114	117	FALSE	Anaerococcus octavius	99.38	Anaerococcus octavius	99.36	Anaerococcus octavius	100	Anaerococcus octavius	100
sq115	116	FALSE	Anaerococcus octavius	99.862	Anaerococcus octavius	99.858	Anaerococcus octavius	100	Anaerococcus octavius	100
sq116	115	FALSE	Staphylococcus epidermidis	99.932	Staphylococcus epidermidis	99.864	Staphylococcus epidermidis	100	Staphylococcus epidermidis	100
sq117	111	FALSE	Haemophilus parahaemolyticus	99.522	Haemophilus parahaemolyticus	99.385	NA	67	Haemophilus parahaemolyticus	98
sq118	110	FALSE	Anaerococcus sp.HMT290	99.794	NA	97.685	Anaerococcus sp.HMT290	100	Anaerococcus sp.HMT290	100
sq119	105	FALSE	Dolosigranulum pigrum	99.728	Dolosigranulum pigrum	99.728	Dolosigranulum pigrum	100	Dolosigranulum pigrum	100
sq120	103	FALSE	Anaerococcus octavius	99.105	Anaerococcus octavius	99.36	Anaerococcus octavius	100	Anaerococcus octavius	100
sq121	100	FALSE	Cutibacterium acnes	99.931	Cutibacterium acnes	99.931	Cutibacterium acnes	100	Cutibacterium acnes	100
sq122	98	FALSE	Anaerococcus sp.HMT290	99.862	NA	97.76	Anaerococcus sp.HMT290	100	Anaerococcus sp.HMT290	100
sq123	90	FALSE	Finegoldia magna	99.447	Finegoldia magna	99.447	Finegoldia magna	100	Finegoldia magna	100
sq124	89	FALSE	Campylobacter ureolyticus	99.791	Campylobacter ureolyticus	99.089	Campylobacter ureolyticus	100	Campylobacter ureolyticus	100
sq125	88	FALSE	Anaerococcus sp.HMT290	99.794	NA	97.685	Anaerococcus sp.HMT290	100	Anaerococcus sp.HMT290	100
sq126	86	FALSE	Peptoniphilus sp.HMT187	99.707	Peptoniphilus lacydonensis	99.375	Peptoniphilus sp.HMT187	100	Peptoniphilus sp.HMT187	100
sq127	84	FALSE	Anaerococcus octavius	99.449	Anaerococcus octavius	99.787	Anaerococcus octavius	100	Anaerococcus octavius	100
sq128	84	FALSE	Corynebacterium accolens	99.308	Corynebacterium accolens	99.308	Corynebacterium accolens	100	Corynebacterium accolens	100
sq129	82	FALSE	Neisseriaceae [G-1] bacterium_HMT174	100	NA	91.763	Neisseriaceae [G-1] bacterium_HMT174	100	Neisseriaceae [G-1] bacterium_HMT174	100
sq130	82	FALSE	Finegoldia magna	99.723	Finegoldia magna	99.723	Finegoldia magna	100	Finegoldia magna	100
sq131	81	FALSE	Staphylococcus epidermidis	99.864	Staphylococcus epidermidis	99.864	Staphylococcus epidermidis	100	Staphylococcus epidermidis	99
sq132	79	FALSE	Staphylococcus aureus	99.611	Staphylococcus aureus	99.611	Staphylococcus aureus	100	Staphylococcus aureus	100
sq133	78	TRUE	Peptoniphilus sp.HMT187	100	Peptoniphilus lacydonensis	99.713	Peptoniphilus sp.HMT187	100	Peptoniphilus sp.HMT187	100
sq134	76	FALSE	Staphylococcus pettenkoferi	99.932	Staphylococcus pettenkoferi	99.932	Staphylococcus pettenkoferi	100	Staphylococcus pettenkoferi	100
sq135	71	FALSE	Actinomyces radicidentis	99.658	Actinomyces haliotis	98.629	Actinomyces radicidentis	100	Actinomyces radicidentis	100
sq136	71	FALSE	Finegoldia magna	99.516	Finegoldia magna	99.516	Finegoldia magna	100	Finegoldia magna	100
sq137	68	FALSE	NA	95.448	Dialister propionicifaciens	99.723	Dialister sp.HMT119	90	Dialister sp.HMT119	99
sq138	67	FALSE	Lactobacillus paracasei	99.732	Lactobacillus paracasei	99.732	Lactobacillus paracasei	100	Lactobacillus paracasei	100
sq139	60	FALSE	Haemophilus parainfluenzae	99.863	Haemophilus parainfluenzae	99.795	Haemophilus parainfluenzae	100	Haemophilus parainfluenzae	100
sq140	57	FALSE	Anaerococcus octavius	99.242	Anaerococcus octavius	99.218	Anaerococcus octavius	100	Anaerococcus octavius	100
sq141	57	FALSE	Staphylococcus pettenkoferi	99.797	Staphylococcus pettenkoferi	99.797	Staphylococcus pettenkoferi	100	Staphylococcus pettenkoferi	100
sq142	56	FALSE	NA	95.799	NA	97.938	Anaerococcus tetradius	91	Anaerococcus octavius	92
sq143	56	FALSE	Anaerococcus octavius	99.174	Anaerococcus octavius	99.431	Anaerococcus octavius	100	Anaerococcus octavius	100
sq144	56	FALSE	Anaerococcus octavius	98.76	Anaerococcus octavius	99.076	Anaerococcus octavius	100	Anaerococcus octavius	100
sq145	55	FALSE	Staphylococcus aureus	99.661	Staphylococcus aureus	99.661	Staphylococcus aureus	100	Staphylococcus aureus	100
sq146	54	FALSE	Cutibacterium acnes	99.793	Cutibacterium acnes	99.793	Cutibacterium acnes	100	Cutibacterium acnes	100
sq147	54	FALSE	Finegoldia magna	99.585	Finegoldia magna	99.516	Finegoldia magna	100	Finegoldia magna	100
sq148	53	FALSE	NA	97.73	NA	97.942	Anaerococcus octavius	100	Anaerococcus octavius	100
sq149	50	FALSE	Staphylococcus epidermidis	99.797	Staphylococcus epidermidis	99.729	Staphylococcus epidermidis	100	Staphylococcus epidermidis	99
sq150	50	FALSE	Streptococcus oralis_subsp.dentisani_clade_058	99.66	Streptococcus mitis	99.117	NA	41	Streptococcus oralis_subsp.dentisani_clade_058	96
sq151	50	FALSE	Streptococcus oralis_subsp.dentisani_clade_398	99.456	Streptococcus dentisani	99.524	Streptococcus oralis_subsp.dentisani_clade_398	72	Streptococcus oralis_subsp.dentisani_clade_398	99
sq152	49	FALSE	Streptococcus infantis_clade_638	99.456	Streptococcus infantis	99.591	Streptococcus infantis_clade_638	98	Streptococcus infantis_clade_638	99
sq153	48	FALSE	Dolosigranulum pigrum	99.388	Dolosigranulum pigrum	99.388	Dolosigranulum pigrum	100	Dolosigranulum pigrum	100
sq154	47	FALSE	NA	95.667	NA	97.729	Anaerococcus tetradius	89	Anaerococcus octavius	87
sq155	45	FALSE	Porphyromonas endodontalis	99.313	Porphyromonas endodontalis	99.237	Porphyromonas endodontalis	100	Porphyromonas endodontalis	100
sq156	43	FALSE	Cutibacterium granulosum	99.931	Cutibacterium granulosum	99.931	Cutibacterium granulosum	100	Cutibacterium granulosum	100
sq157	43	FALSE	Granulicatella adiacens	99.593	NA	97.701	Granulicatella adiacens	100	Granulicatella adiacens	100
sq158	41	FALSE	NA	95.739	Anaerococcus provencensis	98.679	Anaerococcus tetradius	74	Anaerococcus octavius	92
sq159	39	FALSE	NA	91.922	NA	95.9	Clostridiales [F-3][G-1] bacterium_HMT876	100	Clostridiales [F-3][G-1] bacterium_HMT876	100
sq160	35	FALSE	Streptococcus gordonii	99.932	Streptococcus gordonii	99.932	Streptococcus gordonii	100	Streptococcus gordonii	100
sq161	33	FALSE	Streptococcus pneumoniae	99.388	Streptococcus pseudopneumoniae	99.727	NA	57	Streptococcus sp.HMT064:australis:oralis_subsp.dentisani_clade_398:sp.HMT423:infantis_clade_431:infantis_clade_638:mitis:pneumoniae	100
sq162	30	FALSE	Finegoldia magna	99.447	Finegoldia magna	99.447	Finegoldia magna	100	Finegoldia magna	100
sq163	26	FALSE	Granulicatella adiacens	99.661	NA	97.502	Granulicatella adiacens	100	Granulicatella adiacens	100
sq164	24	FALSE	Cutibacterium acnes	99.588	Cutibacterium acnes	99.588	Cutibacterium acnes	100	Cutibacterium acnes	100
sq165	23	FALSE	Peptoniphilus sp.HMT187	99.78	Peptoniphilus lacydonensis	99.444	Peptoniphilus sp.HMT187	100	Peptoniphilus sp.HMT187	100
sq166	23	FALSE	Lawsonella clevelandensis	99.239	Lawsonella clevelandensis	99.239	Lawsonella clevelandensis	100	Lawsonella clevelandensis	100
sq167	22	FALSE	Staphylococcus hominis	99.797	Staphylococcus hominis	99.797	Staphylococcus hominis	99	Staphylococcus hominis	100
sq168	20	FALSE	Corynebacterium accolens	99.931	Corynebacterium accolens	99.931	Corynebacterium accolens	94	Corynebacterium accolens	99
sq169	20	FALSE	Cutibacterium acnes	99.657	Cutibacterium acnes	99.657	Cutibacterium acnes	100	Cutibacterium acnes	100
sq170	18	FALSE	Staphylococcus epidermidis	99.662	Staphylococcus epidermidis	99.593	Staphylococcus epidermidis	100	Staphylococcus epidermidis	100
sq171	16	FALSE	Peptoniphilus sp.HMT187	99.85	Peptoniphilus lacydonensis	99.574	Peptoniphilus sp.HMT187	100	Peptoniphilus sp.HMT187	100
sq172	15	FALSE	Corynebacterium kroppenstedtii	99.723	Corynebacterium kroppenstedtii	99.723	Corynebacterium kroppenstedtii	100	Corynebacterium kroppenstedtii	100
sq173	15	FALSE	Staphylococcus aureus	99.526	Staphylococcus aureus	99.526	Staphylococcus aureus	100	Staphylococcus aureus	100
sq174	15	FALSE	Streptococcus vestibularis	100	Streptococcus vestibularis	99.932	Streptococcus vestibularis	96	Streptococcus vestibularis	81
sq175	15	FALSE	Neisseriaceae [G-1] bacterium_HMT174	99.932	NA	91.826	Neisseriaceae [G-1] bacterium_HMT174	100	Neisseriaceae [G-1] bacterium_HMT174	100
sq176	14	TRUE	Finegoldia magna	99.654	Finegoldia magna	99.654	Finegoldia magna	100	Finegoldia magna	100
sq177	13	FALSE	Streptococcus sp.HMT066	99.932	Streptococcus australis	98.912	Streptococcus sp.HMT066	100	Streptococcus sp.HMT066	97
sq178	12	FALSE	Dolosigranulum pigrum	99.524	Dolosigranulum pigrum	99.592	Dolosigranulum pigrum	100	Dolosigranulum pigrum	100
sq179	12	FALSE	Staphylococcus aureus	99.864	Staphylococcus aureus	99.864	Staphylococcus aureus	100	Staphylococcus aureus	100
sq180	10	FALSE	Campylobacter ureolyticus	99.652	Campylobacter ureolyticus	98.949	Campylobacter ureolyticus	100	Campylobacter ureolyticus	100
sq181	10	FALSE	Peptoniphilus sp.HMT187	99.779	Peptoniphilus lacydonensis	99.501	Peptoniphilus sp.HMT187	100	Peptoniphilus sp.HMT187	100
sq182	10	FALSE	Staphylococcus lugdunensis	99.864	Staphylococcus lugdunensis	99.932	Staphylococcus lugdunensis	100	Staphylococcus lugdunensis	100
sq183	8	FALSE	NA	91.179	NA	92.802	Centipeda periodontii	82	NA	31
sq184	7	FALSE	Dolosigranulum pigrum	99.524	Dolosigranulum pigrum	99.592	Dolosigranulum pigrum	100	Dolosigranulum pigrum	100
sq185	7	FALSE	Staphylococcus aureus	99.864	Staphylococcus aureus	99.864	Staphylococcus aureus	100	Staphylococcus aureus	100
sq186	7	FALSE	Peptoniphilus sp.HMT187	99.706	Peptoniphilus lacydonensis	99.375	Peptoniphilus sp.HMT187	100	Peptoniphilus sp.HMT187	100
sq187	6	FALSE	Staphylococcus haemolyticus	99.729	Staphylococcus haemolyticus	99.728	Staphylococcus haemolyticus	100	Staphylococcus haemolyticus	100
sq188	6	FALSE	NA	97.826	NA	97.129	Clostridiales [F-3][G-1] bacterium_HMT876	100	Clostridiales [F-3][G-1] bacterium_HMT876	100
sq189	5	FALSE	Streptococcus sp.HMT064	99.796	Streptococcus mitis	99.186	Streptococcus sp.HMT064	73	Streptococcus sp.HMT064	96
sq190	5	FALSE	Staphylococcus aureus	99.864	Staphylococcus aureus	99.864	Staphylococcus aureus	100	Staphylococcus aureus	100
sq191	5	FALSE	NA	98.014	NA	97.636	Peptoniphilaceae [G-3] bacterium_HMT929	100	Peptoniphilaceae [G-3] bacterium_HMT929	100
sq192	4	FALSE	Gemella haemolysans	99.865	Gemella haemolysans	99.797	Gemella haemolysans	96	Gemella haemolysans	100
sq193	3	FALSE	Peptoniphilus sp.HMT187	99.7	Peptoniphilus lacydonensis	99.503	Peptoniphilus sp.HMT187	100	Peptoniphilus sp.HMT187	100
sq194	3	FALSE	NA	94.559	Dermacoccus nishinomiyaensis	99.514	Arsenicicoccus bolidensis	96	NA	53
sq195	3	FALSE	Anaerococcus sp.HMT290	99.794	NA	97.61	Anaerococcus sp.HMT290	100	Anaerococcus sp.HMT290	100
sq196	2	FALSE	Dolosigranulum pigrum	99.524	Dolosigranulum pigrum	99.524	Dolosigranulum pigrum	100	Dolosigranulum pigrum	100
sq197	2	FALSE	Peptoniphilus sp.HMT187	99.339	Peptoniphilus lacydonensis	98.958	Peptoniphilus sp.HMT187	100	Peptoniphilus sp.HMT187	100
sq198	2	FALSE	Cutibacterium acnes	99.794	Cutibacterium acnes	99.794	Cutibacterium acnes	100	Cutibacterium acnes	100
sq199	2	FALSE	Peptoniphilus sp.HMT187	99.853	Peptoniphilus lacydonensis	99.514	Peptoniphilus sp.HMT187	100	Peptoniphilus sp.HMT187	100
sq200	2	FALSE	NA	94.962	Dialister propionicifaciens	99.077	Dialister sp.HMT119	99	Dialister sp.HMT119	100
sq201	1	FALSE	Streptococcus salivarius	99.932	Streptococcus salivarius	99.932	NA	53	Streptococcus salivarius	74
sq202	1	FALSE	NA	83.601	NA	82.653	NA	24	NA	6
sq203	1	FALSE	Staphylococcus aureus	99.661	Staphylococcus aureus	99.661	Staphylococcus aureus	100	Staphylococcus aureus	100
sq204	1	FALSE	Peptoniphilus sp.HMT187	99.853	Peptoniphilus lacydonensis	99.514	Peptoniphilus sp.HMT187	100	Peptoniphilus sp.HMT187	100

## Sheet: B) 
# of reads	blastn_eHOMDv15.1	blastn_NCBI_16S_Microbial
5797	Peptoniphilus sp.HMT187	Peptoniphilus lacydonensis
1977	Peptoniphilus sp.HMT187	Peptoniphilus lacydonensis
1650	Peptoniphilus sp.HMT187	Peptoniphilus lacydonensis
974	Neisseriaceae [G-1] bacterium_HMT327	NA
459	Anaerococcus sp.HMT290	NA
411	Peptoniphilus sp.HMT187	Peptoniphilus lacydonensis
354	Peptoniphilus sp.HMT187	Peptoniphilus lacydonensis
331	Neisseriaceae [G-1] bacterium_HMT327	NA
327	Streptococcus pneumoniae	Streptococcus pseudopneumoniae
324	Peptoniphilus sp.HMT187	Peptoniphilus lacydonensis
305	Streptococcus pneumoniae	Streptococcus pseudopneumoniae
295	Anaerococcus sp.HMT290	NA
229	Streptococcus pneumoniae	Streptococcus pseudopneumoniae
222	Peptoniphilus sp.HMT187	Peptoniphilus lacydonensis
214	Anaerococcus sp.HMT290	NA
195	Neisseriaceae [G-1] bacterium_HMT327	NA
193	NA	Anaerococcus octavius
188	Streptococcus pneumoniae	Streptococcus pseudopneumoniae
174	Anaerococcus sp.HMT290	NA
158	Anaerococcus sp.HMT290	NA
139	NA	Anaerococcus provencensis
110	Anaerococcus sp.HMT290	NA
98	Anaerococcus sp.HMT290	NA
88	Anaerococcus sp.HMT290	NA
86	Peptoniphilus sp.HMT187	Peptoniphilus lacydonensis
82	Neisseriaceae [G-1] bacterium_HMT174	NA
78	Peptoniphilus sp.HMT187	Peptoniphilus lacydonensis
71	Actinomyces radicidentis	Actinomyces haliotis
68	NA	Dialister propionicifaciens
50	Streptococcus oralis_subsp.dentisani_clade_058	Streptococcus mitis
50	Streptococcus oralis_subsp.dentisani_clade_398	Streptococcus dentisani
49	Streptococcus infantis_clade_638	Streptococcus infantis
43	Granulicatella adiacens	NA
41	NA	Anaerococcus provencensis
33	Streptococcus pneumoniae	Streptococcus pseudopneumoniae
26	Granulicatella adiacens	NA
23	Peptoniphilus sp.HMT187	Peptoniphilus lacydonensis
16	Peptoniphilus sp.HMT187	Peptoniphilus lacydonensis
15	Neisseriaceae [G-1] bacterium_HMT174	NA
13	Streptococcus sp.HMT066	Streptococcus australis
10	Peptoniphilus sp.HMT187	Peptoniphilus lacydonensis
7	Peptoniphilus sp.HMT187	Peptoniphilus lacydonensis
5	Streptococcus sp.HMT064	Streptococcus mitis
3	Peptoniphilus sp.HMT187	Peptoniphilus lacydonensis
3	NA	Dermacoccus nishinomiyaensis
3	Anaerococcus sp.HMT290	NA
2	Peptoniphilus sp.HMT187	Peptoniphilus lacydonensis
2	Peptoniphilus sp.HMT187	Peptoniphilus lacydonensis
2	NA	Dialister propionicifaciens
1	Peptoniphilus sp.HMT187	Peptoniphilus lacydonensis

## Sheet: C) 
# of reads	blastn_eHOMDv15.1	RDPClassifier_FL_Compilation_TS
354	Corynebacterium accolens	NA
292	Corynebacterium pseudodiphtheriticum	Corynebacterium propinquum
241	Haemophilus parahaemolyticus	NA
240	Corynebacterium accolens	NA
229	Streptococcus pneumoniae	NA
221	NA	Anaerococcus octavius
193	NA	Anaerococcus octavius
188	Streptococcus pneumoniae	NA
139	NA	Anaerococcus tetradius
135	NA	Clostridiales [F-3][G-1] bacterium_HMT876
111	Haemophilus parahaemolyticus	NA
68	NA	Dialister sp.HMT119
56	NA	Anaerococcus tetradius
53	NA	Anaerococcus octavius
50	Streptococcus oralis_subsp.dentisani_clade_058	NA
47	NA	Anaerococcus tetradius
41	NA	Anaerococcus tetradius
39	NA	Clostridiales [F-3][G-1] bacterium_HMT876
33	Streptococcus pneumoniae	NA
8	NA	Centipeda periodontii
6	NA	Clostridiales [F-3][G-1] bacterium_HMT876
5	NA	Peptoniphilaceae [G-3] bacterium_HMT929
3	NA	Arsenicicoccus bolidensis
2	NA	Dialister sp.HMT119
1	Streptococcus salivarius	NA

## Sheet: D)
Reads	RDPClassifier_FL_Compilation_TS	RDPClassifier_V1V3_Supraspecies_TS
354	NA	Corynebacterium accolens
327	Streptococcus pneumoniae	Streptococcus sp.HMT064:australis:oralis_subsp.dentisani_clade_398:sp.HMT423:infantis_clade_431:infantis_clade_638:mitis:pneumoniae
305	Streptococcus pneumoniae	Streptococcus sp.HMT064:australis:oralis_subsp.dentisani_clade_398:sp.HMT423:infantis_clade_431:infantis_clade_638:mitis:pneumoniae
241	NA	Haemophilus parahaemolyticus
240	NA	Corynebacterium accolens
229	NA	Streptococcus sp.HMT064:australis:oralis_subsp.dentisani_clade_398:sp.HMT423:infantis_clade_431:infantis_clade_638:mitis:pneumoniae
188	NA	Streptococcus sp.HMT064:australis:oralis_subsp.dentisani_clade_398:sp.HMT423:infantis_clade_431:infantis_clade_638:mitis:pneumoniae
139	Anaerococcus tetradius	Anaerococcus octavius
111	NA	Haemophilus parahaemolyticus
56	Anaerococcus tetradius	Anaerococcus octavius
50	NA	Streptococcus oralis_subsp.dentisani_clade_058
47	Anaerococcus tetradius	Anaerococcus octavius
41	Anaerococcus tetradius	Anaerococcus octavius
33	NA	Streptococcus sp.HMT064:australis:oralis_subsp.dentisani_clade_398:sp.HMT423:infantis_clade_431:infantis_clade_638:mitis:pneumoniae
8	Centipeda periodontii	NA
3	Arsenicicoccus bolidensis	NA
1	NA	Streptococcus salivarius
