# Supplementary material for: Construction of habitat-specific training sets to achieve species-level assignment in 16S rRNA gene datasets
Source: Microbiome. 2020 May 15;8:65. doi: 10.1186/s40168-020-00841-w (PMC7291764; doi:10.1186/s40168-020-00841-w)
Supplement: Supplementary file 13 — Additional file 12. Original GenBank accession numbers for all the sequences compiled in the FL_Compilation_TS training set linked to their unique IDs in Additional file 11. [file 40168_2020_841_MOESM12_ESM.txt]

TS000001	LK021127.1|NR_025410.1|JN646644.1|FN645509.1|FN645524.1|HG977197.1|CP019789.1|HG977196.1
TS000002	EF587936.1
TS000003	LK021127.1|NR_025410.1|JN646644.1|FN645509.1|FN645524.1|HG977197.1|CP019789.1|HG977196.1
TS000004	AF291746.1|NR_025121.1|KM371095.1
TS000005	FN645509.1|FN645524.1|HG977197.1|CP019789.1|HG977196.1|LK021127.1|NR_025410.1|JN646644.1
TS000006	JX006076.1
TS000007	KM371087.1
TS000008	AJ278188.1
TS000009	FN645509.1|FN645524.1|HG977197.1|CP019789.1|HG977196.1|LK021127.1|NR_025410.1|JN646644.1
TS000010	NR_025736.1
TS000011	CP019789.1
TS000012	KM371079.1
TS000013	FN645509.1|FN645524.1|HG977197.1|CP019789.1|HG977196.1|LK021127.1|NR_025410.1|JN646644.1
TS000014	CP019781.1|CP019781.1
TS000015	NR_025121.1|AF291746.1|KM371095.1
TS000016	KU859917.1
TS000017	CP019781.1|CP019781.1
TS000018	EF614391.1
TS000019	KM371083.1
TS000020	KM371086.1
TS000021	FN645509.1|FN645524.1|HG977197.1|CP019789.1|HG977196.1|LK021127.1|NR_025410.1|JN646644.1
TS000022	GQ422708.1|001A28SC
TS000023	KJ639882.1
TS000024	AF373845.1
TS000025	X89110.1
TS000026	LK021127.1|JN646644.1|NR_025410.1|FN645509.1|FN645524.1|HG977197.1|CP019789.1|HG977196.1
TS000027	FN645509.1|FN645524.1|HG977197.1|CP019789.1|HG977196.1|LK021127.1|NR_025410.1|JN646644.1
TS000028	GQ422708.1|001A28SC
TS000029	AF291746.1|NR_025121.1|KM371095.1
TS000030	GU117936.1|AJ459874.1|DQ163946.1|GU118092.1|HM186825.1|HM186868.1|HM835828.1|AM936875.1|002_3433
TS000031	FJ269053.1
TS000032	HM186892.1
TS000033	HM836065.1
TS000034	GU118512.1|HM186825.1|HM835828.1|GU117936.1|AM936875.1|AJ459874.1|DQ163946.1|GU118092.1|HM186868.1|HM480264.1|002_3433
TS000035	DQ490042.1|KC431982.1|JQ408039.1|FJ593724.1
TS000036	HM480264.1|GU118092.1|HM186868.1|HM835828.1|AM936875.1|002_3433
TS000037	GU118459.1
TS000038	AB751621.1
TS000039	HM187086.1
TS000040	DQ490042.1|JQ408039.1|KC431982.1
TS000041	GU118512.1|GU118092.1|GU117936.1|HM186868.1|AJ459874.1|DQ163946.1|HM186825.1|HM480264.1|HM835828.1|AM936875.1|002_3433
TS000042	GU118054.1
TS000043	AM936901.1
TS000044	AJ459874.1|GU118092.1|GU117936.1|HM186825.1|HM186868.1|HM835828.1|AM936875.1|002_3433
TS000045	FJ593724.1|JQ408039.1|KC431982.1
TS000046	GU118288.1
TS000047	HM110470.1
TS000048	DQ163946.1|GU118092.1|GU117936.1|HM186825.1|HM186868.1|HM835828.1|AM936875.1|002_3433
TS000049	GU118509.1
TS000050	GU118512.1|HM186825.1|HM835828.1|GU117936.1|AM936875.1|AJ459874.1|DQ163946.1|002_3433|GU118092.1|HM186868.1|HM480264.1
TS000051	JN697758.1
TS000052	GU118415.1
TS000053	GU118512.1|HM186825.1|HM186868.1|HM835828.1|AM936875.1|002_3433
TS000054	AM420114.1
TS000055	DQ493433.1
TS000056	FQ658723.1
TS000057	GU118364.1
TS000058	JQ408039.1|DQ490042.1|KC431982.1|FJ593724.1
TS000059	KC432476.1
TS000060	GU118170.1
TS000061	HM480220.1
TS000062	GU118512.1|HM186825.1|GU117936.1|AJ459874.1|DQ163946.1|GU118092.1|HM186868.1|HM835828.1|AM936875.1|002_3433
TS000063	GU117986.1
TS000064	GU118241.1
TS000065	HM836991.1
TS000066	GU119149.1
TS000067	HM480263.1
TS000068	KC432570.1
TS000069	AM936612.1
TS000070	HM186957.1
TS000071	HM186909.1
TS000072	HM186581.1
TS000073	FJ593723.1
TS000074	AM936581.1
TS000075	GU117955.1
TS000076	JX680715.1
TS000077	GU117997.1
TS000078	GU118092.1|AJ459874.1|DQ163946.1|HM480264.1|GU117936.1|HM186868.1|HM186825.1|HM835828.1|AM936875.1|002_3433
TS000079	GU118324.1
TS000080	GU118665.1
TS000081	JQ794640.1
TS000082	HM187052.1
TS000083	FQ658874.1
TS000084	HM836033.1
TS000085	KC432304.1
TS000086	GU119369.1
TS000087	GU118512.1|HM186825.1|HM835828.1|GU117936.1|AJ459874.1|DQ163946.1|GU118092.1|HM186868.1|AM936875.1|HM480264.1|002_3433
TS000088	GU118517.1
TS000089	AM936613.1
TS000090	GU118369.1
TS000091	HM187353.1
TS000092	GU118328.1
TS000093	GU118409.1
TS000094	AM936911.1
TS000095	HM828738.1
TS000096	GQ097640.1
TS000097	HM830654.1
TS000098	HM830800.1
TS000099	HM450014.1
TS000100	HM828816.1
TS000101	HQ767479.1
TS000102	HM828791.1
TS000103	HM830658.1
TS000104	HQ767669.1
TS000105	HQ767476.1
TS000106	HQ770506.1
TS000107	HM828833.1
TS000108	HM830790.1
TS000109	HM830599.1
TS000110	HM830784.1
TS000111	HM830569.1
TS000112	HQ767057.1
TS000113	HQ767462.1
TS000114	JF228295.1
TS000115	HQ767007.1
TS000116	KJ606795.1
TS000117	HM830670.1
TS000118	HQ770497.1
TS000119	HM830684.1
TS000120	HM830656.1
TS000121	HQ767513.1
TS000122	HM830715.1
TS000123	HM830555.1
TS000124	HM828810.1
TS000125	HQ767660.1
TS000126	HQ767142.1
TS000127	NR_117270.1
TS000128	HQ766987.1|HQ767289.1|HQ767474.1|HQ767080.1|HQ767641.1|HQ767363.1|HQ767121.1|HQ766973.1|HQ767592.1|HQ767581.1
TS000129	JF128602.1
TS000130	HM830573.1
TS000131	HM828813.1
TS000132	HQ767706.1
TS000133	HM830681.1
TS000134	JQ977633.1
TS000135	KJ606796.1
TS000136	HQ767581.1|HQ767641.1|HQ767474.1|HQ766987.1|HQ767080.1|HQ767289.1|HQ767363.1|HQ767121.1|HQ767592.1|HQ766973.1
TS000137	JF198460.1
TS000138	HQ767440.1
TS000139	HQ767425.1
TS000140	HM830686.1
TS000141	HQ767584.1
TS000142	HM830797.1
TS000143	HQ767081.1
TS000144	HM828750.1
TS000145	HM278485.1
TS000146	HM828817.1
TS000147	HM828800.1
TS000148	HM332517.1
TS000149	HQ767346.1
TS000150	HQ767079.1
TS000151	HQ770264.1
TS000152	HQ767074.1
TS000153	HQ767096.1
TS000154	LC076708.1
TS000155	JN023454.1
TS000156	HQ767653.1
TS000157	HQ767121.1|HQ767363.1|HQ767289.1|HQ767080.1|HQ767581.1|HQ767592.1
TS000158	HQ767474.1|HQ766973.1|HQ766987.1|HQ767289.1|HQ767641.1|HQ767363.1|HQ767080.1|HQ767581.1|HQ767592.1
TS000159	HM828804.1
TS000160	HM830640.1
TS000161	HM830808.1
TS000162	HQ766965.1
TS000163	HQ767499.1
TS000164	HQ767272.1
TS000165	HM828737.1|003_0566|KJ606797.1
TS000166	HM830548.1
TS000167	HQ767100.1
TS000168	HM830706.1
TS000169	JN023566.1|Z23157.1
TS000170	HM830778.1
TS000171	HM830594.1
TS000172	HM830754.1
TS000173	HM830801.1
TS000174	HQ767641.1|HQ767363.1|HQ767121.1|HQ767474.1|HQ766987.1|HQ767289.1|HQ767080.1|HQ766973.1|HQ767581.1|HQ767592.1
TS000175	HM828785.1
TS000176	KJ606799.1
TS000177	KJ606797.1|HM828737.1|003_0566
TS000178	HQ767433.1
TS000179	JF135597.1
TS000180	HM830601.1
TS000181	JN023442.1
TS000182	HQ767120.1
TS000183	EF019785.1
TS000184	HM828819.1
TS000185	HM828755.1
TS000186	HM830581.1
TS000187	KR922187.1|KR922186.1
TS000188	HM830553.1
TS000189	HM828749.1
TS000190	HQ766987.1|HQ767289.1|HQ767474.1|HQ767080.1|HQ767641.1|HQ766973.1|HQ767592.1|HQ767363.1|HQ767581.1
TS000191	HQ767592.1|HQ766987.1|HQ767080.1|HQ767289.1|HQ767474.1|HQ767641.1|HQ767581.1|HQ767363.1|HQ767121.1|HQ766973.1
TS000192	HM828737.1|003_0566|KJ606797.1
TS000193	HM830722.1
TS000194	HM830815.1
TS000195	HM830690.1
TS000196	JF214495.1
TS000197	HQ767408.1
TS000198	HQ767474.1|HQ766987.1|HQ767289.1|HQ766973.1|HQ767641.1|HQ767363.1|HQ767080.1|HQ767581.1|HQ767592.1
TS000199	HQ767371.1
TS000200	HQ767397.1
TS000201	HM830818.1
TS000202	JQ977308.1
TS000203	HM830570.1
TS000204	HM830810.1
TS000205	HQ767399.1
TS000206	HQ767080.1|HQ766987.1|HQ767289.1|HQ767474.1|HQ767641.1|HQ767592.1|HQ767363.1|HQ767121.1|HQ767581.1|HQ766973.1
TS000207	HQ767641.1|HQ767363.1|HQ767474.1|HQ766987.1|HQ767289.1|HQ767080.1|HQ766973.1|HQ767581.1|HQ767592.1
TS000208	HM830572.1
TS000209	HM830688.1
TS000210	HM830736.1
TS000211	HQ767140.1
TS000212	Z23157.1|JN023566.1
TS000213	HQ767715.1
TS000214	HM828799.1
TS000215	HQ767048.1
TS000216	HQ767009.1
TS000217	HM830588.1
TS000218	KR922187.1|KR922186.1
TS000219	HM828779.1
TS000220	HM830764.1
TS000221	HM830578.1
TS000222	HM839455.1
TS000223	HM839462.1
TS000224	HM839438.1
TS000225	HM839487.1|004_9487
TS000226	HM845977.1
TS000227	JF176821.1
TS000228	HM839487.1|004_9487
TS000229	KF107879.1
TS000230	JF216191.1
TS000231	JX221824.1|JX222681.1
TS000232	HM309259.1
TS000233	HQ717391.1
TS000234	KF070058.1
TS000235	KC408599.1|GQ080032.1
TS000236	GQ077476.1
TS000237	JQ815204.1
TS000238	JF111280.1
TS000239	GQ077018.1
TS000240	HM559131.1|JQ088448.1|HM558385.1|HM558584.1|HM305693.1
TS000241	JF203077.1
TS000242	JQ247328.1
TS000243	HM324448.1
TS000244	HM324274.1
TS000245	JF216286.1
TS000246	JF219174.1
TS000247	GQ082325.1
TS000248	GU176412.1
TS000249	HM248582.1
TS000250	GQ111953.1
TS000251	HM324624.1
TS000252	JQ638586.1|KM281500.1
TS000253	HM559131.1|HM305693.1|JQ088448.1|HM558385.1|HM558584.1
TS000254	HM332324.1
TS000255	HM324649.1
TS000256	KF070261.1
TS000257	GQ077106.1
TS000258	HM324728.1
TS000259	JF216607.1
TS000260	KF069117.1
TS000261	MF988732.1
TS000262	JF229370.1
TS000263	FN393790.1
TS000264	JF274875.1|JF274890.1|JF274876.1|JF274880.1|JF274873.1|JF274878.1|JF274896.1|JF274877.1|JF274889.1|JF274871.1|JF274884.1|JF274874.1|JF274881.1|JF274879.1|JF274872.1|JF274886.1|JF274907.1|JF274888.1|JF274887.1|JF274892.1|JF274906.1|JF274908.1|JF274885.1|KU143979.1|GQ058916.1
TS000265	HM307132.1
TS000266	HM558870.1
TS000267	HM323766.1
TS000268	HM324668.1
TS000269	JF072492.1
TS000270	KF069356.1
TS000271	GQ027241.1
TS000272	GQ077178.1
TS000273	JQ088448.1|HM559131.1
TS000274	HM314628.1
TS000275	GQ008046.1
TS000276	GQ158504.1|HQ860687.1|GQ080234.1
TS000277	JF215260.1
TS000278	HM324645.1
TS000279	GQ080385.1
TS000280	KF440332.1
TS000281	KF070212.1
TS000282	JF209359.1
TS000283	HM558910.1|HM558852.1|HM558796.1|HM558480.1|HM273652.1
TS000284	HM324667.1
TS000285	HM558310.1
TS000286	HM323845.1
TS000287	HM324288.1
TS000288	KC128838.1
TS000289	GQ078928.1
TS000290	KF070121.1
TS000291	HM333579.1
TS000292	GQ078955.1
TS000293	JF195611.1
TS000294	GQ079469.1
TS000295	GQ077176.1
TS000296	KJ454072.1
TS000297	KC456554.1
TS000298	HM314757.1
TS000299	HM276108.1
TS000300	HM275419.1
TS000301	KF841201.1
TS000302	JX221824.1|JX222681.1
TS000303	JF105742.1
TS000304	GQ008541.1
TS000305	HM314562.1
TS000306	KF070296.1
TS000307	JF216333.1
TS000308	JF125583.1
TS000309	GQ031722.1
TS000310	JF215948.1
TS000311	HM316335.1
TS000312	HM275983.1
TS000313	JF202902.1
TS000314	HM325092.1
TS000315	HM344566.1
TS000316	GQ129961.1
TS000317	KU986669.1|KJ401075.1
TS000318	JF111201.1
TS000319	HM324604.1
TS000320	JF216792.1
TS000321	HM323873.1
TS000322	KF070050.1
TS000323	HM324660.1
TS000324	HM258873.1
TS000325	KY962740.1|GQ076908.1
TS000326	HM286885.1
TS000327	HM250920.1
TS000328	HM324555.1
TS000329	HM558285.1
TS000330	GQ027312.1
TS000331	FJ263923.1|JF231624.1|HM558808.1|KC172007.1|FJ529917.1
TS000332	HM559153.1
TS000333	HM324375.1
TS000334	JF133868.1
TS000335	HM312720.1
TS000336	KF114461.1|HM558612.1|JN228323.1|FJ860882.1|HM558857.1|HM558511.1|GQ031707.1|HE979853.1|HQ806622.1
TS000337	JF274875.1|JF274890.1|JF274873.1|JF274877.1|JF274884.1|JF274881.1|JF274889.1|JF274879.1|JF274878.1|JF274872.1|JF274871.1|JF274876.1|JF274907.1|JF274896.1|JF274880.1|JF274887.1|JF274886.1|JF274888.1|JF274874.1|JF274906.1|JF274908.1|JF274892.1|JF274885.1|KU143979.1|GQ058916.1
TS000338	GQ081681.1
TS000339	GQ080330.1|EU373343.1|JQ638577.1
TS000340	HM251586.1
TS000341	GQ081115.1
TS000342	HM324727.1
TS000343	GQ099133.1
TS000344	JF217250.1
TS000345	JQ638586.1|KM281500.1
TS000346	JF216752.1
TS000347	JQ088448.1|HM558385.1|HM558584.1|HM559131.1|HM305693.1
TS000348	HM276170.1
TS000349	EU467982.1
TS000350	KJ401076.1
TS000351	JN832944.1|GQ079938.1|GQ080424.1
TS000352	KJ401057.1
TS000353	HM558480.1|HM558910.1|HM558852.1|HM558796.1|HM273652.1
TS000354	HM324530.1
TS000355	HM324718.1
TS000356	GQ079470.1
TS000357	HM274604.1
TS000358	GQ007531.1
TS000359	GQ080424.1
TS000360	HM314682.1
TS000361	GQ076848.1
TS000362	HM825396.1
TS000363	FR744788.1
TS000364	JF228642.1
TS000365	JF138626.1
TS000366	GU188944.1
TS000367	HQ860682.1
TS000368	HM248496.1
TS000369	FN393793.1
TS000370	HM558584.1|JQ088448.1|HM558385.1|HM559131.1|HM305693.1
TS000371	HM247263.1
TS000372	HM830448.1
TS000373	JF274875.1|JF274890.1|JF274873.1|JF274878.1|JF274876.1|JF274896.1|JF274880.1|JF274877.1|JF274889.1|JF274871.1|JF274884.1|JF274881.1|JF274879.1|JF274872.1|JF274874.1|JF274886.1|JF274907.1|JF274888.1|JF274887.1|JF274892.1|JF274906.1|JF274908.1|JF274885.1|KU143979.1|GQ058916.1
TS000374	HQ860684.1
TS000375	JN882032.1
TS000376	EU567051.2
TS000377	KF817626.1
TS000378	HM324382.1
TS000379	GQ082314.1
TS000380	JF231664.1
TS000381	HM324443.1
TS000382	GQ105267.1
TS000383	KM391414.1
TS000384	HM275957.1
TS000385	KF067986.1
TS000386	HM324717.1
TS000387	JF216867.1
TS000388	GQ031691.1
TS000389	HM324662.1
TS000390	HM324589.1
TS000391	HM324351.1
TS000392	HM274442.1
TS000393	HM558676.1
TS000394	JF217014.1
TS000395	GQ007802.1
TS000396	GQ415369.1
TS000397	HM324376.1
TS000398	KF831408.1
TS000399	JN544161.1
TS000400	JF111171.1
TS000401	HM314765.1
TS000402	JF188053.1
TS000403	HM335570.1
TS000404	JF221066.1
TS000405	JF237871.1
TS000406	HM324937.1
TS000407	GQ105223.1
TS000408	JF217955.1
TS000409	FJ860882.1|HM558612.1|HM558857.1|HM558511.1|GQ031707.1
TS000410	HM324547.1
TS000411	HM286615.1
TS000412	JF216891.1
TS000413	HM314770.1
TS000414	KP192006.1
TS000415	JF274875.1|JF274890.1|JF274873.1|JF274877.1|JF274889.1|JF274878.1|JF274872.1|JF274871.1|JF274876.1|JF274888.1|JF274896.1|JF274880.1|JF274884.1|JF274874.1|JF274881.1|JF274879.1|JF274907.1|JF274887.1|JF274886.1|JF274908.1|JF274906.1|JF274892.1|JF274885.1|KU143979.1|GQ058916.1
TS000416	KF114461.1|HM558612.1|HM558857.1|JN228323.1|FJ860882.1|HM558511.1|GQ031707.1|HE979853.1|HQ806622.1
TS000417	HM324573.1
TS000418	GQ025631.1
TS000419	GQ078934.1
TS000420	EU252078.1
TS000421	JF209315.1
TS000422	JF105804.1
TS000423	HM324409.1
TS000424	HM314726.1
TS000425	JF147560.1
TS000426	HM324468.1
TS000427	HM828692.1
TS000428	GQ106935.1
TS000429	EU841483.1|HQ860687.1
TS000430	NR_026209.1|KM281499.1|KX953868.1
TS000431	FJ373029.1
TS000432	KF070283.1
TS000433	KU143992.1
TS000434	JF237575.1
TS000435	GQ025629.1
TS000436	KF114461.1|JN228323.1|HQ806622.1|HM558612.1|HM558857.1|HM558511.1|GQ031707.1
TS000437	GQ081588.1
TS000438	KF075296.1
TS000439	JX222972.1
TS000440	HM318990.1
TS000441	KF095299.1
TS000442	JF213409.1
TS000443	JF128343.1
TS000444	HM324434.1
TS000445	GQ077247.1
TS000446	JF216650.1
TS000447	GQ079565.1
TS000448	HM282074.1
TS000449	JX997899.1
TS000450	JF218615.1
TS000451	HM251945.1
TS000452	JF224482.1
TS000453	HM838993.1
TS000454	KF070387.1
TS000455	HM282199.1
TS000456	HM324281.1
TS000457	KP742998.1
TS000458	KF818627.1
TS000459	JF225851.1
TS000460	KF848508.1
TS000461	HM324378.1
TS000462	HM324478.1
TS000463	HM297523.1
TS000464	JF217056.1
TS000465	JF118612.1
TS000466	HM314730.1
TS000467	JF218848.1
TS000468	HM314795.1
TS000469	HM324328.1
TS000470	GQ080234.1|GQ158504.1|KC178575.1|HQ860687.1
TS000471	JF105770.1
TS000472	HM324541.1
TS000473	JF032340.1
TS000474	FJ938120.1|KP790045.1|GQ080234.1|AY730715.1
TS000475	HM250714.1
TS000476	JN882042.1|KF817638.1
TS000477	EU545154.1
TS000478	JF274875.1|JF274890.1|JF274873.1|JF274887.1|JF274877.1|JF274908.1|JF274884.1|JF274874.1|JF274881.1|JF274886.1|JF274889.1|JF274879.1|JF274878.1|JF274872.1|JF274871.1|JF274876.1|JF274907.1|JF274888.1|JF274896.1|JF274880.1|JF274906.1|JF274892.1|JF274885.1|KU143979.1|GQ058916.1
TS000479	HM314710.1
TS000480	HM275755.1
TS000481	KF070091.1
TS000482	HM286624.1
TS000483	JF153052.1
TS000484	JQ236850.1
TS000485	JF274875.1|JF274890.1|JF274876.1|JF274873.1|JF274878.1|JF274880.1|JF274877.1|JF274896.1|JF274884.1|JF274881.1|JF274889.1|JF274871.1|JF274874.1|JF274879.1|JF274872.1|JF274886.1|JF274907.1|JF274888.1|JF274887.1|JF274892.1|JF274906.1|JF274908.1|JF274885.1|KU143979.1|GQ058916.1
TS000486	HM278340.1
TS000487	KX817896.1
TS000488	JF274906.1|JF274875.1|JF274890.1|JF274873.1|JF274887.1|JF274877.1|JF274884.1|JF274881.1|JF274886.1|JF274892.1|JF274889.1|JF274879.1|JF274878.1|JF274872.1|JF274871.1|JF274876.1|JF274907.1|JF274896.1|JF274880.1|JF274885.1|JF274888.1|JF274908.1|JF274874.1|KU143979.1|GQ058916.1
TS000489	JF091017.1
TS000490	JQ247323.1
TS000491	KF070043.1
TS000492	HM830316.1
TS000493	LN833525.1
TS000494	GQ031930.1
TS000495	GQ059145.1
TS000496	HM324602.1
TS000497	HM324502.1
TS000498	HM324688.1
TS000499	HM324582.1
TS000500	GQ081587.1
TS000501	HM250770.1
TS000502	HM825403.1
TS000503	HM315985.1
TS000504	HM324455.1
TS000505	JF202970.1
TS000506	HM305658.1
TS000507	HM324312.1
TS000508	GQ078891.1
TS000509	GQ080313.1
TS000510	JF111203.1
TS000511	JF187993.1
TS000512	JF274875.1|JF274890.1|JF274873.1|JF274877.1|JF274878.1|JF274871.1|JF274876.1|JF274896.1|JF274880.1|JF274884.1|JF274881.1|JF274889.1|JF274879.1|JF274872.1|JF274886.1|JF274907.1|JF274888.1|JF274887.1|JF274874.1|JF274892.1|JF274906.1|JF274908.1|JF274885.1|KU143979.1|GQ058916.1
TS000513	JF274875.1|JF274890.1|JF274873.1|JF274877.1|JF274889.1|JF274878.1|JF274872.1|JF274871.1|JF274876.1|JF274896.1|JF274880.1|JF274884.1|JF274881.1|JF274879.1|JF274907.1|JF274888.1|JF274887.1|JF274874.1|JF274886.1|JF274906.1|JF274908.1|JF274892.1|JF274885.1|KU143979.1|GQ058916.1
TS000514	HM218190.1
TS000515	JF274875.1|JF274890.1|JF274873.1|JF274878.1|JF274876.1|JF274877.1|JF274896.1|JF274880.1|JF274884.1|JF274881.1|JF274889.1|JF274871.1|JF274879.1|JF274872.1|JF274874.1|JF274886.1|JF274907.1|JF274888.1|JF274887.1|JF274892.1|JF274906.1|JF274908.1|JF274885.1|KU143979.1|GQ058916.1
TS000516	JF108021.1
TS000517	KY962740.1|GQ076908.1
TS000518	JF233151.1
TS000519	JF107321.1
TS000520	JF274875.1|JF274890.1|JF274873.1|JF274877.1|JF274878.1|JF274876.1|JF274884.1|JF274881.1|JF274871.1|JF274896.1|JF274880.1|JF274889.1|JF274879.1|JF274872.1|JF274886.1|JF274907.1|JF274888.1|JF274887.1|JF274874.1|JF274892.1|JF274906.1|JF274908.1|JF274885.1|KU143979.1|GQ058916.1
TS000521	JF202596.1
TS000522	JF133731.1
TS000523	JF231275.1
TS000524	GQ059385.1
TS000525	HM334552.1
TS000526	HM257160.1
TS000527	HM314791.1
TS000528	JF217011.1
TS000529	GQ079525.1
TS000530	KF107883.1
TS000531	HM250783.1
TS000532	HM324712.1
TS000533	KF114461.1|JN228323.1|HQ806622.1|HM558612.1|HM558857.1|HM558511.1
TS000534	JN032363.1
TS000535	HM559030.1
TS000536	GQ080288.1
TS000537	HM324696.1
TS000538	JF138498.1
TS000539	HM324616.1
TS000540	HM258217.1
TS000541	HM324639.1
TS000542	HM288132.1
TS000543	JF203181.1
TS000544	HM324315.1
TS000545	HM258146.1
TS000546	JF215183.1
TS000547	GQ082051.1
TS000548	HM324496.1
TS000549	GQ080365.1
TS000550	HM324414.1
TS000551	HM324345.1
TS000552	HM251814.1
TS000553	JF274875.1|JF274890.1|JF274873.1|JF274877.1|JF274884.1|JF274881.1|JF274878.1|JF274876.1|JF274879.1|JF274871.1|JF274896.1|JF274880.1|JF274886.1|JF274889.1|JF274872.1|JF274907.1|JF274887.1|JF274892.1|JF274888.1|JF274874.1|JF274906.1|JF274908.1|JF274885.1|KU143979.1|GQ058916.1
TS000554	KF069318.1
TS000555	JF216839.1
TS000556	HM324513.1
TS000557	JF203086.1
TS000558	KF090832.1
TS000559	JF133903.1
TS000560	KP296203.1|KT159356.1
TS000561	KF848507.1
TS000562	MF767515.1
TS000563	JF218578.1
TS000564	JQ236849.1
TS000565	GQ032145.1
TS000566	HM324518.1
TS000567	HM335281.1
TS000568	KJ867435.1
TS000569	GQ058916.1|JF274875.1|JF274890.1|JF274873.1|JQ638574.1|JF274887.1|FJ263924.1|JF274877.1|JF274908.1|JF274884.1|JF274874.1|JF274881.1|JF274886.1|JF274889.1|JF274879.1|JX966447.1|JF274878.1|JF274872.1|JF274871.1|JF274876.1|JF274907.1|JF274888.1|JF274896.1|FN393790.1|JF274880.1|JF274906.1|JF274892.1|JF274885.1
TS000570	KF114461.1|HM558511.1|JN228323.1|FJ860882.1|HM558612.1|HM558857.1|GQ031707.1|HE979853.1|HQ806622.1
TS000571	HM558765.1
TS000572	JF120317.1
TS000573	JF203502.1
TS000574	FJ674741.1
TS000575	GQ080299.1
TS000576	JF218103.1
TS000577	JF216993.1
TS000578	HM324387.1
TS000579	HM314692.1
TS000580	HM248896.1
TS000581	JF216788.1
TS000582	JF216673.1
TS000583	JF145720.1
TS000584	HM811352.1
TS000585	HM324493.1
TS000586	GQ079938.1
TS000587	HM324581.1
TS000588	HM825412.1
TS000589	HM314734.1
TS000590	HM340532.1
TS000591	KF070203.1
TS000592	HM559068.1
TS000593	HM825368.1
TS000594	HQ860488.1|GQ079572.1|KU977288.1
TS000595	JF218260.1
TS000596	HM558927.1
TS000597	HM558609.1
TS000598	HM324608.1
TS000599	JF231889.1
TS000600	HM255555.1
TS000601	KC408599.1
TS000602	GQ081696.1
TS000603	HM324585.1
TS000604	HM323955.1
TS000605	GQ079475.1
TS000606	JF234933.1
TS000607	KF228920.1
TS000608	HM334767.1
TS000609	HM061142.1
TS000610	JF508420.1
TS000611	GQ009746.1
TS000612	GU120558.1
TS000613	HM319075.1
TS000614	HM126899.1
TS000615	HM314688.1
TS000616	FR749854.1
TS000617	GQ059175.1
TS000618	HM276097.1
TS000619	HM333656.1
TS000620	DQ341260.1
TS000621	GQ058938.1
TS000622	HM273429.1
TS000623	JF217155.1
TS000624	HM252024.1
TS000625	KF228924.1|GQ008236.1|KC853177.1
TS000626	JF203881.1
TS000627	GQ080358.1
TS000628	JF216605.1
TS000629	KF075358.1
TS000630	HM324509.1
TS000631	AY622236.1
TS000632	HM830360.1
TS000633	HM314581.1
TS000634	HM332456.1
TS000635	GQ079093.1|HE979853.1
TS000636	HM558943.1
TS000637	KF103861.1
TS000638	EU567047.2
TS000639	JX407257.1|KP742995.1
TS000640	HQ860488.1|GQ079572.1
TS000641	GQ077168.1
TS000642	HM558690.1|GQ009272.1
TS000643	GQ025532.1
TS000644	HM314594.1
TS000645	HM324556.1
TS000646	JF274875.1|JF274890.1|JF274873.1|JF274889.1|JF274878.1|JF274876.1|JF274896.1|JF274880.1|JF274877.1|JF274872.1|JF274871.1|JF274884.1|JF274874.1|JF274881.1|JF274879.1|JF274907.1|JF274888.1|JF274887.1|JF274886.1|JF274906.1|JF274908.1|JF274892.1|JF274885.1|KU143979.1|GQ058916.1
TS000647	KF070081.1
TS000648	JN644577.1
TS000649	GQ082401.1
TS000650	GQ077175.1
TS000651	JF218446.1
TS000652	GQ077031.1
TS000653	HM335382.1
TS000654	JF274890.1|JF274873.1|JF274881.1|JF274892.1|JF274876.1|JF274875.1|JF274877.1|JF274884.1|JF274878.1|JF274886.1|JF274879.1|JF274871.1|JF274896.1|JF274880.1|JF274906.1|JF274887.1|JF274889.1|JF274872.1|JF274907.1|JF274885.1|JF274888.1|JF274908.1|JF274874.1|KU143979.1|GQ058916.1
TS000655	GQ077137.1
TS000656	HM335378.1
TS000657	KJ453915.1
TS000658	DQ310730.1
TS000659	KC120642.1
TS000660	HM276185.1
TS000661	GQ076858.1
TS000662	GQ077091.1
TS000663	KF067154.1
TS000664	GQ080264.1
TS000665	HM285384.1
TS000666	JF274906.1|JF274875.1|JF274890.1|JF274873.1|JF274887.1|JF274877.1|JF274884.1|JF274885.1|JF274881.1|JF274886.1|JF274892.1|JF274889.1|JF274879.1|JF274878.1|JF274872.1|JF274871.1|JF274876.1|JF274907.1|JF274896.1|JF274880.1|JF274888.1|JF274908.1|JF274874.1|KU143979.1|GQ058916.1
TS000667	HM334259.1
TS000668	KR027002.1
TS000669	HM324612.1
TS000670	HM558448.1
TS000671	HM251581.1
TS000672	JX225091.1
TS000673	KU515020.1
TS000674	HM276050.1
TS000675	HM298315.1
TS000676	KF993657.1
TS000677	HM257942.1
TS000678	JF130535.1
TS000679	GQ076868.1
TS000680	KF070149.1
TS000681	HM248860.1
TS000682	HM251713.1
TS000683	HM329348.1
TS000684	GQ079948.1
TS000685	HM286729.1
TS000686	HM324308.1
TS000687	JF140882.1
TS000688	EU468043.1
TS000689	HM264998.1|JF110984.1
TS000690	KJ140084.1
TS000691	HM285648.1
TS000692	HM314735.1
TS000693	GQ246678.1
TS000694	KF114461.1|GQ031707.1|JN228323.1|FJ860882.1|HM558612.1|HM558857.1|HM558511.1
TS000695	JF274875.1|JF274890.1|JF274873.1|JF274887.1|JF274877.1|JF274884.1|JF274881.1|JF274886.1|JF274889.1|JF274879.1|JF274878.1|JF274872.1|JF274871.1|JF274876.1|JF274907.1|JF274896.1|JF274880.1|JF274888.1|JF274906.1|JF274908.1|JF274874.1|JF274892.1|JF274885.1|KU143979.1|GQ058916.1
TS000696	JF233664.1
TS000697	HM558853.1
TS000698	HM336934.1
TS000699	DQ289068.1|KU143979.1|FN393792.1|KU933322.1
TS000700	JF196700.1
TS000701	GQ079569.1
TS000702	JQ638574.1|KU143979.1|GQ058916.1
TS000703	GQ078939.1
TS000704	HM314676.1
TS000705	GQ007728.1
TS000706	HM256889.1
TS000707	JF219495.1
TS000708	HM276024.1
TS000709	EU467954.1
TS000710	JF196918.1
TS000711	HM286100.1
TS000712	HM811324.1
TS000713	GQ079106.1
TS000714	HM250444.1
TS000715	JF216495.1
TS000716	HM324726.1
TS000717	KF107613.1
TS000718	HM276182.1
TS000719	GQ009697.1
TS000720	EU304257.1
TS000721	GQ080351.1
TS000722	HM558926.1
TS000723	JF132782.1
TS000724	HM314743.1
TS000725	JF198154.1
TS000726	KF082994.1
TS000727	HM324665.1
TS000728	GQ077013.1
TS000729	JF197206.1
TS000730	HM324494.1
TS000731	HM825213.1
TS000732	HM324431.1
TS000733	HM344405.1
TS000734	JF237449.1
TS000735	GQ079039.1
TS000736	EU468009.1
TS000737	HM256280.1
TS000738	JF096951.1
TS000739	GQ415371.1
TS000740	JF107288.1
TS000741	JF218212.1
TS000742	HM559103.1
TS000743	FJ529917.1|KC172007.1|HM558808.1|JF231624.1
TS000744	HM186870.1
TS000745	GQ078904.1
TS000746	JF146878.1
TS000747	KF070109.1
TS000748	JF216604.1
TS000749	JF217984.1
TS000750	HM278367.1
TS000751	HM558313.1
TS000752	KF070183.1
TS000753	HM324278.1
TS000754	HM314632.1
TS000755	GQ077016.1
TS000756	JF218640.1
TS000757	GQ081671.1|KT216589.1|KJ548881.1|HM559218.1
TS000758	HM324296.1
TS000759	HM308865.1
TS000760	KF069436.1
TS000761	GQ079930.1
TS000762	HM284597.1
TS000763	JQ247319.1
TS000764	AB859068.1
TS000765	HM558702.1|HM324371.1
TS000766	JQ247325.1|HM324371.1|KR085813.1|JN228325.1|HM558702.1|DQ279315.1|DQ279314.1
TS000767	GQ077160.1
TS000768	JQ247325.1|KF817638.1|HM324371.1
TS000769	KF228932.1|GQ487934.1|HM247257.1|HQ860484.1|JQ638583.1
TS000770	GQ487934.1|JQ638583.1|HQ860484.1
TS000771	KF228932.1
TS000772	DQ279315.1|KF817638.1|HM324371.1
TS000773	JQ638582.1
TS000774	GQ106267.1
TS000775	HM828721.1
TS000776	JF274875.1|JF274890.1|JF274873.1|JF274877.1|JF274884.1|JF274881.1|JF274886.1|JF274879.1|JF274878.1|JF274871.1|JF274876.1|JF274896.1|JF274880.1|JF274887.1|JF274889.1|JF274872.1|JF274907.1|JF274892.1|JF274888.1|JF274906.1|JF274908.1|JF274874.1|JF274885.1|KU143979.1|GQ058916.1
TS000777	JF274890.1|JF274873.1|JF274881.1|JF274876.1|JF274875.1|JF274877.1|JF274884.1|JF274878.1|JF274879.1|JF274871.1|JF274896.1|JF274880.1|JF274886.1|JF274892.1|JF274889.1|JF274872.1|JF274907.1|JF274887.1|JF274888.1|JF274874.1|JF274906.1|JF274908.1|JF274885.1|KU143979.1|GQ058916.1
TS000778	JF218310.1
TS000779	HM314636.1
TS000780	GQ031686.1
TS000781	KF070341.1
TS000782	HM323860.1
TS000783	JF274875.1|JF274890.1|JF274874.1|JF274876.1|JF274880.1|JF274873.1|JF274889.1|JF274878.1|JF274896.1|JF274877.1|JF274872.1|JF274871.1|JF274888.1|JF274884.1|JF274881.1|JF274879.1|JF274907.1|JF274887.1|JF274908.1|JF274886.1|JF274906.1|JF274892.1|JF274885.1|KU143979.1|GQ058916.1
TS000784	HM324426.1
TS000785	KF070273.1
TS000786	HM558886.1
TS000787	HM314750.1
TS000788	HM275912.1
TS000789	JF209416.1
TS000790	JF072485.1
TS000791	JF203169.1
TS000792	KF817753.1
TS000793	KP192014.1
TS000794	KF836535.1
TS000795	JF111053.1
TS000796	EU468076.1
TS000797	JF216937.1
TS000798	HM559190.1
TS000799	AM295822.1
TS000800	KF107657.1
TS000801	HM324552.1
TS000802	HM307935.1
TS000803	GQ079549.1
TS000804	HM276200.1
TS000805	HM324355.1
TS000806	JF217064.1
TS000807	HM335214.1
TS000808	AY237406.1
TS000809	JF922425.1
TS000810	HM558654.1
TS000811	GQ076821.1
TS000812	HM830274.1
TS000813	EU703475.1|KF228924.1|GQ008236.1
TS000814	HM324644.1
TS000815	HM258038.1
TS000816	GQ009505.1
TS000817	HM264629.1
TS000818	HM324000.1
TS000819	HM314586.1
TS000820	HM828683.1
TS000821	GQ079534.1|HE979853.1
TS000822	HM251605.1
TS000823	JF203211.1
TS000824	HM822556.1
TS000825	JF935111.1
TS000826	GQ059155.1
TS000827	JF239325.1
TS000828	HM314608.1
TS000829	HM250013.1
TS000830	HM830462.1
TS000831	HM324583.1
TS000832	HM273318.1
TS000833	JF274890.1|JF274873.1|JF274876.1|JF274875.1|JF274878.1|JF274877.1|JF274881.1|JF274896.1|JF274880.1|JF274884.1|JF274889.1|JF274871.1|JF274879.1|JF274872.1|JF274874.1|JF274886.1|JF274892.1|JF274907.1|JF274888.1|JF274887.1|JF274906.1|JF274908.1|JF274885.1|KU143979.1|GQ058916.1
TS000834	JF216419.1
TS000835	JF274890.1|JF274876.1|JF274875.1|JF274873.1|JF274878.1|JF274880.1|JF274877.1|JF274881.1|JF274896.1|JF274884.1|JF274889.1|JF274871.1|JF274874.1|JF274879.1|JF274872.1|JF274886.1|JF274892.1|JF274907.1|JF274888.1|JF274887.1|JF274906.1|JF274908.1|JF274885.1|KU143979.1|GQ058916.1
TS000836	GQ077131.1
TS000837	GQ079048.1
TS000838	HM558697.1
TS000839	HM324253.1
TS000840	GQ008763.1
TS000841	GQ077153.1
TS000842	KF098292.1
TS000843	HM844706.1
TS000844	FJ674292.1
TS000845	KF070173.1
TS000846	JF234907.1
TS000847	GQ076859.1
TS000848	HM325122.1
TS000849	HM324465.1
TS000850	HM324572.1
TS000851	JF225844.1
TS000852	GQ059183.1
TS000853	GQ033218.1
TS000854	HM343740.1
TS000855	HM334624.1
TS000856	HM324598.1
TS000857	HM811226.1
TS000858	AY661997.1
TS000859	HM276184.1
TS000860	GQ079121.1
TS000861	GQ082138.1
TS000862	JF231970.1
TS000863	HM257957.1
TS000864	JF209154.1
TS000865	HM558852.1|HM558910.1|HM558796.1|HM558480.1|HM273652.1
TS000866	HM301838.1
TS000867	JQ769939.1
TS000868	HM558946.1
TS000869	HM830541.1
TS000870	GQ080404.1
TS000871	JF274890.1|JF274876.1|JF274875.1|JF274873.1|JF274878.1|JF274880.1|JF274877.1|JF274881.1|JF274896.1|JF274884.1|JF274889.1|JF274871.1|JF274874.1|JF274879.1|JF274872.1|JF274886.1|JF274892.1|JF274907.1|JF274888.1|JF274887.1|JF274906.1|JF274908.1|JF274885.1|KU143979.1|GQ058916.1
TS000872	HM256386.1
TS000873	HM324407.1
TS000874	HM273639.1
TS000875	AY212757.1
TS000876	HM335554.1
TS000877	HM257938.1
TS000878	JF203176.1
TS000879	HM323983.1
TS000880	JQ638582.1|AB859068.1|GQ079564.1
TS000881	HM324603.1
TS000882	GQ032447.1
TS000883	HM558690.1|GQ009272.1
TS000884	HM558793.1
TS000885	HM308454.1
TS000886	HM258182.1
TS000887	JF274875.1|JF274890.1|JF274873.1|JF274877.1|JF274884.1|JF274881.1|JF274879.1|JF274878.1|JF274871.1|JF274876.1|JF274896.1|JF274880.1|JF274886.1|JF274889.1|JF274872.1|JF274907.1|JF274887.1|JF274888.1|JF274874.1|JF274892.1|JF274906.1|JF274908.1|JF274885.1|KU143979.1|GQ058916.1
TS000888	KC853177.1|GQ008236.1
TS000889	HM251764.1
TS000890	KF070133.1
TS000891	HM285782.1
TS000892	KF070042.1
TS000893	KF108243.1
TS000894	JF215949.1
TS000895	HE662652.1|GQ080404.1|GQ105267.1|GQ106935.1|HM247257.1
TS000896	JF111021.1
TS000897	JF216844.1
TS000898	HM324418.1
TS000899	JF209777.1
TS000900	HM324599.1
TS000901	KF075484.1
TS000902	HM324586.1
TS000903	GQ033202.1
TS000904	GQ099370.1
TS000905	HM324618.1
TS000906	GQ080344.1
TS000907	GQ080350.1
TS000908	FJ373027.1
TS000909	HM314776.1
TS000910	HM248424.1
TS000911	HQ806373.1
TS000912	GQ076365.1
TS000913	HM258065.1
TS000914	JN616234.1
TS000915	GQ059457.1
TS000916	HQ860474.1
TS000917	HM332655.1
TS000918	HM854251.1
TS000919	JF215977.1
TS000920	EU304251.1
TS000921	KP985679.1
TS000922	HM278257.1
TS000923	JF231892.1
TS000924	GQ358471.1
TS000925	GQ079560.1
TS000926	GQ077023.1
TS000927	KF818656.1
TS000928	GQ077438.1
TS000929	KF069423.1
TS000930	HM250547.1
TS000931	HM314693.1
TS000932	HM308930.1
TS000933	JF231638.1
TS000934	FJ405317.1
TS000935	KF841229.1
TS000936	HM324543.1
TS000937	JN644495.1
TS000938	GQ079920.1
TS000939	HM314758.1
TS000940	HM285779.1
TS000941	KF851188.1
TS000942	GQ077852.1
TS000943	JF217044.1
TS000944	GQ032249.1
TS000945	JF110984.1|HM264998.1
TS000946	JF223160.1
TS000947	JF219005.1
TS000948	HM246743.1
TS000949	HM344507.1
TS000950	HM324363.1
TS000951	HM324699.1
TS000952	HM559135.1
TS000953	HM825456.1
TS000954	FJ373025.1
TS000955	KC000286.1
TS000956	HM324622.1
TS000957	HM314575.1
TS000958	JF208991.1
TS000959	HM324577.1
TS000960	HM286295.1
TS000961	KF071437.1
TS000962	HM324489.1
TS000963	JF203697.1
TS000964	HM558796.1|HM558852.1|HM558910.1|HM558480.1|HM273652.1
TS000965	HM285622.1
TS000966	HM318578.1
TS000967	KX866675.1
TS000968	KF317888.1
TS000969	JF216659.1
TS000970	HM275481.1
TS000971	JX177706.1
TS000972	HG977392.1
TS000973	KJ995845.1
TS000974	JF935069.1
TS000975	KU514948.1
TS000976	JF217347.1
TS000977	KU514990.1
TS000978	HM335557.1
TS000979	FJ826074.1
TS000980	JF118500.1
TS000981	HM825278.1
TS000982	GQ080049.1
TS000983	KF107868.1
TS000984	EU467955.1
TS000985	HM324731.1
TS000986	GQ051822.1
TS000987	HM324681.1
TS000988	JQ684496.1|JQ684498.1
TS000989	HM275991.1
TS000990	KF066541.1
TS000991	HM273545.1
TS000992	JX559200.1
TS000993	HM314656.1
TS000994	HM282156.1
TS000995	JF203151.1
TS000996	HM251689.1
TS000997	HM324546.1
TS000998	EU773949.1
TS000999	KR054982.1|005N001A
TS001000	KR054982.1
TS001001	HM282200.1
TS001002	GQ079561.1
TS001003	DQ279314.1|KF817638.1|HM324371.1
TS001004	GQ487934.1|HQ860484.1|JQ638583.1|HM247257.1
TS001005	KR085813.1|JN228325.1|KF817638.1|HM324371.1
TS001006	GQ080419.1
TS001007	GQ080295.1
TS001008	HM324578.1
TS001009	HM326677.1
TS001010	HM459847.1
TS001011	KF070388.1
TS001012	GQ081720.1
TS001013	GQ077155.1
TS001014	HM324515.1
TS001015	GQ059031.1
TS001016	HM308536.1
TS001017	HM324298.1
TS001018	HM314695.1
TS001019	HM324730.1
TS001020	HM314654.1
TS001021	FJ672017.1
TS001022	JF203824.1
TS001023	JF216853.1
TS001024	KX953868.1|KM281499.1
TS001025	HM264268.1
TS001026	GQ080234.1|GQ158504.1|EU841483.1|KC178575.1|AM293675.1|HQ860687.1|AM293676.1|FJ938120.1|FN435916.1|KP790045.1
TS001027	HM314605.1
TS001028	GQ080234.1|GQ158504.1|KC178575.1|AM293676.1|HQ860687.1|EU841483.1|AM293675.1
TS001029	FM872751.1
TS001030	KC178575.1
TS001031	JF111187.1
TS001032	GQ078937.1
TS001033	JF216195.1
TS001034	HM251012.1
TS001035	HM270186.1
TS001036	JQ360629.1|KF817638.1
TS001037	HM324652.1
TS001038	GQ080247.1
TS001039	JF130590.1
TS001040	JQ088443.1
TS001041	HM558759.1
TS001042	JF138633.1
TS001043	HM324666.1
TS001044	GQ080016.1
TS001045	GQ082244.1
TS001046	HM811396.1
TS001047	GQ077063.1
TS001048	HM558377.1
TS001049	HM324346.1
TS001050	HM275748.1
TS001051	GQ077156.1
TS001052	HM558437.1
TS001053	GQ077115.1
TS001054	HM273552.1
TS001055	HM324307.1
TS001056	HF563578.1|KJ401075.1
TS001057	KF843722.1
TS001058	KJ548881.1
TS001059	HQ860473.1
TS001060	KU922404.1
TS001061	JF216205.1
TS001062	KY425787.1
TS001063	KF069342.1
TS001064	HM828675.1
TS001065	KF069332.1
TS001066	HM273194.1
TS001067	HM324620.1
TS001068	HM276236.1
TS001069	KF094364.1
TS001070	HM314623.1
TS001071	EU467941.1
TS001072	JF130650.1
TS001073	KF107623.1
TS001074	GQ115303.1
TS001075	HM324483.1
TS001076	JF127302.1
TS001077	GQ077195.1
TS001078	JF195342.1
TS001079	HM324492.1
TS001080	HM265020.1
TS001081	HM324390.1
TS001082	GQ080261.1
TS001083	KF095324.1
TS001084	GQ080041.1
TS001085	HM276023.1
TS001086	JF161453.1
TS001087	FJ672575.1
TS001088	GQ080276.1
TS001089	HM325026.1
TS001090	JF197286.1
TS001091	HM825442.1
TS001092	KY818673.1
TS001093	HM324442.1
TS001094	HQ860681.1
TS001095	HM324427.1
TS001096	GQ079921.1
TS001097	HM314597.1
TS001098	JQ408697.1
TS001099	HM324693.1
TS001100	HM324558.1
TS001101	KP743008.1
TS001102	KC172007.1|FJ529917.1|HM558808.1|JF231624.1
TS001103	GQ058916.1|JF274875.1|JF274890.1|JF274873.1|JQ638574.1|JF274874.1|JF274889.1|JX966447.1|JF274878.1|JF274876.1|JF274896.1|JF274880.1|JF274877.1|JF274872.1|JF274871.1|JF274888.1|JF274884.1|JF274881.1|JF274879.1|JF274907.1|JF274887.1|JF274908.1|JF274886.1|JF274906.1|JF274892.1|JF274885.1
TS001104	HM278310.1
TS001105	KF817684.1|KF817740.1
TS001106	JN712170.1
TS001107	KC934878.1
TS001108	KC816551.1|HM250013.1
TS001109	KU143979.1|JX966447.1|KF641658.1|JF274906.1|JF274875.1|JF274890.1|JF274873.1|JQ638574.1|JF274887.1|JF274877.1|JF274908.1|JF274884.1|JF274885.1|JF274874.1|JF274881.1|JF274886.1|JF274892.1|JF274889.1|JF274879.1|JF274878.1|JF274872.1|JF274871.1|JF274876.1|JF274907.1|JF274888.1|JF274896.1|JF274880.1|DQ289068.1|FN393792.1|GQ079557.1|GQ058916.1
TS001110	AY730715.1|AY167273.1|KP790045.1
TS001111	HM297968.1
TS001112	KC139416.1|KF817740.1
TS001113	HM278359.1
TS001114	KC294105.1
TS001115	EU467963.1
TS001116	FN393791.1
TS001117	HM257903.1
TS001118	HM324343.1
TS001119	HM324557.1
TS001120	GQ080273.1
TS001121	HM828690.1
TS001122	KF070145.1
TS001123	GQ007938.1
TS001124	JF216036.1
TS001125	KU977288.1
TS001126	JX966447.1|KU143979.1
TS001127	JF216964.1
TS001128	JF218554.1
TS001129	HM275595.1
TS001130	EU465143.1
TS001131	HM324628.1
TS001132	GQ080246.1
TS001133	HM258577.1
TS001134	HM273269.1
TS001135	HM558892.1
TS001136	HM559218.1|GQ081671.1
TS001137	KF069337.1
TS001138	HM324512.1
TS001139	KF228931.1
TS001140	HM286462.1
TS001141	JF231624.1|KC172007.1|HM558808.1
TS001142	HM314696.1
TS001143	KJ504154.1
TS001144	JX223952.1
TS001145	GQ059090.1
TS001146	HM314736.1
TS001147	FJ938120.1|KP790045.1
TS001148	HM830362.1
TS001149	JF203111.1
TS001150	HM281208.1
TS001151	HM249023.1
TS001152	HM314756.1
TS001153	GQ080345.1
TS001154	FM865694.1
TS001155	KP192011.1
TS001156	JF203156.1
TS001157	KF102072.1
TS001158	HM324590.1
TS001159	HM276244.1
TS001160	GQ007921.1
TS001161	HM314576.1
TS001162	AY176770.1
TS001163	GQ076988.1
TS001164	HM282146.1
TS001165	JF935051.1
TS001166	JQ408696.1
TS001167	JF231888.1
TS001168	HM825285.1
TS001169	KP296203.1|KT159356.1
TS001170	HM830425.1
TS001171	KF070281.1
TS001172	JF108044.1
TS001173	HM276058.1
TS001174	HM314712.1
TS001175	HM249613.1
TS001176	JF239113.1
TS001177	HM324729.1
TS001178	HM558580.1
TS001179	FJ674293.1
TS001180	JF129896.1
TS001181	KF817681.1
TS001182	KP742993.1
TS001183	JF216755.1
TS001184	HM324646.1
TS001185	JF216766.1
TS001186	GQ078988.1
TS001187	HM324275.1
TS001188	JF096740.1
TS001189	HM314751.1
TS001190	GQ082118.1
TS001191	GQ082283.1
TS001192	GQ080038.1
TS001193	GQ079399.1
TS001194	HM256327.1
TS001195	HM318411.1
TS001196	HM314653.1
TS001197	JF187994.1
TS001198	JF202860.1
TS001199	GQ080008.1
TS001200	HM314578.1
TS001201	HM324469.1
TS001202	FN393794.1
TS001203	JF229538.1
TS001204	HM298992.1
TS001205	GQ079397.1
TS001206	JF203327.1
TS001207	KF817774.1
TS001208	GQ007763.1
TS001209	HM324385.1
TS001210	KC128833.1
TS001211	HM830526.1
TS001212	HM276110.1
TS001213	HM314763.1
TS001214	HM324399.1
TS001215	KM456108.1
TS001216	GQ082336.1
TS001217	Z93441.1
TS001218	HM314629.1
TS001219	GQ080391.1
TS001220	KF811048.1
TS001221	HM822607.1
TS001222	KF817638.1|JQ360629.1|JN882042.1|DQ279315.1|KR085813.1|DQ279314.1|JN228325.1|JQ247325.1|HM324371.1
TS001223	HM312329.1
TS001224	GQ080334.1
TS001225	JF217876.1
TS001226	HM324676.1
TS001227	HM249358.1
TS001228	KC758941.1
TS001229	KF069390.1
TS001230	GQ031112.1
TS001231	GQ078819.1
TS001232	KF817651.1
TS001233	KP742995.1|JX407257.1
TS001234	KF817632.1
TS001235	HQ806622.1|KF114461.1|JN228323.1|HM558612.1|HM558511.1|HM558857.1|GQ079534.1|GQ079093.1|GQ078988.1|HM324518.1|GQ031707.1|JF203150.1
TS001236	KC139409.1
TS001237	HM324467.1
TS001238	JF150304.1
TS001239	KJ794147.1
TS001240	HM324576.1
TS001241	KF070260.1
TS001242	JF209116.1
TS001243	HM324484.1
TS001244	JQ638583.1|GQ487934.1|HQ860484.1
TS001245	KR085813.1|JN228325.1|KF817638.1|HM324371.1
TS001246	JF220991.1
TS001247	JF111072.1
TS001248	FJ675038.1
TS001249	FJ674801.1
TS001250	GQ082057.1
TS001251	HM276193.1
TS001252	GQ079557.1
TS001253	HM224480.1
TS001254	HM314554.1
TS001255	JF216372.1
TS001256	GQ082312.1
TS001257	GQ082352.1
TS001258	JF209069.1
TS001259	KF818657.1
TS001260	GQ079524.1|JQ638577.1
TS001261	KU695542.1
TS001262	JF216565.1
TS001263	HM324685.1
TS001264	HQ860687.1|GQ158504.1|EU841483.1|GQ080234.1
TS001265	HG764481.1
TS001266	HM324594.1
TS001267	EU468023.1
TS001268	JF131371.1
TS001269	GQ007823.1
TS001270	JF217813.1
TS001271	HM258187.1
TS001272	KF107630.1
TS001273	KF070318.1
TS001274	JF134048.1
TS001275	JF237169.1
TS001276	JF220293.1
TS001277	GQ077000.1
TS001278	HM324687.1
TS001279	JF127308.1
TS001280	HM332705.1
TS001281	HM275717.1
TS001282	JF203748.1
TS001283	HM285556.1
TS001284	JF217046.1
TS001285	KP843014.1
TS001286	HM314778.1
TS001287	JF219047.1
TS001288	HM324303.1
TS001289	HM273159.1
TS001290	HM825329.1
TS001291	JF216887.1
TS001292	HM825209.1
TS001293	JF216884.1
TS001294	HM273457.1
TS001295	JF130577.1
TS001296	HM343307.1
TS001297	JQ638577.1|GQ080330.1|GQ080372.1|GQ079524.1|GQ077205.1
TS001298	KF069354.1
TS001299	JF216736.1
TS001300	GQ009167.1
TS001301	GQ079582.1
TS001302	JF234116.1
TS001303	HM324433.1
TS001304	KF817674.1
TS001305	JX867755.1
TS001306	KU986669.1|KF831409.1|KX817238.1|KJ401075.1|HF563578.1
TS001307	HM314658.1
TS001308	KJ401044.1
TS001309	KF817676.1
TS001310	KJ401081.1
TS001311	GU595385.1
TS001312	KF817671.1
TS001313	KF817667.1
TS001314	HM332570.1
TS001315	HM314762.1
TS001316	HM286257.1
TS001317	KF817688.1
TS001318	DQ289068.1|KU933322.1|FN393792.1|KU143979.1|KF641658.1
TS001319	GQ082354.1
TS001320	JF177610.1
TS001321	HM324460.1
TS001322	EU468014.1
TS001323	KT216589.1|GQ081671.1
TS001324	HM324384.1
TS001325	HM558544.1
TS001326	JF203711.1
TS001327	JF222165.1
TS001328	KF070045.1
TS001329	JF161516.1
TS001330	HM250601.1
TS001331	HM298802.1
TS001332	GQ076985.1
TS001333	HM558922.1
TS001334	KF070241.1
TS001335	KF067751.1
TS001336	JF203723.1
TS001337	JF935067.1
TS001338	HM324706.1
TS001339	JF218021.1
TS001340	HM316296.1
TS001341	GQ082275.1
TS001342	HM314681.1
TS001343	GQ080289.1
TS001344	GQ099590.1
TS001345	JF220761.1
TS001346	JF202878.1
TS001347	HM314737.1
TS001348	KF070441.1
TS001349	AF188302.1
TS001350	GQ079545.1
TS001351	HM250696.1
TS001352	GQ078893.1
TS001353	JN616213.1
TS001354	GQ077149.1
TS001355	KF070085.1
TS001356	HM263003.1
TS001357	JF111142.1
TS001358	HM324319.1
TS001359	JF218186.1
TS001360	KC816553.1|HM250013.1
TS001361	JF130607.1
TS001362	HM257949.1
TS001363	HM558808.1|KC172007.1|JF231624.1|FJ529917.1
TS001364	KF070347.1
TS001365	HQ143635.1
TS001366	HM489988.1
TS001367	KF069269.1
TS001368	JF216461.1
TS001369	KF094307.1
TS001370	HM559148.1
TS001371	HM286085.1
TS001372	GQ078864.1
TS001373	HQ860493.1
TS001374	KF069414.1
TS001375	JF203150.1
TS001376	GQ014780.1
TS001377	FJ674914.1
TS001378	JF935062.1
TS001379	GU451195.1
TS001380	JF203809.1
TS001381	HM559215.1
TS001382	GQ104876.1
TS001383	EU468005.1|HM273652.1
TS001384	GQ007395.1
TS001385	HM324507.1
TS001386	GQ077220.1
TS001387	GQ077205.1|JQ638577.1
TS001388	JF216685.1
TS001389	HM273652.1|EU468005.1|HM558480.1|HM558910.1|HM558852.1|HM558796.1
TS001390	JF219009.1
TS001391	JF216269.1
TS001392	HM324584.1
TS001393	HM324295.1
TS001394	JF130690.1
TS001395	HM324313.1
TS001396	GQ078752.1
TS001397	GQ080741.1
TS001398	KU221422.1
TS001399	HM559144.1
TS001400	GQ080291.1
TS001401	KF107864.1
TS001402	GQ104060.1
TS001403	HM323868.1
TS001404	GQ007882.1
TS001405	JF203788.1
TS001406	JF022772.1
TS001407	HM273124.1
TS001408	HM324335.1
TS001409	JF234908.1
TS001410	JF216005.1
TS001411	HM334364.1
TS001412	HM558432.1
TS001413	HM261658.1
TS001414	JF111152.1
TS001415	GQ007701.1
TS001416	HM246853.1
TS001417	HM276102.1
TS001418	HM324554.1
TS001419	JF218011.1
TS001420	JX098558.1
TS001421	KF070306.1
TS001422	HF563569.1
TS001423	HE800809.1
TS001424	GQ032279.1
TS001425	HM324723.1
TS001426	HM251691.1
TS001427	KF070249.1
TS001428	GU977188.1
TS001429	JF202992.1
TS001430	HM324344.1
TS001431	JF218416.1
TS001432	HM324679.1
TS001433	GQ077441.1
TS001434	KX817238.1|KJ401075.1
TS001435	JF215957.1
TS001436	JF217961.1
TS001437	KU143994.1
TS001438	JN616240.1
TS001439	GQ076956.1
TS001440	EU467986.1
TS001441	HM324366.1
TS001442	JF232590.1
TS001443	HM559107.1
TS001444	HM249692.1
TS001445	HM286911.1
TS001446	GQ082103.1
TS001447	DQ144736.1
TS001448	GQ031096.1
TS001449	GQ077112.1
TS001450	KF928774.1
TS001451	GQ058933.1
TS001452	HM276162.1
TS001453	KF069307.1
TS001454	GQ032247.1
TS001455	HM558835.1
TS001456	KF817740.1|KF817684.1|KC139416.1
TS001457	GQ077104.1
TS001458	HM323952.1
TS001459	JF218566.1
TS001460	GQ080372.1|JQ638577.1
TS001461	JF216692.1
TS001462	JQ712535.1
TS001463	GQ077046.1
TS001464	HM825303.1
TS001465	KX345374.1
TS001466	GQ081638.1
TS001467	JF216967.1
TS001468	JF216173.1
TS001469	GQ082017.1
TS001470	KX350033.1
TS001471	GQ080338.1
TS001472	HM305663.1
TS001473	HM218245.1
TS001474	KJ734889.1
TS001475	HM324506.1
TS001476	LN774544.1
TS001477	KF841199.1
TS001478	HM324574.1
TS001479	GU977189.1
TS001480	HF563586.1
TS001481	HM278346.1
TS001482	HM314775.1
TS001483	HM324650.1
TS001484	GQ078841.1
TS001485	GU595357.1
TS001486	GQ082146.1
TS001487	JF096456.1
TS001488	HM324425.1
TS001489	GQ077092.1
TS001490	KP843039.1
TS001491	HM314802.1
TS001492	KF067086.1
TS001493	HM329567.1
TS001494	HQ806465.1
TS001495	HM309107.1
TS001496	GQ111240.1
TS001497	HM275855.1
TS001498	FJ672865.1
TS001499	KU514888.1
TS001500	GU083586.1
TS001501	HM559179.1
TS001502	KF831409.1|KJ401075.1
TS001503	GQ080305.1
TS001504	HM828726.1
TS001505	JF234868.1
TS001506	GQ031084.1
TS001507	HM324500.1
TS001508	GQ080019.1
TS001509	HM830273.1
TS001510	KF069962.1
TS001511	HM324369.1
TS001512	GQ079445.1
TS001513	HM269458.1
TS001514	HM285386.1
TS001515	KC541035.1
TS001516	EF682956.1
TS001517	KF069459.1
TS001518	GQ079467.1
TS001519	JF216277.1
TS001520	HM276096.1
TS001521	DQ537525.1
TS001522	KF817670.1
TS001523	KM974905.1|HM324518.1|JF203150.1
TS001524	JF234232.1
TS001525	HM285701.1
TS001526	KF818634.1
TS001527	KF069422.1
TS001528	HM822604.1
TS001529	HM558305.1
TS001530	GQ103043.1
TS001531	HM265362.1
TS001532	JF147182.1
TS001533	JF217033.1
TS001534	HM324588.1
TS001535	JF216171.1
TS001536	KF071129.1
TS001537	HM276007.1
TS001538	GQ080027.1
TS001539	GQ082460.1
TS001540	HM286811.1
TS001541	HM324661.1
TS001542	GQ079918.1
TS001543	KF070199.1
TS001544	HM273536.1
TS001545	GQ076998.1
TS001546	GQ059129.1
TS001547	HM281151.1
TS001548	GQ015301.1
TS001549	HM270475.1
TS001550	HM314616.1
TS001551	JF202814.1
TS001552	DQ289067.1
TS001553	HM314683.1
TS001554	HM273633.1
TS001555	KF851142.1
TS001556	KF228924.1|EU703475.1
TS001557	HM314646.1
TS001558	HM324711.1
TS001559	HM324297.1
TS001560	GQ080005.1
TS001561	GQ077057.1
TS001562	GQ077596.1
TS001563	JF127270.1
TS001564	KF841211.1
TS001565	KF193151.1
TS001566	KF095407.1
TS001567	HM334648.1
TS001568	JX222345.1
TS001569	HM324545.1
TS001570	GQ076921.1
TS001571	KF094401.1
TS001572	GQ025593.1
TS001573	HM265006.1
TS001574	GQ080686.1
TS001575	HM324464.1
TS001576	HM314587.1
TS001577	HM558649.1
TS001578	KU514928.1
TS001579	JF203486.1
TS001580	JF216996.1
TS001581	GQ079552.1
TS001582	JQ684496.1|JQ684498.1
TS001583	HQ327142.1
TS001584	JF234786.1
TS001585	GQ080348.1
TS001586	JF237156.1
TS001587	HM250642.1
TS001588	KF107790.1
TS001589	FJ999939.1
TS001590	GQ014767.1
TS001591	KF831406.1
TS001592	JF203155.1
TS001593	GQ031925.1
TS001594	HM558462.1
TS001595	HM559094.1
TS001596	JF766541.1
TS001597	KF107603.1
TS001598	EU386165.1
TS001599	GQ079998.1
TS001600	HM324550.1
TS001601	GQ080360.1
TS001602	GQ077436.1
TS001603	JN616228.1
TS001604	JF203049.1
TS001605	GQ077882.1
TS001606	GQ059128.1
TS001607	GQ115367.1
TS001608	GQ080296.1
TS001609	KF069372.1
TS001610	JF130596.1
TS001611	FM996830.1
TS001612	HM324551.1
TS001613	GQ058939.1
TS001614	GQ081711.1
TS001615	JF216406.1
TS001616	KP687074.1
TS001617	KC432315.1
TS001618	JQ408118.1
TS001619	AY349411.1|006FI012
TS001620	JQ407933.1
TS001621	JQ408062.1
TS001622	AY349411.1|006FI012
TS001623	DQ840465.1
TS001624	JQ408028.1
TS001625	KJ676720.1
TS001626	DQ840459.1
TS001627	AY559429.1|AB862155.1|LC094484.1
TS001628	LC217398.1
TS001629	LC094484.1|AY559429.1|AB862155.1
TS001630	NR_114652.1|AF235995.1
TS001631	HM186923.1
TS001632	AY559429.1|AB862155.1|LC094484.1
TS001633	AB578868.1|KJ549090.1|AB033326.1
TS001634	AY957902.1|HM186759.1
TS001635	KY770584.1
TS001636	JN868739.1
TS001637	AB033325.1
TS001638	KF287757.1
TS001639	KJ549090.1|AB033326.1|AB578868.1
TS001640	JQ906001.1
TS001641	EU037319.2
TS001642	AB599865.1
TS001643	JF697375.1
TS001644	AB862154.1|NR_040834.1
TS001645	AB033326.1|KJ549090.1|AB578868.1
TS001646	FJ382634.1
TS001647	AF445711.1
TS001648	JN868937.1
TS001649	EU730969.1
TS001650	JQ923540.1
TS001651	AF235995.1|NR_114652.1
TS001652	LC094493.1
TS001653	FJ382663.1
TS001654	EU770257.1
TS001655	CP017113.1
TS001656	AB599864.1
TS001657	FJ382649.1
TS001658	KY770620.1
TS001659	KC189653.1
TS001660	FJ382668.1
TS001661	JQ905983.1|JQ905979.1|JQ905997.1
TS001662	JQ905991.1
TS001663	AB105441.1
TS001664	JQ923679.1|HM186759.1|AY957902.1
TS001665	CP016033.1|CP016033.1
TS001666	CP021378.1
TS001667	AY328799.1
TS001668	LC217400.1|LC217399.1
TS001669	JQ923679.1|HM186759.1
TS001670	LC217397.1
TS001671	KJ577421.1
TS001672	AB022015.1
TS001673	KX022854.1|KM083574.1
TS001674	LC094534.1
TS001675	AY048657.1
TS001676	KJ187443.1
TS001677	KJ548905.1
TS001678	KM083574.1|KX022854.1
TS001679	KC734521.1
TS001680	JQ906003.1
TS001681	JQ923889.1
TS001682	JF196881.1
TS001683	AY957900.1
TS001684	JQ905988.1
TS001685	AJ223452.1|007_3452
TS001686	HM127472.1
TS001687	KP182156.1
TS001688	HQ749698.1
TS001689	AB862154.1|NR_040834.1
TS001690	JQ905983.1|JQ905997.1|JQ905979.1
TS001691	CP016033.1|CP016033.1
TS001692	JF196745.1
TS001693	EU839360.1
TS001694	AJ223452.1|007_3452
TS001695	KT597070.1
TS001696	JQ905979.1|JQ905983.1|JQ905997.1
TS001697	JQ905980.1
TS001698	NR_114328.1
TS001699	LC094523.1
TS001700	NR_025816.1
TS001701	LC217399.1|LC217400.1
TS001702	NR_024712.1|JX841329.1|JF423947.1
TS001703	008_1702|KF099262.1|KF083662.1|JX841329.1|JF423945.1|JF423946.1|JF423947.1
TS001704	HM285544.1
TS001705	JF137643.1
TS001706	KF101147.1
TS001707	KF083459.1
TS001708	JF226399.1
TS001709	HM256999.1
TS001710	KX508046.1|KX508109.1|KX508137.1|KX508102.1|KX508115.1|KF963620.1|HM253620.1
TS001711	KY767491.1
TS001712	JF233072.1
TS001713	KY767506.1|KY767530.1|KY767509.1|KY767502.1|KY767508.1|JX849048.1
TS001714	HM352326.1|HM308517.1
TS001715	JF216829.1
TS001716	HM257564.1
TS001717	HM248964.1
TS001718	HM257446.1
TS001719	JF218928.1
TS001720	JF226309.1
TS001721	EU537798.1
TS001722	KF071172.1
TS001723	GQ009228.1
TS001724	KF101916.1
TS001725	HM308517.1|HM352326.1
TS001726	GQ078886.1
TS001727	KX508143.1
TS001728	KJ127214.1
TS001729	JF216720.1
TS001730	HM256630.1
TS001731	KX977571.1|GQ077017.1
TS001732	JF137610.1
TS001733	KX977571.1|GQ077017.1
TS001734	HM257133.1
TS001735	GU586310.1
TS001736	KY767508.1|KY767530.1|KY767509.1|KY767506.1|KY767502.1|JX849048.1|GQ078828.1|HM248846.1
TS001737	HM285699.1
TS001738	GQ115395.1
TS001739	JN669117.1
TS001740	KY767516.1|KY767510.1|KY767483.1|KY767504.1|KY767500.1|KY767501.1|KP152591.1|KY767529.1|KY767534.1|KY767503.1|JQ082154.1
TS001741	JF231793.1
TS001742	HM257442.1
TS001743	KC236501.1|GQ503319.1|LN890058.1|JF905988.1|GU145275.1|KF150371.1|KF150372.1|AB859674.1|LN890060.1|KX058421.1|HM248846.1
TS001744	GQ007828.1
TS001745	HM286824.1
TS001746	KF069419.1
TS001747	KF098096.1
TS001748	JF216266.1
TS001749	HM256380.1
TS001750	JN669134.1
TS001751	GQ079553.1
TS001752	JF137474.1
TS001753	HE651925.1|AM697603.1|HM007538.1|KY053171.1|JF891389.1|KT949414.1|GQ108776.1
TS001754	HM249005.1
TS001755	HE651925.1|KT949414.1|FJ263931.1|AM697603.1|KY053171.1|JF891389.1|HM007538.1|GQ108776.1
TS001756	GQ010250.1
TS001757	HM257126.1
TS001758	KX508046.1|KX508109.1|KX508137.1|KX508102.1|KX508115.1|KF963620.1|HM253620.1
TS001759	JN669123.1
TS001760	GQ007997.1
TS001761	JF132699.1
TS001762	HM248981.1
TS001763	HM308819.1
TS001764	KM437884.1
TS001765	KX058421.1|KC236501.1|GQ503319.1|LN890058.1|JF905988.1|GU145275.1|KF150371.1|KF150372.1|AB859674.1|LN890060.1|GQ078828.1|HM248846.1
TS001766	HM257319.1
TS001767	HM285640.1
TS001768	JF155507.1
TS001769	KX508119.1
TS001770	KF098046.1
TS001771	GQ109041.1
TS001772	HM286674.1
TS001773	JN669125.1
TS001774	HM256879.1
TS001775	HM248905.1
TS001776	JF129561.1
TS001777	HM248340.1
TS001778	JF131931.1
TS001779	HM286638.1
TS001780	KC886776.1
TS001781	HM281039.1
TS001782	HM286487.1
TS001783	HM298961.1
TS001784	HM257570.1
TS001785	JF225424.1
TS001786	JF202576.1
TS001787	HM308812.1
TS001788	HM307045.1
TS001789	JF137621.1
TS001790	KX508097.1
TS001791	HM248898.1
TS001792	JF218033.1
TS001793	JF203044.1
TS001794	GQ007912.1
TS001795	GQ008000.1
TS001796	GQ007740.1
TS001797	JF216050.1
TS001798	GQ052939.1
TS001799	HE651925.1|KT949414.1|AM697603.1|JF891389.1|HM007538.1|GQ108776.1|KY053171.1|FJ263931.1
TS001800	KY767533.1|JX849048.1
TS001801	GQ007895.1
TS001802	GQ009611.1
TS001803	JF137649.1
TS001804	JF202822.1
TS001805	JF115397.1
TS001806	HM325173.1
TS001807	HM259691.1
TS001808	JF215414.1
TS001809	JF905988.1|GQ503319.1|KC236501.1|KX058421.1|HM248846.1
TS001810	HM257127.1
TS001811	HM318966.1
TS001812	LN890058.1|KF150371.1|GQ503319.1|KC236501.1|KX058421.1|HM248846.1|LN890060.1|LN890060.1
TS001813	GQ503319.1|LN890058.1|JF905988.1|GU145275.1|KF150371.1|KF150372.1|AB859674.1|LN890060.1|KC236501.1|KX058421.1|HM248846.1
TS001814	GQ009186.1
TS001815	KF100893.1
TS001816	KF101266.1
TS001817	JN669097.1
TS001818	KM978261.1
TS001819	GQ007884.1
TS001820	GQ009663.1
TS001821	HM257311.1
TS001822	KX508046.1|KX508109.1|KF963620.1|KX508137.1|KX508102.1|KX508115.1|HM253620.1
TS001823	JF216462.1
TS001824	HM286496.1
TS001825	KF071179.1
TS001826	HM257196.1
TS001827	HE651925.1|KY053171.1|HM007538.1|AM697603.1|JF891389.1|KT949414.1|GQ108776.1
TS001828	JF131907.1
TS001829	KY767505.1
TS001830	JF131858.1
TS001831	HM286657.1
TS001832	HM257052.1
TS001833	KY767535.1|KY767484.1
TS001834	GQ015304.1
TS001835	JF203125.1
TS001836	JF218301.1
TS001837	HM253663.1
TS001838	JN669115.1
TS001839	KT949414.1|JF891389.1|AM697603.1|KY053171.1|GQ108776.1
TS001840	JF202903.1
TS001841	HM319302.1
TS001842	KY767509.1|KY767530.1|KY767506.1|KY767502.1|KY767508.1|JX849048.1
TS001843	JF104669.1
TS001844	KY767488.1
TS001845	KY767520.1|KY767487.1
TS001846	JN669165.1
TS001847	KX508046.1|KX508109.1|KX508137.1|KX508102.1|KX508115.1|KF963620.1|HM253620.1
TS001848	HM007538.1|KY053171.1|AM697603.1|JF891389.1|GQ108776.1
TS001849	JN669146.1
TS001850	HE651925.1|JF891389.1|HM007538.1|KT949414.1|AM697603.1|KY053171.1|GQ108776.1
TS001851	HM257220.1
TS001852	GQ015295.1
TS001853	GQ009269.1
TS001854	JF219226.1
TS001855	HM248416.1
TS001856	HM257803.1
TS001857	KF101541.1
TS001858	JF218088.1
TS001859	JF226324.1
TS001860	HM319362.1
TS001861	GQ115268.1
TS001862	KY767492.1|KY767483.1|KY767504.1|KY767500.1|KY767501.1|KY767503.1|KY767515.1|KY767514.1|JQ082154.1|KY767510.1|KP152591.1|KY767516.1|KY767529.1|KY767534.1
TS001863	KF071163.1|KX508023.1
TS001864	GQ009597.1
TS001865	JF219189.1
TS001866	HM248679.1
TS001867	KF069136.1
TS001868	KX508038.1
TS001869	JF218950.1
TS001870	GQ007900.1
TS001871	JF226699.1
TS001872	JF775420.1
TS001873	KY767484.1|KY767535.1
TS001874	KY767500.1|KY767492.1|KY767483.1|KY767504.1|KY767501.1|KP152591.1|KY767503.1|KY767515.1|KY767510.1|KY767516.1
TS001875	KY767483.1|KY767504.1|KY767501.1|KY767492.1|KY767500.1|KP152591.1|KY767503.1|KY767515.1|KY767510.1|KY767514.1|JQ082154.1|KY767516.1
TS001876	KY767492.1|KY767501.1|KY767483.1|KY767504.1|KY767500.1|KY767515.1|KY767514.1|KP152591.1|KY767503.1|KY767510.1
TS001877	GQ079417.1
TS001878	GQ008017.1
TS001879	KY767515.1|KY767492.1|KY767501.1|KY767514.1|KY767483.1|KY767504.1|KY767500.1|KY767503.1|KY767510.1|KP152591.1|KY767529.1|KY767534.1
TS001880	JF116462.1
TS001881	JF221438.1
TS001882	JF214165.1
TS001883	KY767529.1|KY767534.1|KY767516.1|JQ082154.1|KY767503.1|KY767514.1|KY767515.1
TS001884	KY767530.1|KY767509.1|KY767506.1|KY767502.1|KY767508.1|JX849048.1
TS001885	KX022333.1
TS001886	HM256212.1
TS001887	HM257075.1
TS001888	JF137421.1
TS001889	JF132070.1
TS001890	KF071206.1
TS001891	HM285866.1
TS001892	JF202845.1
TS001893	KX508046.1|KX508109.1|HM253620.1|KX508137.1|KX508102.1|KX508115.1|KF963620.1
TS001894	KY767529.1|KY767534.1|KY767516.1|JQ082154.1|KY767503.1|KY767514.1|KY767515.1
TS001895	GQ007918.1
TS001896	KF101267.1
TS001897	JN669124.1
TS001898	KY767514.1|KY767492.1|KY767515.1|KY767501.1|KY767483.1|KY767504.1|KY767503.1|KY767510.1|KP152591.1|KY767529.1|KY767534.1
TS001899	HM257348.1
TS001900	JF215468.1
TS001901	JF216166.1
TS001902	HM281298.1
TS001903	KX508054.1
TS001904	JF127705.1
TS001905	JF137455.1
TS001906	HM281244.1
TS001907	HM256749.1
TS001908	JF231688.1
TS001909	JF137498.1
TS001910	HM248833.1
TS001911	GQ078829.1
TS001912	KY767510.1|KY767492.1|KY767483.1|KY767504.1|KY767500.1|KY767501.1|KP152591.1|KY767516.1|KY767503.1|KY767515.1|JQ082154.1|KY767514.1
TS001913	JF233054.1
TS001914	KY767501.1|KY767492.1|KY767483.1|KY767504.1|KY767500.1|KY767515.1|KP152591.1|KY767503.1|KY767514.1|KY767510.1|JQ082154.1|KY767516.1
TS001915	KY767483.1|KY767504.1|KY767501.1|KY767492.1|KY767500.1|KP152591.1|KY767503.1|KY767515.1|KY767510.1|KY767514.1|JQ082154.1|KY767516.1
TS001916	JF202714.1
TS001917	KX508077.1
TS001918	KX508884.1
TS001919	GQ077088.1
TS001920	KX508067.1
TS001921	HM286600.1
TS001922	JF137457.1
TS001923	JF197065.1
TS001924	GQ115302.1
TS001925	KY312517.1
TS001926	KX508023.1|KF071163.1
TS001927	HM333434.1
TS001928	KJ605848.1
TS001929	JF135891.1
TS001930	KC236451.1
TS001931	GU145275.1|GQ503319.1|KC236501.1|KX058421.1|HM248846.1
TS001932	KF070295.1
TS001933	KF098264.1
TS001934	JF154647.1
TS001935	JF216660.1
TS001936	KX058422.1
TS001937	KX508046.1|KX508109.1|KX508137.1|KX508102.1|KX508115.1|KF963620.1|HM253620.1
TS001938	AY958794.1
TS001939	KY767520.1|KY767487.1
TS001940	HM248842.1
TS001941	KY767511.1|KY767537.1
TS001942	HQ689685.1
TS001943	HM260358.1
TS001944	KJ127209.1
TS001945	HM285723.1
TS001946	HM256822.1
TS001947	HM257007.1
TS001948	GQ115328.1
TS001949	JX566543.1
TS001950	JF226481.1
TS001951	KY767492.1|KY767483.1|KY767504.1|KY767500.1|KY767501.1|KP152591.1|KY767510.1|KY767503.1|KY767515.1|KY767516.1|JQ082154.1|KY767514.1
TS001952	JF137677.1
TS001953	GQ078828.1|KX058421.1|KY767508.1
TS001954	HM257273.1
TS001955	GQ009636.1
TS001956	JF131877.1
TS001957	KX508064.1
TS001958	AM495259.1
TS001959	JQ661228.1
TS001960	GQ079054.1
TS001961	HM259723.1
TS001962	GQ115953.1
TS001963	JF224881.1
TS001964	JF225923.1
TS001965	GQ082299.1
TS001966	HM319077.1
TS001967	JF216296.1
TS001968	HM248336.1
TS001969	HM257080.1
TS001970	JF137452.1
TS001971	JX566552.1
TS001972	DQ532351.1
TS001973	GQ077158.1
TS001974	AF526908.2
TS001975	JF132054.1
TS001976	HM248892.1
TS001977	JF225493.1
TS001978	JF226470.1
TS001979	HM249389.1
TS001980	JF215378.1
TS001981	JF215268.1
TS001982	HM312955.1
TS001983	KF066758.1
TS001984	JF203532.1
TS001985	GQ158714.1
TS001986	GQ007983.1
TS001987	JF127727.1|JN669112.1
TS001988	JF234845.1
TS001989	EF688610.1
TS001990	HM248626.1
TS001991	KF066276.1
TS001992	GQ077268.1
TS001993	JF216119.1
TS001994	JF221029.1
TS001995	JF226498.1
TS001996	JF226418.1
TS001997	HM257611.1
TS001998	HM250061.1
TS001999	KY767506.1|KY767530.1|KY767509.1|KY767502.1|KY767508.1|JX849048.1
TS002000	GU455145.1
[truncated: 221,144 more rows]
