# Supplementary material for: Construction of habitat-specific training sets to achieve species-level assignment in 16S rRNA gene datasets
Source: Microbiome. 2020 May 15;8:65. doi: 10.1186/s40168-020-00841-w (PMC7291764; doi:10.1186/s40168-020-00841-w)
Supplement: Supplementary file 16 — Additional file 15. Original GenBank accession numbers for all the sequences compiled in the V1V3_Supraspecies_TS training set linked to their unique IDs in Additional file 14. [file 40168_2020_841_MOESM15_ESM.txt]

TSV1V3000001	HQ697473.1|DQ303331.1|HQ697465.1|DQ202229.1|AB240363.1|KU713295.1|KU713397.1|AB495348.1|KU713270.1|DQ303330.1|JF124730.1|HQ697470.1|HQ697468.1|JF171896.1|JQ923887.1|DQ303332.1|HQ697486.1|HQ697471.1|AY328621.1|FJ711210.1|AY957916.1|FJ711219.1|FJ893833.1|EU881315.1|AB531406.1|JN628327.1|KC337214.1|FJ712603.1|KF003170.1|EU341198.1|KX509318.1|EU071489.1|KJ809243.1|KF067868.1|NR_025117.1|AY568503.2|U8…
TSV1V3000002	HQ697473.1|DQ303331.1|HQ697465.1|JQ798459.1|DQ202229.1|AB240363.1|KU713295.1|KU713397.1|AB495348.1|KU713270.1|DQ303330.1|JF124730.1|HQ697470.1|HQ697468.1|JF171896.1|JQ923887.1|DQ303332.1|HQ697486.1|HQ697471.1|AY328621.1|FJ711210.1|AY957916.1|FJ711219.1|HM921131.1|FJ893833.1|EU881315.1|AB531406.1|JN628327.1|KC337214.1|FJ712603.1|KF003170.1|EU341198.1|KX509318.1|KF067987.1|EU071489.1|KJ809243.1|KF0…
TSV1V3000003	GQ027386.1
TSV1V3000004	KU713275.1
TSV1V3000005	KU713328.1
TSV1V3000006	FJ390902.1
TSV1V3000007	FM209070.1
TSV1V3000008	DQ303328.1
TSV1V3000009	GQ041446.1
TSV1V3000010	HQ697491.1
TSV1V3000011	EF019158.1
TSV1V3000012	JQ923906.1
TSV1V3000013	JQ798459.1|HM921131.1|AY177369.2
TSV1V3000014	GQ422708.1|001A28SC
TSV1V3000015	X89110.1
TSV1V3000016	CP019781.1|CP019781.1|AF291746.1|NR_025121.1|AF373845.1|KM371095.1
TSV1V3000017	CP019781.1|CP019781.1|AF373845.1|AF291746.1|NR_025121.1|KM371095.1
TSV1V3000018	CP019781.1|CP019781.1|AF291746.1|NR_025121.1|AF373845.1|KM371095.1
TSV1V3000019	CP019781.1|CP019781.1|AF291746.1|AF373845.1|NR_025121.1|KM371095.1
TSV1V3000020	CP019789.1|AJ278188.1|KU859917.1|KJ639882.1|FN645509.1|FN645524.1|HG977197.1|LK021127.1|JN646644.1|CP019789.1|NR_025410.1|HG977196.1|NR_025736.1
TSV1V3000021	JX006076.1
TSV1V3000022	KM371086.1|KM371083.1|KM371087.1|KM371079.1
TSV1V3000023	EF614391.1
TSV1V3000024	EF587936.1
TSV1V3000025	NR_025736.1|CP019789.1|AJ278188.1|KU859917.1|KJ639882.1|FN645509.1|FN645524.1|HG977197.1|LK021127.1|JN646644.1|CP019789.1|NR_025410.1|HG977196.1
TSV1V3000026	HM186892.1|AM936901.1|AM936612.1|GU118509.1|HM187052.1|JX680715.1|JQ794640.1|GU117955.1|HM186581.1|DQ493433.1|HM836033.1|AM936911.1|HM110470.1|GU118328.1|GU118324.1|HM186909.1|GU118512.1|HM186825.1|HM835828.1|GU117936.1|AM936875.1|AJ459874.1|DQ163946.1|002_3433|GU118241.1|GU117986.1|HM186957.1|HM187353.1|GU118665.1|GU118409.1|JN697758.1|GU117997.1|GU118092.1|HM186868.1|HM480220.1|HM480264.1
TSV1V3000027	HM480220.1|HM480264.1|GU118241.1|GU117986.1|HM186892.1|AM936901.1|AM936612.1|GU118509.1|HM187052.1|JX680715.1|JQ794640.1|HM186957.1|GU117955.1|HM186581.1|DQ493433.1|HM836033.1|HM187353.1|GU118665.1|GU118409.1|AM936911.1|JN697758.1|HM110470.1|GU117997.1|GU118328.1|GU118324.1|HM186909.1|GU118512.1|HM186825.1|GU118092.1|HM835828.1|GU117936.1|HM186868.1|AM936875.1|AJ459874.1|DQ163946.1|002_3433
TSV1V3000028	GU118241.1|GU117986.1|HM186892.1|AM936901.1|AM936612.1|GU118509.1|HM187052.1|JX680715.1|JQ794640.1|HM186957.1|GU117955.1|HM186581.1|DQ493433.1|HM836033.1|HM187353.1|GU118665.1|GU118409.1|AM936911.1|JN697758.1|HM110470.1|GU117997.1|GU118328.1|GU118324.1|HM186909.1|GU118512.1|HM186825.1|GU118092.1|HM835828.1|GU117936.1|HM186868.1|AM936875.1|AJ459874.1|DQ163946.1|002_3433|HM480220.1|HM480264.1
TSV1V3000029	GU118054.1
TSV1V3000030	GU118415.1
TSV1V3000031	HM836065.1
TSV1V3000032	FJ269053.1|GU118517.1
TSV1V3000033	AM936581.1
TSV1V3000034	GU119149.1
TSV1V3000035	GU118364.1
TSV1V3000036	GU118369.1
TSV1V3000037	AM936613.1
TSV1V3000038	HM480263.1|FJ593723.1
TSV1V3000039	GU119369.1
TSV1V3000040	HM836991.1
TSV1V3000041	HM480263.1|FJ593723.1
TSV1V3000042	FJ269053.1|GU118517.1
TSV1V3000043	GU118170.1|GU118288.1
TSV1V3000044	GU118459.1
TSV1V3000045	HM187086.1
TSV1V3000046	FQ658787.1|KC432304.1|KC432570.1|KC432476.1|FQ658723.1|JQ408039.1|DQ490042.1|KC431982.1|FJ593724.1
TSV1V3000047	FQ658787.1|KC432304.1|KC432570.1|KC432476.1|FQ658723.1|FJ593724.1|JQ408039.1|DQ490042.1|KC431982.1
TSV1V3000048	AM420114.1
TSV1V3000049	AB751621.1
TSV1V3000050	FQ658874.1
TSV1V3000051	HM450014.1|HM828755.1|HM830570.1|HM830706.1|HM830573.1|HM828813.1|HM828804.1|JF228295.1|HM830599.1|HM830800.1|HM830670.1|HM830569.1|HM828833.1|HM830555.1|HM830715.1|HM828819.1|HM830688.1|HM828779.1|HM828749.1|HM830764.1|HM828799.1|HM830548.1|HM828737.1|003_0566|KJ606796.1|KJ606797.1
TSV1V3000052	KJ606796.1|HM450014.1|HM828755.1|HM830570.1|HM830706.1|HM828800.1|HM830573.1|HM828813.1|HM828804.1|JF228295.1|HM830599.1|HM830800.1|HM830670.1|HM830569.1|HM828833.1|HM830555.1|HM830715.1|HM828819.1|HM830688.1|HM828779.1|HM828749.1|HM830764.1|HM828799.1|HM830548.1|HM828737.1|KJ606797.1|003_0566
TSV1V3000053	KR922187.1|KR922186.1
TSV1V3000054	KR922187.1|KR922186.1
TSV1V3000055	KJ606795.1
TSV1V3000056	HM830684.1
TSV1V3000057	HM830681.1|HM828810.1
TSV1V3000058	HM830654.1
TSV1V3000059	HM828791.1
TSV1V3000060	HM332517.1
TSV1V3000061	EF019785.1|HM278485.1
TSV1V3000062	HM830640.1
TSV1V3000063	HM830808.1
TSV1V3000064	HM828785.1
TSV1V3000065	HM828800.1|KJ606796.1|KJ606797.1
TSV1V3000066	HM830810.1
TSV1V3000067	HM830722.1
TSV1V3000068	HM830572.1
TSV1V3000069	HM830594.1
TSV1V3000070	HM830754.1
TSV1V3000071	HM830815.1
TSV1V3000072	JF214495.1
TSV1V3000073	HM830686.1
TSV1V3000074	HM830778.1
TSV1V3000075	HM830581.1
TSV1V3000076	HM828817.1
TSV1V3000077	HM830801.1
TSV1V3000078	HM830553.1
TSV1V3000079	HM830736.1
TSV1V3000080	HM830588.1
TSV1V3000081	JF128602.1
TSV1V3000082	HM830601.1
TSV1V3000083	HM830818.1
TSV1V3000084	HM830578.1
TSV1V3000085	JQ977308.1
TSV1V3000086	JF135597.1
TSV1V3000087	HM830690.1
TSV1V3000088	HM830797.1
TSV1V3000089	HM830790.1
TSV1V3000090	HM830784.1
TSV1V3000091	HM828816.1
TSV1V3000092	HM830658.1
TSV1V3000093	HM830656.1
TSV1V3000094	HM828738.1
TSV1V3000095	JF198460.1
TSV1V3000096	JF189013.1
TSV1V3000097	GQ097640.1
TSV1V3000098	JQ977633.1
TSV1V3000099	HM828750.1
TSV1V3000100	HQ767479.1|HQ770264.1|HQ767074.1|HQ767408.1|HQ767397.1|HQ767140.1|HQ767121.1|HQ767081.1|HQ767440.1|HQ767715.1|HQ767007.1|HQ767371.1|HQ767100.1|HQ767363.1|HQ767669.1|HQ767660.1|HQ767289.1|HQ767079.1|HQ767080.1|HQ767057.1|HQ767653.1|HQ767581.1|HQ767706.1|HQ767592.1|HQ767096.1|HQ767584.1|HQ767433.1
TSV1V3000101	HQ767346.1|HQ767641.1|HQ767371.1|HQ767100.1|HQ767363.1|HQ767081.1|HQ767479.1|HQ767440.1|HQ770264.1|HQ767074.1|HQ767408.1|HQ767715.1|HQ767397.1|HQ767140.1|HQ767007.1|HQ767121.1|HQ770506.1|HQ767669.1|HQ767660.1|HQ767499.1|HQ767474.1|HQ766973.1|HQ766987.1|HQ767289.1|HQ767079.1|HQ767080.1|HQ767057.1|HQ767653.1|HQ767581.1|HQ767706.1|HQ767592.1|HQ767096.1|HQ767584.1|HQ767433.1
TSV1V3000102	HQ767081.1|HQ767479.1|HQ767440.1|HQ770264.1|HQ767074.1|HQ767408.1|HQ767715.1|HQ767397.1|HQ767140.1|HQ767007.1|HQ767121.1|HQ767346.1|HQ767641.1|HQ767371.1|HQ767100.1|HQ767363.1|HQ770506.1|HQ767669.1|HQ767660.1|HQ767499.1|HQ767474.1|HQ766973.1|HQ766987.1|HQ767289.1|HQ767079.1|HQ767080.1|HQ767057.1|HQ767653.1|HQ767581.1|HQ767706.1|HQ767592.1|HQ767096.1|HQ767584.1|HQ767433.1
TSV1V3000103	HQ770506.1|HQ767499.1|HQ767474.1|HQ766973.1|HQ766987.1|HQ767289.1|HQ767669.1|HQ767081.1|HQ767479.1|HQ767660.1|HQ767440.1|HQ767346.1|HQ770264.1|HQ767074.1|HQ767408.1|HQ767715.1|HQ767641.1|HQ767397.1|HQ767371.1|HQ767100.1|HQ767140.1|HQ767007.1|HQ767363.1|HQ767121.1|HQ767079.1|HQ767080.1|HQ767057.1|HQ767653.1|HQ767581.1|HQ767706.1|HQ767592.1|HQ767096.1|HQ767584.1|HQ767433.1
TSV1V3000104	HQ767581.1|HQ767653.1|HQ767081.1|HQ767479.1|HQ770506.1|HQ767669.1|HQ767057.1|HQ767079.1|HQ767660.1|HQ767440.1|HQ767346.1|HQ767499.1|HQ770264.1|HQ767074.1|HQ767408.1|HQ767715.1|HQ767641.1|HQ767474.1|HQ767397.1|HQ766973.1|HQ767371.1|HQ767100.1|HQ767140.1|HQ766987.1|HQ767080.1|HQ767289.1|HQ767007.1|HQ767363.1|HQ767121.1|HQ767706.1|HQ767592.1|HQ767096.1|HQ767584.1|HQ767433.1
TSV1V3000105	HQ767081.1|HQ767479.1|HQ770506.1|HQ767669.1|HQ767079.1|HQ767660.1|HQ767440.1|HQ767346.1|HQ767499.1|HQ770264.1|HQ767074.1|HQ767408.1|HQ767715.1|HQ767641.1|HQ767474.1|HQ767397.1|HQ766973.1|HQ767371.1|HQ767100.1|HQ767140.1|HQ766987.1|HQ767080.1|HQ767289.1|HQ767007.1|HQ767363.1|HQ767121.1|HQ767057.1|HQ767653.1|HQ767581.1|HQ767706.1|HQ767592.1|HQ767096.1|HQ767584.1|HQ767433.1
TSV1V3000106	HQ770506.1|HQ767499.1|HQ767474.1|HQ766973.1|HQ766987.1|HQ767289.1|HQ767669.1|HQ767660.1|HQ767346.1|HQ767641.1|HQ767371.1|HQ767100.1|HQ767007.1|HQ767363.1|HQ767079.1|HQ767080.1|HQ767057.1|HQ767653.1|HQ767581.1|HQ767706.1|HQ767592.1|HQ767096.1|HQ767584.1|HQ767433.1
TSV1V3000107	HQ767081.1|HQ767653.1|HQ767479.1|HQ770506.1|HQ767669.1|HQ767057.1|HQ767079.1|HQ767660.1|HQ767440.1|HQ767346.1|HQ767499.1|HQ770264.1|HQ767706.1|HQ767074.1|HQ767408.1|HQ767715.1|HQ767641.1|HQ767474.1|HQ767397.1|HQ766973.1|HQ767371.1|HQ767100.1|HQ767140.1|HQ767592.1|HQ766987.1|HQ767080.1|HQ767581.1|HQ767289.1|HQ767007.1|HQ767363.1|HQ767121.1|HQ767096.1|HQ767584.1|HQ767433.1
TSV1V3000108	HQ770264.1|HQ767074.1|HQ767408.1|HQ767397.1|HQ767140.1|HQ767479.1|HQ767121.1|HQ767081.1|HQ767440.1|HQ767715.1|HQ767007.1|HQ767371.1|HQ767100.1|HQ767363.1|HQ767669.1|HQ767660.1|HQ767289.1|HQ767079.1|HQ767080.1|HQ767057.1|HQ767653.1|HQ767581.1|HQ767706.1|HQ767592.1|HQ767096.1|HQ767584.1|HQ767433.1
TSV1V3000109	HQ767346.1|HQ767641.1|HQ767371.1|HQ767100.1|HQ767363.1|HQ767081.1|HQ767479.1|HQ767440.1|HQ770264.1|HQ767074.1|HQ767408.1|HQ767715.1|HQ767397.1|HQ767140.1|HQ767007.1|HQ767121.1|HQ770506.1|HQ767669.1|HQ767660.1|HQ767499.1|HQ767474.1|HQ766973.1|HQ766987.1|HQ767289.1|HQ767079.1|HQ767080.1|HQ767057.1|HQ767653.1|HQ767581.1|HQ767706.1|HQ767592.1|HQ767096.1|HQ767584.1|HQ767433.1
TSV1V3000110	HQ767120.1
TSV1V3000111	HQ767399.1
TSV1V3000112	HQ767474.1|HQ766973.1|HQ770506.1|HQ767499.1|HQ766987.1|HQ767289.1|HQ767669.1|HQ767660.1|HQ767346.1|HQ767641.1|HQ767371.1|HQ767100.1|HQ767007.1|HQ767363.1|HQ767079.1|HQ767080.1|HQ767057.1|HQ767653.1|HQ767581.1|HQ767706.1|HQ767592.1|HQ767096.1|HQ767584.1|HQ767433.1
TSV1V3000113	HQ767641.1|HQ767346.1|HQ767371.1|HQ767100.1|HQ767363.1|HQ767440.1|HQ767715.1|HQ767007.1|HQ770506.1|HQ767669.1|HQ767660.1|HQ767499.1|HQ767474.1|HQ766973.1|HQ766987.1|HQ767289.1|HQ767079.1|HQ767080.1|HQ767057.1|HQ767653.1|HQ767581.1|HQ767706.1|HQ767592.1|HQ767096.1|HQ767584.1|HQ767433.1
TSV1V3000114	HQ767081.1|HQ767479.1|HQ767440.1|HQ770264.1|HQ767074.1|HQ767408.1|HQ767715.1|HQ767397.1|HQ767140.1|HQ767121.1|HQ767007.1|HQ767346.1|HQ767641.1|HQ767371.1|HQ767100.1|HQ767363.1|HQ767669.1|HQ767660.1|HQ767289.1|HQ767079.1|HQ767080.1|HQ767057.1|HQ767653.1|HQ767581.1|HQ767706.1|HQ767592.1|HQ767096.1|HQ767584.1|HQ767433.1
TSV1V3000115	LC076708.1|Z23157.1|JN023454.1|JN023442.1|JN023566.1|KJ606799.1
TSV1V3000116	HQ767048.1
TSV1V3000117	HQ767009.1
TSV1V3000118	HQ770264.1|HQ767408.1|HQ767074.1|HQ767397.1|HQ767140.1|HQ767479.1|HQ767121.1|HQ767081.1|HQ767440.1|HQ767715.1|HQ767007.1|HQ767371.1|HQ767100.1|HQ767363.1|HQ767669.1|HQ767660.1|HQ767289.1|HQ767079.1|HQ767080.1|HQ767057.1|HQ767653.1|HQ767581.1|HQ767706.1|HQ767592.1|HQ767096.1|HQ767584.1|HQ767433.1
TSV1V3000119	HQ770264.1|HQ767074.1|HQ767408.1|HQ767397.1|HQ767140.1|HQ767479.1|HQ767121.1|HQ767081.1|HQ767440.1|HQ767715.1|HQ767007.1|HQ767371.1|HQ767100.1|HQ767363.1|HQ767669.1|HQ767660.1|HQ767289.1|HQ767079.1|HQ767080.1|HQ767057.1|HQ767653.1|HQ767581.1|HQ767706.1|HQ767592.1|HQ767096.1|HQ767584.1|HQ767433.1
TSV1V3000120	HQ767081.1|HQ767653.1|HQ767479.1|HQ770506.1|HQ767669.1|HQ767057.1|HQ767079.1|HQ767660.1|HQ767440.1|HQ767346.1|HQ767499.1|HQ770264.1|HQ767096.1|HQ767584.1|HQ767706.1|HQ767433.1|HQ767074.1|HQ767408.1|HQ767715.1|HQ767641.1|HQ767474.1|HQ767397.1|HQ766973.1|HQ767371.1|HQ767100.1|HQ767140.1|HQ767592.1|HQ766987.1|HQ767080.1|HQ767581.1|HQ767289.1|HQ767007.1|HQ767363.1|HQ767121.1
TSV1V3000121	JN023454.1|LC076708.1|JN023442.1|JN023566.1|Z23157.1|KJ606799.1
TSV1V3000122	HQ767081.1|HQ767653.1|HQ767479.1|HQ770506.1|HQ767669.1|HQ767057.1|HQ767079.1|HQ767660.1|HQ767440.1|HQ767346.1|HQ767499.1|HQ770264.1|HQ767096.1|HQ767584.1|HQ767706.1|HQ767074.1|HQ767408.1|HQ767715.1|HQ767641.1|HQ767474.1|HQ767397.1|HQ766973.1|HQ767371.1|HQ767100.1|HQ767140.1|HQ767592.1|HQ766987.1|HQ767080.1|HQ767581.1|HQ767289.1|HQ767007.1|HQ767363.1|HQ767121.1|HQ767433.1
TSV1V3000123	HQ767081.1|HQ767653.1|HQ767479.1|HQ770506.1|HQ767669.1|HQ767057.1|HQ767079.1|HQ767660.1|HQ767440.1|HQ767346.1|HQ767499.1|HQ770264.1|HQ767096.1|HQ767706.1|HQ767074.1|HQ767408.1|HQ767715.1|HQ767641.1|HQ767474.1|HQ767397.1|HQ766973.1|HQ767371.1|HQ767100.1|HQ767140.1|HQ767592.1|HQ766987.1|HQ767080.1|HQ767581.1|HQ767289.1|HQ767007.1|HQ767363.1|HQ767121.1|HQ767584.1|HQ767433.1
TSV1V3000124	HQ767476.1
TSV1V3000125	HQ770264.1|HQ767408.1|HQ767074.1|HQ767397.1|HQ767140.1|HQ767479.1|HQ767121.1|HQ767081.1|HQ767440.1|HQ767715.1|HQ767007.1|HQ767371.1|HQ767100.1|HQ767363.1|HQ767669.1|HQ767660.1|HQ767289.1|HQ767079.1|HQ767080.1|HQ767057.1|HQ767653.1|HQ767581.1|HQ767706.1|HQ767592.1|HQ767096.1|HQ767584.1|HQ767433.1
TSV1V3000126	HQ770497.1
TSV1V3000127	HQ767425.1
TSV1V3000128	HQ770506.1|HQ767499.1|HQ767474.1|HQ766973.1|HQ766987.1|HQ767289.1|HQ767669.1|HQ767660.1|HQ767346.1|HQ767641.1|HQ767371.1|HQ767100.1|HQ767007.1|HQ767363.1|HQ767079.1|HQ767080.1|HQ767057.1|HQ767653.1|HQ767581.1|HQ767706.1|HQ767592.1|HQ767096.1|HQ767584.1|HQ767433.1
TSV1V3000129	HQ767272.1
TSV1V3000130	HQ767346.1|HQ767641.1|HQ767371.1|HQ767100.1|HQ767363.1|HQ767440.1|HQ767715.1|HQ767007.1|HQ770506.1|HQ767669.1|HQ767660.1|HQ767499.1|HQ767474.1|HQ766973.1|HQ766987.1|HQ767289.1|HQ767079.1|HQ767080.1|HQ767057.1|HQ767653.1|HQ767581.1|HQ767706.1|HQ767592.1|HQ767096.1|HQ767584.1|HQ767433.1
TSV1V3000131	HQ767462.1
TSV1V3000132	HQ767081.1|HQ767479.1|HQ770506.1|HQ767669.1|HQ767660.1|HQ767440.1|HQ767346.1|HQ767499.1|HQ770264.1|HQ767074.1|HQ767408.1|HQ767715.1|HQ767641.1|HQ767474.1|HQ767397.1|HQ766973.1|HQ767371.1|HQ767100.1|HQ767140.1|HQ766987.1|HQ767289.1|HQ767007.1|HQ767363.1|HQ767121.1|HQ767079.1|HQ767080.1|HQ767057.1|HQ767653.1|HQ767581.1|HQ767706.1|HQ767592.1|HQ767096.1|HQ767584.1|HQ767433.1
TSV1V3000133	HQ767142.1
TSV1V3000134	HQ767081.1|HQ767479.1|HQ770506.1|HQ767669.1|HQ767079.1|HQ767660.1|HQ767440.1|HQ767346.1|HQ767499.1|HQ770264.1|HQ767074.1|HQ767408.1|HQ767715.1|HQ767641.1|HQ767474.1|HQ767397.1|HQ766973.1|HQ767371.1|HQ767100.1|HQ767140.1|HQ766987.1|HQ767289.1|HQ767007.1|HQ767363.1|HQ767121.1|HQ767080.1|HQ767057.1|HQ767653.1|HQ767581.1|HQ767706.1|HQ767592.1|HQ767096.1|HQ767584.1|HQ767433.1
TSV1V3000135	HQ767081.1|HQ767479.1|HQ770506.1|HQ767669.1|HQ767057.1|HQ767079.1|HQ767660.1|HQ767440.1|HQ767346.1|HQ767499.1|HQ770264.1|HQ767074.1|HQ767408.1|HQ767715.1|HQ767641.1|HQ767474.1|HQ767397.1|HQ766973.1|HQ767371.1|HQ767100.1|HQ767140.1|HQ766987.1|HQ767080.1|HQ767289.1|HQ767007.1|HQ767363.1|HQ767121.1|HQ767653.1|HQ767581.1|HQ767706.1|HQ767592.1|HQ767096.1|HQ767584.1|HQ767433.1
TSV1V3000136	HQ770506.1|HQ767669.1|HQ767499.1|HQ767474.1|HQ766973.1|HQ766987.1|HQ767289.1|HQ767081.1|HQ767479.1|HQ767660.1|HQ767440.1|HQ767346.1|HQ770264.1|HQ767074.1|HQ767408.1|HQ767715.1|HQ767641.1|HQ767397.1|HQ767371.1|HQ767100.1|HQ767140.1|HQ767007.1|HQ767363.1|HQ767121.1|HQ767079.1|HQ767080.1|HQ767057.1|HQ767653.1|HQ767581.1|HQ767706.1|HQ767592.1|HQ767096.1|HQ767584.1|HQ767433.1
TSV1V3000137	HQ767513.1
TSV1V3000138	JN023454.1|KJ606799.1|LC076708.1|JN023442.1|JN023566.1|Z23157.1
TSV1V3000139	HQ766965.1
TSV1V3000140	NR_117270.1
TSV1V3000141	HQ767653.1|HQ767581.1|HQ767081.1|HQ767479.1|HQ770506.1|HQ767669.1|HQ767057.1|HQ767079.1|HQ767660.1|HQ767440.1|HQ767346.1|HQ767499.1|HQ770264.1|HQ767074.1|HQ767408.1|HQ767715.1|HQ767641.1|HQ767474.1|HQ767397.1|HQ766973.1|HQ767371.1|HQ767100.1|HQ767140.1|HQ766987.1|HQ767080.1|HQ767289.1|HQ767007.1|HQ767363.1|HQ767121.1|HQ767706.1|HQ767592.1|HQ767096.1|HQ767584.1|HQ767433.1
TSV1V3000142	HQ767081.1|HQ767479.1|HQ770264.1|HQ767074.1|HQ767408.1|HQ767397.1|HQ767140.1|HQ767121.1|HQ767440.1|HQ767715.1|HQ767007.1|HQ767371.1|HQ767100.1|HQ767363.1|HQ767669.1|HQ767660.1|HQ767289.1|HQ767079.1|HQ767080.1|HQ767057.1|HQ767653.1|HQ767581.1|HQ767706.1|HQ767592.1|HQ767096.1|HQ767584.1|HQ767433.1
TSV1V3000143	JF176821.1|HM839462.1|HM839487.1|004_9487
TSV1V3000144	HM839438.1
TSV1V3000145	HM839455.1
TSV1V3000146	HM845977.1
TSV1V3000147	KR054982.1|005N001A
TSV1V3000148	JF202878.1|HM270186.1|HM324312.1|KF070121.1|KF070261.1|JF216853.1|HM324594.1|JQ638582.1|AB859068.1|GQ079561.1|GQ079564.1|KF070145.1
TSV1V3000149	KF069269.1|HM324699.1|HM309107.1|JF203155.1|HM314802.1|HM324335.1|HM324590.1|HM305663.1|HM314629.1|HM324576.1|HM324588.1|GQ059129.1|HM314636.1|HM258873.1|HM314734.1|HM324000.1|JF140882.1|HM324667.1|HM305658.1|GQ099133.1|HM324728.1|HM314682.1|GQ080247.1|HM324652.1|GQ059031.1|KF070388.1|GQ080295.1|GQ079930.1|KF069436.1|GQ058938.1|HM335378.1|JF161516.1|JF202992.1|EU071491.1|HM278257.1|GQ059090.1|HM3…
TSV1V3000150	HM257957.1|HM248424.1|JF239113.1|HM278310.1|HM324608.1|HM250013.1|HM558765.1|JF032340.1|HM324541.1|JQ638586.1|HM324409.1|EU252078.1|HM314605.1|JQ247325.1|HM324371.1|KR085813.1|JN228325.1|HM558609.1|HM558702.1|DQ279315.1|DQ279314.1
TSV1V3000151	HM257957.1|HM248424.1|JF239113.1|HM278310.1|HM324608.1|HM558609.1|HM250013.1|HM558765.1|HM218190.1|JF032340.1|HM324541.1|JQ638586.1|HM324409.1|EU252078.1|HM314605.1|DQ279315.1|JQ247325.1|HM324371.1|HM558702.1|KR085813.1|DQ279314.1|JN228325.1|KM281500.1
TSV1V3000152	JQ247319.1
TSV1V3000153	HM257957.1|HM248424.1|JF239113.1|HM278310.1|HM324608.1|HM558609.1|HM250013.1|HM558765.1|JF032340.1|HM324541.1|JQ638586.1|HM324409.1|EU252078.1|HM314605.1|JQ247325.1|HM324371.1|HM558702.1|KR085813.1|JN228325.1|DQ279315.1|DQ279314.1
TSV1V3000154	HE662652.1|KF069269.1|HM324699.1|HM309107.1|JF203155.1|HM314802.1|HM324335.1|GQ077156.1|HM324590.1|HM305663.1|HM314629.1|HM324576.1|HM324588.1|GQ059129.1|HM314636.1|HM258873.1|HM314734.1|HM324000.1|JF140882.1|HM324667.1|GQ078934.1|HM305658.1|GQ059145.1|GQ099133.1|HM324728.1|HM314682.1|GQ080247.1|HM324652.1|GQ059031.1|GQ077155.1|KF070388.1|HM324578.1|GQ080295.1|GQ079930.1|KF069436.1|GQ058938.1|HM3…
TSV1V3000155	KF817638.1|HM257957.1|JQ360629.1|HM248424.1|JF239113.1|KC816553.1|KC816551.1|HM278310.1|HM324608.1|HM558609.1|HM250013.1|HM558765.1|HM218190.1|JN882042.1|JF032340.1|HM324541.1|JQ638586.1|HM324409.1|EU252078.1|KM281500.1|HM314605.1|DQ279315.1|JQ247325.1|HM324371.1|HM558702.1|KR085813.1|DQ279314.1|JN228325.1
TSV1V3000156	HM286085.1|JF203156.1|HM286885.1|HM285384.1|JF188053.1|HM286624.1|HM281151.1|KU695542.1|HM324585.1|HM324434.1|JF107321.1|HM324513.1|HM324345.1|JF218310.1|HM324547.1|HM314791.1|HM324556.1|HM324624.1|HM324375.1|GQ080234.1|GQ158504.1|KC178575.1|HQ860687.1
TSV1V3000157	HG764481.1
TSV1V3000158	NR_026209.1|KX953868.1|KM281499.1
TSV1V3000159	GQ080003.1|HM286085.1|GQ079948.1|JF203156.1|HM286885.1|HM285384.1|JF188053.1|HM286624.1|HM281151.1|KU695542.1|JN712170.1|HM324585.1|HM324434.1|JF107321.1|HM324513.1|HM324345.1|JF218310.1|HM324547.1|HM314791.1|HM324556.1|HM324624.1|HM324375.1|GQ080234.1|GQ158504.1|EU841483.1|KC178575.1|AM293676.1|AM293675.1|HQ860687.1|FJ938120.1|FN435916.1|KP790045.1
TSV1V3000160	GQ080003.1|HM286085.1|GQ079948.1|JF203156.1|HM286885.1|HM285384.1|JF188053.1|HM286624.1|HM281151.1|KU695542.1|HM324585.1|HM324434.1|JF107321.1|HM324513.1|HM324345.1|JF218310.1|HM324547.1|HM314791.1|HM324556.1|HM324624.1|HM324375.1|GQ080234.1|GQ158504.1|KC178575.1|AM293676.1|HQ860687.1|JN712170.1|EU841483.1|AM293675.1
TSV1V3000161	JF111187.1|KF069269.1|HM324699.1|HM309107.1|JF203155.1|HM314802.1|HM324335.1|HM324590.1|HM305663.1|HM314629.1|HM324576.1|HM324588.1|GQ059129.1|HM314636.1|HM258873.1|HM314734.1|HM324000.1|JF140882.1|HM324667.1|HM305658.1|GQ099133.1|HM324728.1|HM314682.1|GQ080247.1|HM324652.1|GQ059031.1|KF070388.1|GQ080295.1|GQ079930.1|KF069436.1|GQ058938.1|HM335378.1|JF161516.1|JF202992.1|EU071491.1|HM278257.1|GQ0…
TSV1V3000162	KR027002.1
TSV1V3000163	HM324468.1
TSV1V3000164	GQ106935.1|GQ077476.1
TSV1V3000165	GQ080003.1|HM286085.1|GQ079948.1|JF203156.1|HM286885.1|HM285384.1|JF188053.1|HM286624.1|HM281151.1|KU695542.1|JN712170.1|HM324585.1|HM324434.1|JF107321.1|HM324513.1|HM324345.1|JF218310.1|HM324547.1|HM314791.1|HM324556.1|HM324624.1|HM324375.1|GQ080234.1|GQ158504.1|EU841483.1|KC178575.1|AM293676.1|HQ860687.1|AM293675.1|KP790045.1
TSV1V3000166	NR_026209.1|KM281499.1|KX953868.1
TSV1V3000167	AM295822.1|HM261658.1|HM558943.1|KF071437.1|HM559179.1|HM258187.1|HM558927.1|HM258182.1|HM559153.1|HM559131.1|HM305693.1|JQ088448.1|HM558385.1|HM558886.1|HM558584.1
TSV1V3000168	FJ672409.1|HM828683.1|HM324727.1|JF217064.1|HM324599.1|HM324315.1|HM314632.1|KY425787.1|KM456108.1|HM830316.1|JF091017.1|JF216419.1|HM273318.1|KJ867435.1|JF217955.1|JF216964.1|GQ007531.1|KY962740.1|GQ076908.1|HM558835.1|HM308454.1
TSV1V3000169	KF069356.1
TSV1V3000170	JQ247328.1
TSV1V3000171	GQ077476.1|JF111187.1|GQ105267.1|GQ106935.1
TSV1V3000172	KC128838.1
TSV1V3000173	GQ082325.1
TSV1V3000174	GQ078928.1
TSV1V3000175	HM257957.1|HM248424.1|JF239113.1|HM278310.1|HM324608.1|HM558609.1|HM250013.1|HM558765.1|HM218190.1|JF032340.1|HM324541.1|JQ638586.1|HM324409.1|EU252078.1|KM281500.1|HM314605.1|DQ279315.1|JQ247325.1|HM324371.1|HM558702.1|KR085813.1|DQ279314.1|JN228325.1
TSV1V3000176	KF070058.1
TSV1V3000177	NR_026209.1|KX953868.1|KM281499.1
TSV1V3000178	JF133868.1
TSV1V3000179	JN882032.1
TSV1V3000180	KF817626.1
TSV1V3000181	HM324281.1|EU545154.1|GQ081638.1|KJ453915.1|GQ082118.1|KF069342.1|HM314763.1|HM278346.1|HM256889.1|HM334259.1|HM324426.1|HM324378.1|HM324382.1|FJ544339.1
TSV1V3000182	GQ105267.1|GQ077476.1
TSV1V3000183	HM324717.1
TSV1V3000184	HM324328.1
TSV1V3000185	JF105770.1
TSV1V3000186	GQ080003.1|HM286085.1|GQ079948.1|JF203156.1|HM286885.1|HM285384.1|JF188053.1|HM286624.1|HM281151.1|FJ938120.1|FN435916.1|KU695542.1|JN712170.1|HM324585.1|HM324434.1|JF107321.1|HM324513.1|HM324345.1|JF218310.1|HM324547.1|HM314791.1|HM324556.1|HM324624.1|HM324375.1|KP790045.1|GQ080234.1|GQ158504.1|EU841483.1|KC178575.1|AM293676.1|AM293675.1|HQ860687.1|AY730715.1|AY167273.1
TSV1V3000187	JN882042.1
TSV1V3000188	JF118500.1|JF196918.1|JF125583.1|GQ080299.1|HM558946.1|HM559068.1|HM248582.1|DQ310730.1|GQ246678.1|JF187993.1|JF233151.1|HM558793.1|HM558313.1
TSV1V3000189	AM295822.1|HM261658.1|HM558943.1|KF071437.1|HM559179.1|HM258187.1|HM558927.1|HM558886.1|HM258182.1|HM559153.1|HM558584.1|HM559131.1|HM305693.1|JQ088448.1|HM558385.1
TSV1V3000190	HM275755.1
TSV1V3000191	JF111171.1
TSV1V3000192	GQ078955.1
TSV1V3000193	JF216406.1|GQ059183.1|JF225844.1|GQ077441.1|GQ079918.1|HM286811.1|GQ077153.1|JF209416.1|HM273269.1|GQ080273.1|HM248496.1|HM251713.1|JF234116.1|GQ082146.1|GQ077149.1|KF070318.1|JF153052.1|GQ080330.1|GQ077091.1|EU373343.1|GQ058933.1|MF767515.1|GQ058916.1|JF274875.1|JF274890.1|JF274873.1|JQ638574.1|JF274874.1|JF274889.1|JX966447.1|JF274878.1|JF274876.1|JF274896.1|FN393790.1|JF274880.1|HM126899.1|JF2…
TSV1V3000194	JF219174.1
TSV1V3000195	JF111280.1
TSV1V3000196	HM344566.1
TSV1V3000197	JF216406.1|GQ059183.1|JF225844.1|GQ077441.1|GQ079918.1|HM286811.1|GQ077153.1|JF209416.1|HM273269.1|GQ080273.1|HM248496.1|HM251713.1|JF234116.1|GQ082146.1|GQ077149.1|KF070318.1|JF153052.1|GQ080330.1|GQ077091.1|EU373343.1|HM126899.1|GQ058933.1|MF767515.1|GQ058916.1|JF274875.1|JF274890.1|JF274873.1|JQ638574.1|JF274877.1|JF274874.1|JF274889.1|JX966447.1|JF274878.1|JF274872.1|JF274871.1|JF274876.1|JF2…
TSV1V3000198	HM559144.1|HM286911.1|EU468043.1|HM276200.1|HM314756.1|EU467963.1|JF146878.1|HM324387.1|HM314743.1|HM811352.1|HM251581.1|HM324612.1|JF131371.1|HM324425.1|EU773949.1|HM811226.1|HM324598.1|HM325026.1|HM265362.1|HM314712.1|JF219009.1|JF130596.1|JF127270.1|HM558305.1|HM325122.1|HM558697.1|HM246743.1|HM285648.1|JF216752.1|HM314750.1|HM286462.1|HM558892.1|GQ080246.1|HM324484.1|HM324574.1|JF239616.1|JF2…
TSV1V3000199	HQ717391.1|HM324281.1|EU545154.1|GQ081638.1|KJ453915.1|GQ082118.1|KF069342.1|HM314763.1|HM278346.1|HM256889.1|HM334259.1|HM324426.1|HM324378.1|FJ544339.1|HM324382.1|GQ077016.1
TSV1V3000200	JF216406.1|GQ059183.1|JF225844.1|GQ077441.1|GQ079918.1|HM286811.1|GQ077153.1|JF209416.1|HM273269.1|GQ080273.1|HM248496.1|HM251713.1|JF234116.1|GQ082146.1|GQ077149.1|KF070318.1|JF153052.1|GQ080330.1|GQ077091.1|EU373343.1|HM126899.1|GQ058933.1|MF767515.1|GQ058916.1|JF274875.1|JF274890.1|JF274873.1|JQ638574.1|JF274877.1|JF274884.1|JF274874.1|JF274881.1|JF274889.1|JF274879.1|JX966447.1|JF274878.1|JF2…
TSV1V3000201	HM324478.1
TSV1V3000202	GQ077156.1|GQ059145.1|GQ077155.1|GQ082354.1|GQ080404.1
TSV1V3000203	GQ032247.1|GQ032145.1|KF067986.1
TSV1V3000204	GQ078891.1
TSV1V3000205	AY167273.1
TSV1V3000206	JF111203.1
TSV1V3000207	HM218190.1|DQ279315.1|DQ279314.1|KM281500.1
TSV1V3000208	JF197206.1|HM282074.1|JF218186.1|GQ082312.1|HM301838.1|JF161453.1|JF216195.1|HM276185.1|HQ860488.1|GQ079572.1|KU977288.1
TSV1V3000209	HM308454.1|HM558835.1|FJ672409.1|HM828683.1|HM324727.1|JF217064.1|HM324599.1|HM324315.1|HM314632.1|KY425787.1|KM456108.1|HM830316.1|JF091017.1|JF216419.1|HM273318.1|KJ867435.1|JF217955.1|JF216964.1|GQ007531.1|KY962740.1|GQ076908.1
TSV1V3000210	HM314562.1|HM335382.1|HM324298.1|HM314751.1|HM314736.1|HM314594.1
TSV1V3000211	GQ105223.1
TSV1V3000212	JF216406.1|GQ059183.1|JF225844.1|GQ077441.1|GQ079918.1|HM286811.1|GQ077153.1|JF209416.1|HM273269.1|GQ080273.1|HM248496.1|HM251713.1|JF234116.1|GQ082146.1|GQ077149.1|KF070318.1|JF153052.1|GQ080330.1|GQ077091.1|EU373343.1|HM126899.1|GQ058933.1|MF767515.1|GQ058916.1|JF274906.1|JF274875.1|JF274890.1|JF274873.1|JQ638574.1|JF274887.1|FJ263924.1|JF274877.1|JF274908.1|JF274884.1|JF274874.1|JF274881.1|JF2…
TSV1V3000213	JF216406.1|GQ059183.1|JF225844.1|GQ077441.1|GQ079918.1|HM286811.1|GQ077153.1|JF209416.1|HM273269.1|GQ080273.1|HM248496.1|HM251713.1|JF234116.1|GQ082146.1|GQ077149.1|KF070318.1|JF153052.1|GQ080330.1|GQ077091.1|EU373343.1|HM126899.1|GQ058933.1|MF767515.1|GQ058916.1|JF274875.1|JF274890.1|JF274873.1|JQ638574.1|JF274887.1|FJ263924.1|JF274877.1|JF274908.1|JF274884.1|JF274874.1|JF274881.1|JF274886.1|JF2…
TSV1V3000214	KF070273.1
TSV1V3000215	JF216406.1|GQ059183.1|JF225844.1|GQ077441.1|GQ079918.1|HM286811.1|GQ077153.1|JF209416.1|HM273269.1|GQ080273.1|HM248496.1|HM251713.1|JF234116.1|GQ082146.1|GQ077149.1|KF070318.1|JF153052.1|GQ080330.1|GQ077091.1|EU373343.1|HM126899.1|GQ058933.1|MF767515.1|GQ058916.1|JF274906.1|JF274875.1|JF274890.1|JF274873.1|JQ638574.1|JF274887.1|FJ263924.1|JF274877.1|JF274908.1|JF274884.1|JF274885.1|JF274874.1|JF2…
TSV1V3000216	GQ082051.1
TSV1V3000217	HM324496.1
TSV1V3000218	GQ080365.1
TSV1V3000219	HM324414.1
TSV1V3000220	JF216839.1
TSV1V3000221	KF090832.1
TSV1V3000222	JF128343.1
TSV1V3000223	GQ077247.1
TSV1V3000224	HM335281.1
TSV1V3000225	HM559144.1|HM286911.1|EU468043.1|HM276200.1|HM314756.1|EU467963.1|JF146878.1|HM324387.1|HM314743.1|HM811352.1|HM251581.1|HM324612.1|JF131371.1|HM324425.1|EU773949.1|HM811226.1|HM324598.1|HM325026.1|HM265362.1|HM314712.1|JF219009.1|JF130596.1|JF127270.1|HM558305.1|HM325122.1|HM558697.1|HM246743.1|HM285648.1|JF216752.1|HM314750.1|HM286462.1|HM558892.1|GQ080246.1|HM324484.1|HM324574.1|JF239616.1|JF2…
TSV1V3000226	JF233664.1
TSV1V3000227	HM558853.1
TSV1V3000228	JF234786.1|GQ076365.1|HM336934.1
TSV1V3000229	GQ415371.1
TSV1V3000230	JF107288.1
TSV1V3000231	GQ079569.1
TSV1V3000232	GQ078939.1
TSV1V3000233	HM314676.1
TSV1V3000234	JF219495.1
TSV1V3000235	HM830462.1
TSV1V3000236	HM324583.1
TSV1V3000237	GQ077131.1
TSV1V3000238	JF022772.1|HM324288.1|JF218260.1
TSV1V3000239	JX407257.1
TSV1V3000240	JF132782.1
TSV1V3000241	GQ079475.1
TSV1V3000242	HM278340.1
TSV1V3000243	GQ032249.1|KX817896.1
TSV1V3000244	JQ247323.1
TSV1V3000245	KF070043.1
TSV1V3000246	JF096951.1|KF069269.1|HM324699.1|HM309107.1|JF203155.1|HM314802.1|HM324335.1|HM324590.1|HM305663.1|HM314629.1|HM324576.1|HM324588.1|GQ059129.1|HM314636.1|HM258873.1|HM314734.1|HM324000.1|JF140882.1|HM324667.1|HM305658.1|GQ099133.1|HM324728.1|HM314682.1|GQ080247.1|HM324652.1|GQ059031.1|KF070388.1|GQ080295.1|GQ079930.1|KF069436.1|GQ058938.1|HM335378.1|JF161516.1|JF202992.1|EU071491.1|HM278257.1|GQ0…
TSV1V3000247	HM559144.1|HM286911.1|HM324646.1|EU468043.1|HM276200.1|HM314756.1|EU467963.1|JF146878.1|HM324387.1|HM314743.1|HM811352.1|GQ111953.1|HM316335.1|HM251581.1|HM324612.1|JF131371.1|HM324425.1|EU773949.1|GQ079121.1|HM811226.1|HM324598.1|HM325026.1|HM265362.1|HM314712.1|JF219009.1|GQ077882.1|JF130596.1|GQ104876.1|JF127270.1|HM558305.1|HM325122.1|HM558697.1|HM246743.1|GQ077852.1|HM285648.1|HM558285.1|JF2…
TSV1V3000248	KC139416.1|KF817688.1|KF817740.1|KF817684.1|KF817676.1
TSV1V3000249	DQ371237.1|GQ076868.1|JF216406.1|KF070183.1|GQ080049.1|GQ059183.1|JF225844.1|GQ077441.1|GQ080372.1|GQ079918.1|HM286811.1|GQ077153.1|HM251586.1|JF209416.1|HM273269.1|GQ080273.1|HM248496.1|HM251713.1|JF234116.1|GQ079524.1|GQ082146.1|GQ077149.1|KU143994.1|KF070318.1|GQ077205.1|JQ638577.1|JF153052.1|GQ080330.1|GQ077091.1|EU373343.1|KU143992.1|HM126899.1|GQ058933.1|MF767515.1|GQ079557.1|KU143979.1|KF6…
TSV1V3000250	GQ080003.1|HM286085.1|GQ079948.1|JF203156.1|HM286885.1|HM285384.1|JF188053.1|HM286624.1|HM281151.1|KU695542.1|JN712170.1|HM324585.1|HM324434.1|JF107321.1|HM324513.1|HM324345.1|JF218310.1|HM324547.1|HM314791.1|HM324556.1|HM324624.1|HM324375.1|GQ080234.1|GQ158504.1|KC178575.1|AM293676.1|HQ860687.1|EU841483.1|AM293675.1|KP790045.1
TSV1V3000251	KC934878.1
TSV1V3000252	HM257957.1|JQ360629.1|HM248424.1|JF239113.1|KC816553.1|KC816551.1|HM278310.1|HM324608.1|HM558609.1|HM250013.1|HM558765.1|HM218190.1|JN882042.1|JF032340.1|HM324541.1|JQ638586.1|HM324409.1|EU252078.1|KM281500.1|HM314605.1|KF817638.1|DQ279315.1|JQ247325.1|HM324371.1|HM558702.1|KR085813.1|DQ279314.1|JN228325.1
TSV1V3000253	AY730715.1|AY167273.1|KP790045.1
TSV1V3000254	KF817651.1
TSV1V3000255	KP742998.1|KP742995.1|JX407257.1
TSV1V3000256	KF817632.1
TSV1V3000257	HM559144.1|HM286911.1|HM324646.1|EU468043.1|HM276200.1|HM314756.1|EU467963.1|JF146878.1|HM324387.1|HM314743.1|HM811352.1|GQ111953.1|HM316335.1|HM251581.1|HM324612.1|JF131371.1|HM324425.1|EU773949.1|GQ079121.1|HM811226.1|HM324598.1|HM325026.1|HM265362.1|HM314712.1|JF219009.1|GQ077882.1|JF130596.1|GQ104876.1|JF127270.1|HM558305.1|HM325122.1|HM558697.1|HM246743.1|GQ077852.1|HM285648.1|HM558285.1|JF2…
TSV1V3000258	KC139409.1
TSV1V3000259	HF563586.1
TSV1V3000260	KC139416.1|KF817740.1|KF817688.1|KF817684.1|KF817676.1
TSV1V3000261	KY818673.1|JF209154.1|KX350033.1
TSV1V3000262	HM558462.1|HM335557.1|JF231638.1|HM326677.1|JF203176.1|HM307132.1|JF216659.1|HM558437.1|GQ080686.1|KF069372.1|HM559107.1|GQ079039.1|HM285622.1|JF231664.1|JF203169.1|JF231624.1|HM276193.1|HM828690.1|JN032363.1|HM314688.1|HM559094.1|KC172007.1|HQ860681.1|HM558432.1|HM276007.1|JF231888.1|JF138633.1|KF107630.1|HM276096.1|HM324937.1|JF138498.1|HM335214.1|HM275419.1|JF196700.1|JF209777.1|JF216844.1|HM8…
TSV1V3000263	JF209116.1
TSV1V3000264	GQ079552.1
TSV1V3000265	HM314656.1|HM324711.1|JF133731.1|HM324297.1
TSV1V3000266	JF203150.1
TSV1V3000267	HM343307.1
TSV1V3000268	KF070183.1|GQ079524.1|GQ079557.1|JQ638577.1
TSV1V3000269	HM314554.1
TSV1V3000270	JF216565.1
TSV1V3000271	GQ077220.1
TSV1V3000272	JX221824.1|JX222681.1|JX223952.1
TSV1V3000273	FN435916.1|AM293675.1|KP790045.1
TSV1V3000274	FJ938120.1|AM293675.1
TSV1V3000275	JF217813.1
TSV1V3000276	FJ373027.1
TSV1V3000277	HM258065.1
TSV1V3000278	JN616234.1
TSV1V3000279	HM332655.1
TSV1V3000280	HM854251.1
TSV1V3000281	JF215977.1
TSV1V3000282	KF103861.1|EU304251.1
TSV1V3000283	KP985679.1
TSV1V3000284	JF203086.1
TSV1V3000285	JF231892.1
TSV1V3000286	JF231889.1
TSV1V3000287	HM255555.1
TSV1V3000288	KF848507.1
TSV1V3000289	JQ236849.1
TSV1V3000290	JF197206.1|HM282074.1|JF218186.1|GQ082312.1|HM301838.1|JF161453.1|JF216195.1|HM276185.1|AM423151.1|HQ860488.1|GQ079572.1|KU977288.1
TSV1V3000291	HM316335.1|HM314586.1|HM324518.1
TSV1V3000292	HM558654.1
TSV1V3000293	HM830274.1
TSV1V3000294	KF841211.1|KF070133.1|HM286100.1|GQ079938.1|HM314770.1|HM324668.1|GQ080424.1|HM324530.1|HM324295.1|HM314597.1|HM324729.1|KF069459.1|HM324546.1|HM324278.1|HM324399.1|HM324723.1|FM996830.1|HM344405.1|HM314735.1|GQ106267.1|HM298992.1|HM825396.1|KC758941.1|HM825285.1|HM314576.1|HM276244.1|GQ007701.1|HM324467.1|HM324351.1|HM825368.1|HM825412.1|HM825403.1|GQ077176.1|GQ076858.1|KF075484.1|KF075358.1|KF2…
TSV1V3000295	KF843722.1
TSV1V3000296	HQ860473.1
TSV1V3000297	KU922404.1
TSV1V3000298	HM324646.1|GQ031722.1|GQ078988.1
TSV1V3000299	HM324275.1
TSV1V3000300	GQ082283.1
TSV1V3000301	HM332570.1
TSV1V3000302	HM314762.1
TSV1V3000303	HM286257.1
TSV1V3000304	KC139416.1|KF817688.1|KF817740.1|KF817684.1|KF817676.1
TSV1V3000305	DQ289068.1|KU933322.1|FN393791.1|KU143994.1|KU143992.1|FN393792.1|KU143979.1|KF641658.1
TSV1V3000306	JF177610.1|GU451195.1
TSV1V3000307	HM324344.1
TSV1V3000308	HM324384.1
TSV1V3000309	HM558544.1
TSV1V3000310	JF203711.1
TSV1V3000311	JF222165.1
TSV1V3000312	JF216005.1
TSV1V3000313	HM830526.1
TSV1V3000314	JF234907.1
TSV1V3000315	HM264629.1|HM257949.1|HM275748.1|HM324502.1|JF072492.1|KF228920.1
TSV1V3000316	HM061142.1
TSV1V3000317	GU120558.1
TSV1V3000318	HM319075.1
TSV1V3000319	GQ077137.1
TSV1V3000320	HM324688.1
TSV1V3000321	KF841211.1|KF070133.1|HM286100.1|HM314770.1|HM324668.1|HM324530.1|HM324295.1|HM314597.1|HM324729.1|HM324278.1|HM324399.1|HM324723.1|HM344405.1|HM314735.1|HM298992.1|HM825396.1|KC758941.1|HM825285.1|HM314576.1|HM276244.1|GQ007701.1|HM324467.1|HM324351.1|HM825368.1|HM825412.1|HM825403.1|GQ077176.1|GQ076858.1|KF075484.1|KF075358.1|KF228924.1|GQ008236.1|KC853177.1
TSV1V3000322	JF203881.1
TSV1V3000323	GQ080358.1
TSV1V3000324	JF217984.1
TSV1V3000325	JF118500.1|JF196918.1|JF125583.1|GQ080299.1|HM558946.1|HM559068.1|HM558793.1|HM248582.1|HM558313.1|DQ310730.1|GQ246678.1|JF187993.1|JF233151.1
TSV1V3000326	GQ080313.1
TSV1V3000327	HM558462.1|HM335557.1|JF231638.1|KF069423.1|HM326677.1|JF203176.1|GQ080351.1|HM307132.1|KF070241.1|JF216659.1|HM558437.1|GQ080686.1|KF069372.1|HM559107.1|GQ079039.1|HM285622.1|GQ115303.1|JN544161.1|GQ027312.1|JF231664.1|HM276170.1|FJ263923.1|JF203169.1|JF231624.1|HM276193.1|HM828690.1|FJ529917.1|JN032363.1|HM314688.1|HM332705.1|HM559094.1|HM558808.1|KC172007.1|HQ860681.1|HM558432.1|GQ082103.1|HM2…
TSV1V3000328	GQ077016.1|FJ544339.1
TSV1V3000329	HM324296.1
TSV1V3000330	KC000286.1|EU567047.2
TSV1V3000331	HM324578.1
TSV1V3000332	KF841211.1|KF070133.1|HM286100.1|HM314770.1|HM324668.1|HM324530.1|HM324295.1|HM314597.1|HM324729.1|HM324278.1|HM324399.1|HM324723.1|HM344405.1|HM314735.1|HM298992.1|HM825396.1|KC758941.1|HM825285.1|HM314576.1|HM276244.1|GQ007701.1|HM324467.1|HM324351.1|HM825368.1|HM825412.1|HM825403.1|GQ077176.1|GQ076858.1|KF075484.1|KF075358.1|KF228924.1|KC853177.1|GQ008236.1|HM324546.1|GQ080424.1|FM996830.1|GQ0…
TSV1V3000333	HM324515.1
TSV1V3000334	KM974905.1|KX345374.1|HM559144.1|HM286911.1|HM324646.1|EU468043.1|HM276200.1|HM314756.1|EU467963.1|JF146878.1|HM324387.1|HM314743.1|HM811352.1|GQ111953.1|HM316335.1|HM251581.1|HM324612.1|JF131371.1|JQ684496.1|HM324425.1|EU773949.1|JQ684498.1|GQ079121.1|HM811226.1|HM324598.1|HM325026.1|HM265362.1|HM314712.1|JF219009.1|GQ077882.1|JF130596.1|GQ104876.1|JF127270.1|HM558305.1|HM325122.1|HM558697.1|HM2…
TSV1V3000335	HM559144.1|HM286911.1|HM324646.1|EU468043.1|HM276200.1|HM314756.1|EU467963.1|JF146878.1|HM324387.1|HM314743.1|HM811352.1|GQ111953.1|HM316335.1|HM251581.1|HM324612.1|JF131371.1|HM324425.1|EU773949.1|GQ079121.1|HM811226.1|HM324598.1|HM325026.1|HM265362.1|HM314712.1|JF219009.1|GQ077882.1|JF130596.1|GQ104876.1|JF127270.1|HM558305.1|HM325122.1|HM558697.1|HM246743.1|GQ077852.1|HM285648.1|HM558285.1|JF2…
TSV1V3000336	HM324650.1
TSV1V3000337	GQ078841.1
TSV1V3000338	HM323873.1|HM323952.1
TSV1V3000339	KC541035.1
TSV1V3000340	GQ076921.1
TSV1V3000341	JF145720.1|HM324550.1|JF203049.1|HM263003.1|HM249613.1|HM251945.1|HM314581.1|HM286295.1|HM257942.1|GQ078937.1
TSV1V3000342	JQ360629.1|KC816553.1|KC816551.1|KF817638.1
TSV1V3000343	KF993657.1
TSV1V3000344	FJ373029.1
TSV1V3000345	KF070283.1
TSV1V3000346	HM324418.1|HM324718.1
TSV1V3000347	KF831408.1
TSV1V3000348	JX225091.1|JX222972.1
TSV1V3000349	JF195611.1
TSV1V3000350	HM323766.1
TSV1V3000351	KC456554.1
TSV1V3000352	GQ077106.1
TSV1V3000353	HM323845.1
TSV1V3000354	LN833525.1
TSV1V3000355	GQ031930.1
TSV1V3000356	KF818627.1
TSV1V3000357	HM324582.1
TSV1V3000358	KF848508.1
TSV1V3000359	JF105804.1
TSV1V3000360	HM297523.1
TSV1V3000361	JF217056.1
TSV1V3000362	HM314730.1
TSV1V3000363	JF218848.1
TSV1V3000364	HM314795.1
TSV1V3000365	HM314575.1
TSV1V3000366	JF208991.1
TSV1V3000367	HM324577.1
TSV1V3000368	HM324489.1
TSV1V3000369	JF203788.1|JF203697.1
TSV1V3000370	HM318578.1
TSV1V3000371	KP296203.1|KT159356.1
TSV1V3000372	HM312720.1
TSV1V3000373	KF070212.1
TSV1V3000374	HM324649.1
TSV1V3000375	HM324274.1
TSV1V3000376	HM332324.1
TSV1V3000377	KF069117.1
TSV1V3000378	MF988732.1
TSV1V3000379	HM844706.1|HM838993.1
TSV1V3000380	KF070387.1
TSV1V3000381	HM324602.1
TSV1V3000382	HM324573.1
TSV1V3000383	GQ025631.1
TSV1V3000384	GQ081587.1
TSV1V3000385	JF203181.1
TSV1V3000386	JF202970.1
TSV1V3000387	HM298802.1|JF216605.1
TSV1V3000388	HM324509.1
TSV1V3000389	AY622236.1
TSV1V3000390	HM830360.1
TSV1V3000391	HM332456.1
TSV1V3000392	GQ079093.1|EF076235.1
TSV1V3000393	HM308865.1
TSV1V3000394	HM324603.1
TSV1V3000395	HM558690.1|GQ009272.1
TSV1V3000396	GQ077168.1
TSV1V3000397	JF231275.1
TSV1V3000398	JF237871.1
TSV1V3000399	GQ078934.1
TSV1V3000400	HM275983.1
TSV1V3000401	FJ873669.1
TSV1V3000402	KF067154.1
TSV1V3000403	GQ080264.1
TSV1V3000404	HM258146.1
TSV1V3000405	JF147560.1
TSV1V3000406	HM314726.1
TSV1V3000407	HM275957.1
TSV1V3000408	GQ008541.1
TSV1V3000409	KF070296.1
TSV1V3000410	JF216792.1
TSV1V3000411	GQ079469.1
TSV1V3000412	KF070050.1
TSV1V3000413	KJ454072.1
TSV1V3000414	HM558462.1|HM335557.1|JF231638.1|HM326677.1|JF203176.1|HM307132.1|JF216659.1|HM558437.1|GQ080686.1|KF069372.1|HM559107.1|GQ079039.1|HM285622.1|JF231664.1|JF203169.1|JF231624.1|HM276193.1|HM828690.1|JN032363.1|HM314688.1|HM559094.1|HM558808.1|KC172007.1|HQ860681.1|HM558432.1|GQ082103.1|HM276007.1|JF231888.1|JF138633.1|KF107630.1|HM276096.1|HM324937.1|JF138498.1|HM335214.1|HM275419.1|HM558310.1|JF1…
TSV1V3000415	HM324355.1
TSV1V3000416	GQ081681.1
TSV1V3000417	HQ860682.1
TSV1V3000418	GQ077852.1|GQ079534.1|EF076235.1
TSV1V3000419	GQ080288.1
TSV1V3000420	HM324696.1
TSV1V3000421	HM314692.1
TSV1V3000422	HM258217.1
TSV1V3000423	HM250770.1
TSV1V3000424	HM315985.1
TSV1V3000425	HM324455.1
TSV1V3000426	JF118612.1
TSV1V3000427	HM324581.1
TSV1V3000428	HM340532.1
TSV1V3000429	KF070203.1
TSV1V3000430	HM324589.1
TSV1V3000431	JF217014.1
TSV1V3000432	GQ415369.1
TSV1V3000433	GQ081588.1
TSV1V3000434	KF075296.1
TSV1V3000435	HM314710.1
TSV1V3000436	HM335570.1
TSV1V3000437	HM324660.1
TSV1V3000438	GQ027241.1
TSV1V3000439	HQ717391.1|FJ544339.1
TSV1V3000440	GQ080351.1|GQ081115.1
TSV1V3000441	GQ129961.1
TSV1V3000442	HM825278.1
TSV1V3000443	GQ082138.1
TSV1V3000444	JF231970.1
TSV1V3000445	HM830541.1
TSV1V3000446	JF216173.1
TSV1V3000447	JF150304.1
TSV1V3000448	KJ794147.1
TSV1V3000449	GQ080005.1
TSV1V3000450	JF216171.1
TSV1V3000451	JF232590.1
TSV1V3000452	HM256386.1|JF108044.1|JF203723.1
TSV1V3000453	JF216406.1|GQ059183.1|JF225844.1|GQ077441.1|GQ079918.1|HM286811.1|GQ077153.1|JF209416.1|HM273269.1|GQ080273.1|HM248496.1|HM251713.1|JF234116.1|GQ082146.1|GQ077149.1|KF070318.1|JQ638577.1|JF153052.1|GQ080330.1|GQ077091.1|EU373343.1|HM126899.1|GQ058933.1|MF767515.1|GQ058916.1|JF274906.1|JF274875.1|JF274890.1|JF274873.1|JQ638574.1|JF274887.1|FJ263924.1|JF274877.1|JF274908.1|JF274884.1|JF274885.1|JF2…
TSV1V3000454	HM324706.1
TSV1V3000455	GU451195.1|JF177610.1
TSV1V3000456	KF067751.1
TSV1V3000457	Z93441.1
TSV1V3000458	JF209069.1
TSV1V3000459	AY237406.1|HM559190.1|HM558926.1|HM558448.1|HM558922.1|HM558580.1
TSV1V3000460	GQ032279.1
TSV1V3000461	JF234868.1
TSV1V3000462	GQ031084.1
TSV1V3000463	DQ537525.1
TSV1V3000464	HM830273.1
TSV1V3000465	HM314616.1
TSV1V3000466	GQ077205.1|JQ638577.1|HM126899.1|JF274906.1|JF274887.1|FJ263924.1|JF274877.1|JF274908.1|JF274884.1|JF274885.1|JF274881.1|JF274886.1|JF274892.1|JF274879.1|JF274872.1|JF274871.1|JF274907.1|JF274888.1
TSV1V3000467	JF216685.1
TSV1V3000468	FJ674914.1
TSV1V3000469	JF096456.1
TSV1V3000470	HM324506.1
TSV1V3000471	JF134048.1
TSV1V3000472	KF102072.1
TSV1V3000473	GQ007921.1
TSV1V3000474	AY176770.1
TSV1V3000475	HM282146.1
TSV1V3000476	HM825213.1|HM825456.1|HM825209.1|HM825329.1
TSV1V3000477	JF218446.1|HM830425.1
TSV1V3000478	HM314693.1
TSV1V3000479	HM324307.1
TSV1V3000480	KU986669.1|KF831409.1|KX817238.1|HF563578.1|KJ401057.1|KJ401075.1
TSV1V3000481	KF817681.1
TSV1V3000482	HE575943.1
TSV1V3000483	KP742993.1
TSV1V3000484	KF817674.1
TSV1V3000485	JX867755.1
TSV1V3000486	KU986669.1|KF831409.1|KX817238.1|KJ401057.1|KJ401075.1|HF563578.1
TSV1V3000487	GU977188.1
TSV1V3000488	HM558462.1|HM335557.1|JF231638.1|KF069423.1|HM326677.1|JF203176.1|GQ080351.1|HM307132.1|KF070241.1|JF216659.1|HM558437.1|GQ080686.1|KF069372.1|HM559107.1|GQ079039.1|HM285622.1|GQ115303.1|JN544161.1|GQ027312.1|JF231664.1|HM276170.1|FJ263923.1|JF203169.1|JF231624.1|HM276193.1|HM828690.1|FJ529917.1|JN032363.1|HM314688.1|HM332705.1|HM559094.1|HM558808.1|KC172007.1|HQ860681.1|HM558432.1|GQ082103.1|HM2…
TSV1V3000489	KC139416.1|KF817676.1|KF817688.1|KF817740.1|KF817684.1
TSV1V3000490	KJ401081.1
TSV1V3000491	GU595385.1
TSV1V3000492	KF817671.1
TSV1V3000493	KF817667.1
TSV1V3000494	HE800809.1
TSV1V3000495	JN616240.1|KJ401044.1
TSV1V3000496	GQ076956.1
TSV1V3000497	HM324366.1
TSV1V3000498	HM324369.1
TSV1V3000499	GQ082103.1|HM558462.1|HM335557.1|JF231638.1|HM326677.1|JF203176.1|HM307132.1|JF216659.1|HM558437.1|GQ080686.1|KF069372.1|HM559107.1|GQ079039.1|HM285622.1|JF231664.1|JF203169.1|JF231624.1|HM276193.1|HM828690.1|JN032363.1|HM314688.1|HM559094.1|HM558808.1|KC172007.1|HQ860681.1|HM558432.1|HM276007.1|JF231888.1|JF138633.1|KF107630.1|HM276096.1|HM324937.1|JF138498.1|HM335214.1|HM275419.1|HM558310.1|JF1…
TSV1V3000500	HM273124.1
TSV1V3000501	JF234908.1
TSV1V3000502	KF067086.1
TSV1V3000503	HM224480.1
TSV1V3000504	HM276110.1
TSV1V3000505	HM324427.1
TSV1V3000506	GQ079921.1
TSV1V3000507	GQ033218.1
TSV1V3000508	JQ408697.1
TSV1V3000509	HM324693.1
TSV1V3000510	HM324558.1
TSV1V3000511	KP743008.1
TSV1V3000512	GQ080334.1
TSV1V3000513	HM249358.1
TSV1V3000514	GQ078819.1
TSV1V3000515	JN616213.1
TSV1V3000516	KF070085.1
TSV1V3000517	JF111142.1
TSV1V3000518	HM324319.1
TSV1V3000519	JF203151.1
TSV1V3000520	HM251689.1
TSV1V3000521	KF070347.1
TSV1V3000522	DQ144736.1
TSV1V3000523	JF217961.1
TSV1V3000524	KF928774.1
TSV1V3000525	GQ080419.1
TSV1V3000526	GQ082057.1
TSV1V3000527	EU465143.1
TSV1V3000528	HM459847.1|JQ684496.1|JQ684498.1|HQ806465.1|KX345374.1
TSV1V3000529	KF818657.1
TSV1V3000530	GQ080289.1
TSV1V3000531	GQ007395.1
TSV1V3000532	KF071129.1
TSV1V3000533	JF202814.1
TSV1V3000534	GQ082021.1
TSV1V3000535	HM269458.1
TSV1V3000536	HM324661.1
TSV1V3000537	GQ077436.1
TSV1V3000538	JN616228.1
TSV1V3000539	HM250642.1
TSV1V3000540	KF107790.1
TSV1V3000541	HM324551.1
TSV1V3000542	JF216277.1
TSV1V3000543	HM324500.1
TSV1V3000544	HM332705.1
TSV1V3000545	JF130577.1|JF130590.1
TSV1V3000546	JQ088443.1
TSV1V3000547	HM558759.1
TSV1V3000548	JF130535.1
TSV1V3000549	HM559144.1|HM286911.1|EU468043.1|HM276200.1|HM314756.1|EU467963.1|JF146878.1|HM324387.1|HM314743.1|HM811352.1|HM251581.1|HM324612.1|JF131371.1|HM324425.1|EU773949.1|GQ079121.1|HM811226.1|HM324598.1|HM325026.1|HM265362.1|HM314712.1|JF219009.1|GQ077882.1|JF130596.1|JF127270.1|HM558305.1|HM325122.1|HM558697.1|HM246743.1|GQ077852.1|HM285648.1|JF216752.1|HM314750.1|HM286462.1|HM558892.1|GQ080246.1|HM3…
TSV1V3000550	HM324666.1
TSV1V3000551	KF070149.1
TSV1V3000552	HM248860.1
TSV1V3000553	HM329348.1
TSV1V3000554	GQ080003.1|GQ079948.1
TSV1V3000555	HM286729.1
TSV1V3000556	HM324308.1
TSV1V3000557	FR744788.1
TSV1V3000558	JF228642.1
TSV1V3000559	GQ079565.1
TSV1V3000560	JX997899.1
TSV1V3000561	JF120317.1
TSV1V3000562	JF203502.1
TSV1V3000563	FJ674741.1
TSV1V3000564	FR749854.1
TSV1V3000565	GQ059175.1
TSV1V3000566	HM276097.1
TSV1V3000567	KC120642.1
TSV1V3000568	JF203211.1
TSV1V3000569	HM822556.1
TSV1V3000570	JF935111.1|JF118500.1|JF196918.1|JF125583.1|JX559200.1|GQ080348.1|HM559215.1|GQ077596.1|GQ080299.1|HM558946.1|HM559068.1|HM558793.1|HM248582.1|HM558313.1|DQ310730.1|GQ246678.1|JF187993.1|JF233151.1
TSV1V3000571	GQ059155.1
TSV1V3000572	JF239325.1
TSV1V3000573	HM314608.1
TSV1V3000574	HM324363.1
TSV1V3000575	HM559135.1
TSV1V3000576	FJ373025.1
TSV1V3000577	HM324622.1
TSV1V3000578	HM314578.1
TSV1V3000579	FN393794.1
TSV1V3000580	JF229538.1
TSV1V3000581	GQ079397.1
TSV1V3000582	JF203327.1
TSV1V3000583	KF070045.1
TSV1V3000584	GQ007763.1
TSV1V3000585	HM324385.1
TSV1V3000586	KX866675.1
TSV1V3000587	GQ076859.1
TSV1V3000588	HM324665.1
TSV1V3000589	JF221066.1
TSV1V3000590	JF138626.1
TSV1V3000591	GQ082314.1
TSV1V3000592	HM558676.1
TSV1V3000593	FN393793.1
TSV1V3000594	HM286615.1
TSV1V3000595	JF216891.1
TSV1V3000596	KJ454139.1
TSV1V3000597	GQ031686.1
TSV1V3000598	JF218212.1
TSV1V3000599	HM559103.1
TSV1V3000600	HM558462.1|HM335557.1|JF231638.1|KF069423.1|HM326677.1|JF203176.1|GQ080351.1|HM307132.1|KF070241.1|JF216659.1|HM558437.1|GQ080686.1|KF069372.1|HM559107.1|GQ079039.1|HM285622.1|GQ115303.1|JN544161.1|GQ027312.1|JF231664.1|HM276170.1|FJ263923.1|JF203169.1|JF231624.1|HM276193.1|HM828690.1|FJ529917.1|JN032363.1|HM314688.1|HM332705.1|HM559094.1|HM558808.1|KC172007.1|HQ860681.1|HM558432.1|GQ082103.1|HM2…
TSV1V3000601	HM186870.1
TSV1V3000602	GQ078904.1
TSV1V3000603	HM297968.1
TSV1V3000604	KC139416.1|KF817740.1|KF817688.1|KF817684.1|KF817676.1
TSV1V3000605	HM278359.1
TSV1V3000606	GU977189.1
TSV1V3000607	FN393791.1
TSV1V3000608	HM257903.1
TSV1V3000609	HM324343.1
TSV1V3000610	HM324557.1
TSV1V3000611	HQ143635.1
TSV1V3000612	HM489988.1
TSV1V3000613	JF216461.1
TSV1V3000614	JF147182.1
TSV1V3000615	HM324628.1
TSV1V3000616	HM258577.1
TSV1V3000617	KF108243.1
TSV1V3000618	JF215949.1
TSV1V3000619	GQ077031.1
TSV1V3000620	GQ106267.1|FM996830.1
TSV1V3000621	KF228931.1
TSV1V3000622	HM314696.1
TSV1V3000623	KJ504154.1
TSV1V3000624	HM324586.1
TSV1V3000625	GQ033202.1
TSV1V3000626	GQ099370.1
TSV1V3000627	HM324618.1
TSV1V3000628	GQ080344.1
TSV1V3000629	GQ080350.1
TSV1V3000630	HM275912.1
TSV1V3000631	JF072485.1
TSV1V3000632	HM558462.1|HM335557.1|JF231638.1|HM326677.1|JF203176.1|HM307132.1|JF216659.1|HM558437.1|GQ080686.1|KF069372.1|HM559107.1|GQ079039.1|HM285622.1|JN544161.1|JF231664.1|FJ263923.1|JF203169.1|JF231624.1|HM276193.1|HM828690.1|JN032363.1|HM314688.1|HM559094.1|HM558808.1|KC172007.1|HQ860681.1|HM558432.1|GQ082103.1|HM276007.1|JF231888.1|JF138633.1|KF107630.1|HM276096.1|HM324937.1|JF138498.1|HM335214.1|HM2…
TSV1V3000633	JF216867.1
TSV1V3000634	HM276170.1
TSV1V3000635	HM324662.1
TSV1V3000636	KJ401076.1
TSV1V3000637	KF841211.1|KF070133.1|HM286100.1|GQ079938.1|HM314770.1|HM324668.1|GQ080424.1|HM324530.1|HM324295.1|HM314597.1|HM324729.1|KF069459.1|HM324546.1|HM324278.1|HM324399.1|HM324723.1|FM996830.1|HM344405.1|HM314735.1|JN832944.1|GQ106267.1|HM298992.1|HM825396.1|KC758941.1|HM825285.1|HM314576.1|HM276244.1|GQ007701.1|HM324467.1|HM335570.1|HM324351.1|HM825368.1|HM825412.1|HM825403.1|GQ077176.1|GQ076858.1|KF0…
TSV1V3000638	GU188944.1
TSV1V3000639	HM251586.1
TSV1V3000640	GQ079470.1
TSV1V3000641	HM558285.1
TSV1V3000642	KF069423.1|KF070241.1|GQ027312.1|JN544161.1|FJ263923.1
TSV1V3000643	JF217250.1
TSV1V3000644	JN544161.1|FJ263923.1|HM558808.1|GQ082103.1|HM558310.1|KF069423.1|KF070241.1|GQ027312.1
TSV1V3000645	GQ079399.1|JF216766.1|JF216755.1|HM249023.1|HM323860.1|GQ079525.1|HM285782.1|JF218554.1|GQ076848.1|HM250444.1|JF216673.1|HM830448.1|GQ008046.1|GQ080741.1|GQ007823.1|KF107603.1|JF216372.1|GQ076985.1|JF111072.1|KF107868.1|HM276184.1|HM334624.1|KF107623.1|HM264998.1|JF110984.1
TSV1V3000646	KJ140084.1
TSV1V3000647	HM324644.1
TSV1V3000648	HM258038.1
TSV1V3000649	GQ009505.1
TSV1V3000650	HM285779.1
TSV1V3000651	KF851188.1
TSV1V3000652	JF217044.1
TSV1V3000653	HM251605.1
TSV1V3000654	JF110984.1|GQ079399.1|JF216766.1|JF216755.1|HM249023.1|HM323860.1|GQ079525.1|HM285782.1|JF218554.1|GQ076848.1|HM250444.1|JF216673.1|HM830448.1|GQ008046.1|GQ080741.1|GQ007823.1|KF107603.1|JF216372.1|GQ076985.1|JF111072.1|KF107868.1|HM276184.1|HM334624.1|KF107623.1|HM264998.1
TSV1V3000655	JF223160.1
TSV1V3000656	JF219005.1
TSV1V3000657	HM344507.1
TSV1V3000658	EU467941.1
TSV1V3000659	JF130650.1
TSV1V3000660	GQ115303.1
TSV1V3000661	HM324483.1
TSV1V3000662	JF127302.1
TSV1V3000663	GQ077195.1
TSV1V3000664	JF195342.1
TSV1V3000665	HM324492.1
TSV1V3000666	GQ079048.1
TSV1V3000667	HM324253.1
TSV1V3000668	GQ008763.1
TSV1V3000669	KF098292.1
TSV1V3000670	HM250601.1
TSV1V3000671	GQ007802.1
TSV1V3000672	KF070173.1
TSV1V3000673	JF198154.1
TSV1V3000674	GQ077013.1
TSV1V3000675	HM324494.1
TSV1V3000676	HM324431.1
TSV1V3000677	JF237449.1
TSV1V3000678	EU468009.1
TSV1V3000679	JF216967.1
TSV1V3000680	GQ077104.1
TSV1V3000681	GQ079545.1
TSV1V3000682	GQ031096.1|HM250696.1
TSV1V3000683	HM218245.1
TSV1V3000684	GQ103043.1
TSV1V3000685	HM276108.1|HM273536.1
TSV1V3000686	HM324464.1
TSV1V3000687	KF831406.1
TSV1V3000688	HM273633.1
TSV1V3000689	HM822604.1
TSV1V3000690	HQ327142.1
TSV1V3000691	HM285386.1
TSV1V3000692	JF237156.1
TSV1V3000693	GQ077596.1
TSV1V3000694	GQ082017.1
TSV1V3000695	HM323868.1
TSV1V3000696	HM324554.1
TSV1V3000697	JF218566.1
TSV1V3000698	GQ080372.1|JQ638577.1|JF274906.1|JF274885.1|JF274892.1
TSV1V3000699	GQ104876.1|EF076235.1|HM558285.1
TSV1V3000700	HM559215.1
TSV1V3000701	JF203809.1
TSV1V3000702	HM316296.1
TSV1V3000703	GQ082275.1
TSV1V3000704	HM314681.1
TSV1V3000705	HM825303.1
TSV1V3000706	HM314587.1
TSV1V3000707	JF203486.1
TSV1V3000708	HM314683.1
TSV1V3000709	KF841211.1|KF070133.1|HM286100.1|HM314770.1|HM324668.1|GQ080424.1|HM324530.1|HM324295.1|HM314597.1|HM324729.1|KF069459.1|HM324546.1|HM324278.1|HM324399.1|HM324723.1|FM996830.1|HM344405.1|HM314735.1|HM298992.1|HM825396.1|KC758941.1|HM825285.1|HM314576.1|HM276244.1|GQ007701.1|HM324467.1|HM324351.1|HM825368.1|HM825412.1|HM825403.1|GQ077176.1|GQ076858.1|KF075484.1|KF075358.1|KF228924.1|KC853177.1|GQ0…
TSV1V3000710	KF069372.1|HM558462.1|HM335557.1|JF231638.1|HM326677.1|JF203176.1|HM307132.1|JF216659.1|HM558437.1|GQ080686.1|HM559107.1|GQ079039.1|HM285622.1|JF231664.1|JF203169.1|JF231624.1|HM276193.1|HM828690.1|JN032363.1|HM314688.1|HM559094.1|KC172007.1|HQ860681.1|HM558432.1|HM276007.1|JF231888.1|JF138633.1|KF107630.1|HM276096.1|HM324937.1|JF138498.1|HM335214.1|HM275419.1|JF196700.1|JF209777.1|JF216844.1|HM8…
TSV1V3000711	GQ080360.1
TSV1V3000712	JX222345.1
TSV1V3000713	HM324545.1
TSV1V3000714	GQ080296.1
TSV1V3000715	GQ031925.1
TSV1V3000716	GQ115367.1
TSV1V3000717	GQ077882.1|HM558649.1|HM558852.1|HM558796.1|HM558511.1|EF076235.1|GQ111953.1|HM558285.1|GQ031686.1
TSV1V3000718	JF216996.1
TSV1V3000719	HM265006.1
TSV1V3000720	EU386165.1|JF935051.1
TSV1V3000721	GQ077057.1
TSV1V3000722	GQ080348.1
TSV1V3000723	GQ014767.1
TSV1V3000724	GQ111240.1
TSV1V3000725	HM275855.1
TSV1V3000726	GQ007882.1
TSV1V3000727	JF217046.1
TSV1V3000728	HM314778.1
TSV1V3000729	JF219047.1
TSV1V3000730	HM324303.1
TSV1V3000731	HM273159.1
TSV1V3000732	HM334364.1
TSV1V3000733	GQ078864.1
TSV1V3000734	JF216887.1
TSV1V3000735	KF070281.1
TSV1V3000736	FJ674293.1
TSV1V3000737	JF129896.1
TSV1V3000738	HM324685.1
TSV1V3000739	HM251691.1
TSV1V3000740	KF070249.1
TSV1V3000741	KF069962.1
TSV1V3000742	HM246853.1
TSV1V3000743	HM276102.1
TSV1V3000744	JF218416.1
TSV1V3000745	HM324679.1
TSV1V3000746	KU986669.1|KF831409.1|KX817238.1|HF563578.1|KJ401057.1|KJ401075.1
TSV1V3000747	HF563569.1
TSV1V3000748	KF817670.1
TSV1V3000749	KM974905.1|KX345374.1|HM316335.1|JF228642.1|HM314586.1|HQ806465.1|HM324518.1|JF203150.1|HQ806622.1|HE979853.1|JF935069.1
TSV1V3000750	DQ289067.1
TSV1V3000751	KF818634.1
TSV1V3000752	GU595357.1
TSV1V3000753	GU083586.1
TSV1V3000754	AY237406.1|HM559190.1|HM558926.1|HM558448.1|HM558922.1|KJ734889.1|HM558580.1
TSV1V3000755	JQ712535.1
TSV1V3000756	LN774544.1
TSV1V3000757	KP843039.1
TSV1V3000758	KF069307.1
TSV1V3000759	AY237406.1|HM559190.1|HM558926.1|HM558922.1|HM558448.1|HM558580.1
TSV1V3000760	KF069414.1
TSV1V3000761	HM273457.1
TSV1V3000762	JF197286.1
TSV1V3000763	HM825442.1
TSV1V3000764	HM324465.1
TSV1V3000765	HM324572.1
TSV1V3000766	JF508420.1
TSV1V3000767	GQ009746.1
TSV1V3000768	AY661997.1
TSV1V3000769	GQ079121.1|EF076235.1
TSV1V3000770	GQ080049.1
TSV1V3000771	EU467955.1
TSV1V3000772	HM324731.1
TSV1V3000773	HM273429.1
TSV1V3000774	HM324681.1
TSV1V3000775	JQ684496.1|JQ684498.1
TSV1V3000776	HM275991.1
TSV1V3000777	KF066541.1
TSV1V3000778	HM273545.1
TSV1V3000779	JX559200.1
TSV1V3000780	HM282156.1
TSV1V3000781	HM324546.1|KC853177.1|FM996830.1|GQ079938.1
TSV1V3000782	KF831409.1|KX817238.1|HF563578.1|KJ401057.1|KJ401075.1
TSV1V3000783	EF682956.1
TSV1V3000784	KF069459.1|FM996830.1
TSV1V3000785	KF094401.1
TSV1V3000786	JF220991.1
TSV1V3000787	FJ675038.1
TSV1V3000788	FJ672017.1|FJ674801.1
TSV1V3000789	JF216884.1
TSV1V3000790	GQ082336.1
TSV1V3000791	KF069337.1
TSV1V3000792	HM324512.1
TSV1V3000793	KF811048.1
TSV1V3000794	HM822607.1
TSV1V3000795	HM334648.1
TSV1V3000796	JQ684496.1|JQ684498.1
TSV1V3000797	GQ081711.1
TSV1V3000798	GQ059128.1
TSV1V3000799	GQ058939.1
TSV1V3000800	EU468023.1
TSV1V3000801	JF216269.1
TSV1V3000802	HM324584.1
TSV1V3000803	JF130690.1
TSV1V3000804	HM324313.1
TSV1V3000805	GQ078752.1
TSV1V3000806	GQ077000.1
TSV1V3000807	HM324687.1
TSV1V3000808	KU515020.1
TSV1V3000809	HM276050.1
TSV1V3000810	EU467982.1
TSV1V3000811	JF215948.1
TSV1V3000812	GQ076868.1|JQ638577.1|JF274885.1
TSV1V3000813	JF216607.1
TSV1V3000814	HM325092.1
TSV1V3000815	HM324555.1
TSV1V3000816	KU986669.1|KX817238.1|HF563578.1|KJ401057.1|KJ401075.1
TSV1V3000817	GQ080424.1|FM996830.1|KC853177.1
TSV1V3000818	HM324604.1
TSV1V3000819	HM324645.1
TSV1V3000820	HM324448.1
TSV1V3000821	GQ111953.1
TSV1V3000822	JF216191.1
TSV1V3000823	KF841201.1
TSV1V3000824	HM247263.1
TSV1V3000825	KP192006.1
TSV1V3000826	DQ341260.1
TSV1V3000827	JF216788.1
TSV1V3000828	HM324493.1
TSV1V3000829	GQ079938.1|HM324546.1|FM996830.1|KC853177.1
TSV1V3000830	HM276024.1
TSV1V3000831	EU467954.1
TSV1V3000832	HM811324.1
TSV1V3000833	HQ327308.1|KC286874.1
TSV1V3000834	GQ079106.1
TSV1V3000835	JF216495.1
TSV1V3000836	HM324726.1
TSV1V3000837	KF107657.1|KF107879.1|KF107613.1
TSV1V3000838	HM276182.1
TSV1V3000839	GQ009697.1
TSV1V3000840	EU304257.1
TSV1V3000841	FJ674292.1
TSV1V3000842	HM323955.1
TSV1V3000843	JQ236850.1
TSV1V3000844	KF095299.1
TSV1V3000845	JF216333.1
TSV1V3000846	GQ080385.1
TSV1V3000847	HM558870.1
TSV1V3000848	JF216286.1
TSV1V3000849	GQ077438.1|HM285556.1|GQ080291.1|FJ999939.1|GQ076998.1|JF218021.1|GQ078893.1|HM324460.1|GQ077018.1
TSV1V3000850	JQ815204.1
TSV1V3000851	JF216993.1
TSV1V3000852	HM333656.1
TSV1V3000853	HM248896.1
TSV1V3000854	HM324639.1
TSV1V3000855	HM288132.1
TSV1V3000856	KF070109.1
TSV1V3000857	JF216604.1
TSV1V3000858	KC294105.1
TSV1V3000859	HM324407.1
TSV1V3000860	HM273639.1
TSV1V3000861	AY212757.1
TSV1V3000862	HM335554.1
TSV1V3000863	HM257938.1
TSV1V3000864	HM323983.1
TSV1V3000865	HM282200.1
TSV1V3000866	GQ007938.1
TSV1V3000867	JF216036.1
TSV1V3000868	KF094307.1
TSV1V3000869	HM559148.1
TSV1V3000870	HM275595.1
TSV1V3000871	HM251764.1
TSV1V3000872	KF070042.1
TSV1V3000873	GQ077160.1
TSV1V3000874	KF070081.1
TSV1V3000875	JN644577.1
TSV1V3000876	GQ082401.1
TSV1V3000877	GQ077175.1
TSV1V3000878	KF107883.1
TSV1V3000879	HM250783.1
TSV1V3000880	JF111021.1
TSV1V3000881	HM314695.1
TSV1V3000882	HM324730.1
TSV1V3000883	HM314654.1
TSV1V3000884	JF203824.1
TSV1V3000885	KF070341.1
TSV1V3000886	JF203111.1
TSV1V3000887	HM281208.1
TSV1V3000888	GQ080345.1
TSV1V3000889	FM865694.1
TSV1V3000890	KP192011.1
TSV1V3000891	KF817753.1
TSV1V3000892	KP192014.1
TSV1V3000893	KF836535.1
TSV1V3000894	JF111053.1
TSV1V3000895	EU468076.1
TSV1V3000896	JF216937.1
TSV1V3000897	HM324552.1
TSV1V3000898	HM307935.1
TSV1V3000899	GQ079549.1
TSV1V3000900	HM558377.1
TSV1V3000901	HM324346.1
TSV1V3000902	HM250547.1
TSV1V3000903	HM308930.1
TSV1V3000904	FJ405317.1
TSV1V3000905	KF841229.1
TSV1V3000906	HM324543.1
TSV1V3000907	JN644495.1
TSV1V3000908	GQ079920.1
TSV1V3000909	HM314758.1
TSV1V3000910	HM314658.1
TSV1V3000911	KF069332.1|GQ079467.1
TSV1V3000912	HM273194.1
TSV1V3000913	HM324620.1
TSV1V3000914	HM276236.1
TSV1V3000915	KF094364.1
TSV1V3000916	HM314623.1
TSV1V3000917	GU385861.1
TSV1V3000918	GQ080038.1
TSV1V3000919	HM256327.1
TSV1V3000920	HM318411.1
TSV1V3000921	HM314653.1
TSV1V3000922	JF187994.1
TSV1V3000923	JF202860.1
TSV1V3000924	GQ080008.1
TSV1V3000925	EU468014.1
TSV1V3000926	HM265020.1
TSV1V3000927	HM324390.1
TSV1V3000928	GQ080261.1
TSV1V3000929	KF095324.1
TSV1V3000930	GQ080041.1
TSV1V3000931	HM276023.1
TSV1V3000932	FJ672893.1
TSV1V3000933	KF817774.1
TSV1V3000934	FJ672575.1
TSV1V3000935	GQ080276.1
TSV1V3000936	KF317888.1
TSV1V3000937	HM275481.1
TSV1V3000938	JX177706.1
TSV1V3000939	HG977392.1
TSV1V3000940	KJ995845.1
TSV1V3000941	HM559144.1|HM286911.1|JF935069.1|HM314623.1|HM324646.1|EU468043.1|HM276200.1|HM314756.1|EU467963.1|JF146878.1|HM324387.1|HM314743.1|HM811352.1|GQ111953.1|HM316335.1|HM251581.1|HM324612.1|JF131371.1|JQ684496.1|HM324425.1|EU773949.1|JQ684498.1|GQ079121.1|HM811226.1|HM324598.1|HM325026.1|HM265362.1|KM974905.1|HM314712.1|JF219009.1|GQ077882.1|JF130596.1|GQ104876.1|JF127270.1|HM558305.1|HM325122.1|HM5…
TSV1V3000942	KU514948.1
TSV1V3000943	JF217347.1
TSV1V3000944	KU514990.1
TSV1V3000945	DQ371237.1
TSV1V3000946	FJ826074.1
TSV1V3000947	JF220761.1
TSV1V3000948	HM558835.1|FJ672409.1|HM828683.1|HM324727.1|JF217064.1|HM324599.1|HM324315.1|HM314632.1|KY425787.1|KM456108.1|HM830316.1|JF091017.1|JF216419.1|HM273318.1|KJ867435.1|JF217955.1|JF216964.1|GQ007531.1|KY962740.1|GQ076908.1|HM308454.1
TSV1V3000949	GQ129959.1
TSV1V3000950	HM314737.1
TSV1V3000951	KF070441.1
TSV1V3000952	AF188302.1
TSV1V3000953	KF069390.1
TSV1V3000954	GQ031112.1
TSV1V3000955	JF216692.1
TSV1V3000956	GQ077112.1
TSV1V3000957	GQ079560.1|KF069422.1|GQ077046.1
TSV1V3000958	KF841199.1
TSV1V3000959	GQ079998.1
TSV1V3000960	HM270475.1
TSV1V3000961	KF095407.1
TSV1V3000962	GQ080027.1
TSV1V3000963	GQ079445.1
TSV1V3000964	GQ080338.1
TSV1V3000965	KF070302.1|KF070199.1
TSV1V3000966	GQ014780.1
TSV1V3000967	JF935067.1
TSV1V3000968	JF935062.1
TSV1V3000969	AY277551.1
TSV1V3000970	JF218011.1
TSV1V3000971	JX098558.1
TSV1V3000972	KF070306.1
TSV1V3000973	GQ082352.1
TSV1V3000974	KF069354.1
TSV1V3000975	JF216736.1
TSV1V3000976	GQ009167.1
TSV1V3000977	GQ079582.1
TSV1V3000978	JF217033.1
TSV1V3000979	GQ080016.1|GQ015301.1
TSV1V3000980	KU514928.1
TSV1V3000981	KF193151.1
TSV1V3000982	GQ082460.1
TSV1V3000983	JF234232.1
TSV1V3000984	FJ672865.1
TSV1V3000985	KU514888.1
TSV1V3000986	KF851142.1
TSV1V3000987	JF766541.1
TSV1V3000988	GQ077092.1
TSV1V3000989	GQ080305.1
TSV1V3000990	HM828726.1
TSV1V3000991	GQ079467.1|KF069332.1
TSV1V3000992	KU221422.1
TSV1V3000993	KF107864.1
TSV1V3000994	GQ104060.1
TSV1V3000995	JF203748.1
TSV1V3000996	GQ076988.1
TSV1V3000997	KP843014.1
TSV1V3000998	JF935051.1|EU386165.1
TSV1V3000999	JQ408696.1
TSV1V3001000	FJ672724.1
TSV1V3001001	GQ082244.1
TSV1V3001002	HM811396.1
TSV1V3001003	GQ077063.1
TSV1V3001004	GQ077023.1
TSV1V3001005	KF818656.1
TSV1V3001006	JF922425.1
TSV1V3001007	GQ077115.1
TSV1V3001008	KF070094.1
TSV1V3001009	FN435915.1
TSV1V3001010	AY349411.1|006FI012
TSV1V3001011	JQ408028.1|KC432315.1|JQ408062.1
TSV1V3001012	JQ408118.1
TSV1V3001013	JQ407933.1
TSV1V3001014	KJ676720.1|KP687074.1
TSV1V3001015	DQ840465.1
TSV1V3001016	DQ840459.1
TSV1V3001017	AJ223452.1|007_3452
TSV1V3001018	CP017113.1|AB022015.1|LC094523.1
TSV1V3001019	AB022015.1|CP017113.1|LC094523.1
TSV1V3001020	CP021378.1
TSV1V3001021	KM083574.1|KX022854.1
TSV1V3001022	KX022854.1|KM083574.1
TSV1V3001023	HQ749698.1
TSV1V3001024	LC094493.1|EU037319.2
TSV1V3001025	NR_114652.1|AB599865.1|AF235995.1|LC217399.1|LC217400.1|JQ905988.1|AB105441.1|JQ905980.1|AY048657.1
TSV1V3001026	AF235995.1|LC217399.1|LC217400.1|JQ905988.1|AB105441.1|JQ905980.1|AB599865.1|NR_114652.1|AY048657.1
TSV1V3001027	LC094523.1|AB022015.1|CP017113.1
TSV1V3001028	JQ905991.1|JQ905983.1|JQ906003.1|JQ905997.1|JQ905979.1
TSV1V3001029	KT597070.1
TSV1V3001030	AB599865.1|AF235995.1|LC217399.1|LC217400.1|JQ905988.1|AB105441.1|JQ905980.1|NR_114652.1|AY048657.1
TSV1V3001031	NR_114652.1|AB599865.1|AF235995.1|LC217399.1|LC217400.1|JQ905988.1|AB105441.1|JQ905980.1|AY048657.1
TSV1V3001032	LC217397.1|LC217398.1|JF697375.1|NR_114328.1|KJ548905.1|KJ549090.1|AB033326.1|AB578868.1
TSV1V3001033	AY559429.1|AB862155.1|LC094484.1|NR_025816.1|JQ923889.1|JF196881.1|KC189653.1|JQ923679.1|AY957902.1|HM186923.1|HM186759.1|EU730969.1|LC094534.1
TSV1V3001034	LC217397.1|LC217398.1|JF697375.1|NR_114328.1|KJ548905.1|AB578868.1|KJ549090.1|AB033326.1
TSV1V3001035	AY559429.1|AB862155.1|LC094484.1|NR_025816.1|JQ923889.1|JF196881.1|HM186923.1|KC189653.1|JQ923679.1|HM186759.1|AY957902.1|EU730969.1|LC094534.1
TSV1V3001036	AB599864.1
TSV1V3001037	JN868937.1
TSV1V3001038	AB862154.1|NR_040834.1
TSV1V3001039	EU730969.1|AY559429.1|AB862155.1|LC094484.1|NR_025816.1|JQ923889.1|JF196881.1|KC189653.1|JQ923679.1|AY957902.1|HM186923.1|HM186759.1|LC094534.1
TSV1V3001040	KC734521.1|EU839360.1|AF445711.1|AB033325.1|KF287757.1
TSV1V3001041	JF196745.1
TSV1V3001042	KP182156.1
TSV1V3001043	FJ382668.1
TSV1V3001044	HM127472.1
TSV1V3001045	JQ923540.1
TSV1V3001046	AY957900.1
TSV1V3001047	JQ906001.1
TSV1V3001048	KY770584.1
TSV1V3001049	KJ187443.1
TSV1V3001050	JN868739.1
TSV1V3001051	FJ382649.1
TSV1V3001052	KJ577421.1
TSV1V3001053	LC094534.1|AY559429.1|AB862155.1|LC094484.1|NR_025816.1|JQ923889.1|JF196881.1|HM186923.1|KC189653.1|JQ923679.1|HM186759.1|AY957902.1|EU730969.1
TSV1V3001054	KY770620.1
TSV1V3001055	CP016033.1|CP016033.1
TSV1V3001056	AY328799.1
TSV1V3001057	FJ382634.1
TSV1V3001058	FJ382663.1
TSV1V3001059	EU770257.1
TSV1V3001060	EU037319.2|LC094493.1
TSV1V3001061	JF226470.1|KJ605848.1|GU586310.1|HM250176.1|JF175021.1|KX508021.1|JF226498.1|EU491216.1|JF132079.1|010N002A|KF641666.1|KF891333.1
TSV1V3001062	JF226470.1|GQ077268.1|KJ605848.1|GU586310.1|EU537798.1|HM250176.1|JF175021.1|KX508021.1|JF226498.1|EU491216.1|KF641666.1|JF132079.1|010N002A|KF891333.1
TSV1V3001063	JF226470.1|GQ077268.1|KJ605848.1|GU586310.1|EU537798.1|HM250176.1|JF175021.1|KX508021.1|JF226498.1|KF891333.1|EU491216.1|KF641666.1|JF132079.1|010N002A
TSV1V3001064	KF070235.1|JF219281.1|JF221029.1|JF131858.1|KF069136.1|JX566544.1|HM285684.1|JF233054.1|KF101147.1|JF231688.1|GU455145.1|HM298961.1|HM319088.1|HM298856.1|HM286638.1|HM248340.1|JF202822.1|HM248626.1|HM248842.1|JF214165.1|JF221438.1|HM285544.1|HM256999.1|JF202576.1|HM256749.1|KX022333.1|HM319302.1|JF202903.1|HM257564.1|HM257442.1|KC236501.1|GQ503319.1|LN890058.1|HM318966.1|HM257127.1|JF905988.1|GU1…
TSV1V3001065	HM257273.1|JN669165.1|KX508119.1|KX977571.1|GQ077017.1
TSV1V3001066	EU537798.1|KF641666.1|KF891333.1
TSV1V3001067	FM875650.1|HM285866.1|HM286511.1|HM319077.1|GQ009186.1|HM285640.1|JF226399.1|HM285699.1|JF104669.1|HM281039.1|KF071172.1|GQ013810.1
TSV1V3001068	JF132699.1
TSV1V3001069	JN669096.1|KX508067.1|HM325080.1|JN669114.1|AF479352.1|JN669109.1|HM248679.1|JN669124.1|JN669146.1|JN669117.1|HM308517.1|HM352326.1|FJ191919.1|FJ191915.1
TSV1V3001070	KX508067.1|HM325080.1|JN669114.1|JN669109.1|HM248679.1|JN669124.1|JN669117.1|HM308517.1|JN669146.1|AF479352.1|JN669096.1|HM352326.1|FJ191919.1|FJ191915.1
TSV1V3001071	KY767508.1|JX849048.1|KY767506.1|KY767530.1|KY767491.1|KY767509.1|KY767502.1|HM308819.1|KF070235.1|JF219281.1|JF221029.1|JF131858.1|KF069136.1|GQ078828.1|JX566544.1|KJ018232.1|HM285684.1|JF233054.1|KF101147.1|JF231688.1|GU455145.1|HM298961.1|HM319088.1|HM298856.1|HM286638.1|HM248340.1|JF202822.1|HM248626.1|HM248842.1|JF214165.1|JF221438.1|HM285544.1|HM256999.1|JF202576.1|HM256749.1|KX058422.1|KX0…
TSV1V3001072	KF070235.1|JF219281.1|JF221029.1|JF131858.1|KF069136.1|GQ078828.1|JX566544.1|HM285684.1|JF233054.1|KF101147.1|JF231688.1|GU455145.1|HM298961.1|HM319088.1|HM298856.1|HM286638.1|HM248340.1|JF202822.1|HM248626.1|HM248842.1|JF214165.1|JF221438.1|HM285544.1|HM256999.1|JF202576.1|HM256749.1|KX058422.1|KX022333.1|HM319302.1|JF202903.1|HM257564.1|HM257442.1|KX058421.1|KC236501.1|GQ503319.1|LN890058.1|HM3…
TSV1V3001073	JF216720.1
TSV1V3001074	KC886776.1
TSV1V3001075	KX989241.1|KY767537.1|KY767492.1|KY767483.1|KY767504.1|KY767500.1|KY767520.1|KY767501.1|KY767510.1|KY767487.1|KP152591.1|KY767503.1|KY767511.1|KY767515.1|KY767516.1|JQ082154.1|KY767514.1|KY767529.1|KY767534.1
TSV1V3001076	KF101916.1
TSV1V3001077	JF137592.1|JF163145.1|JF131955.1|HM256281.1|HM248892.1|JF137658.1|JF137452.1|HM248336.1|KX508019.1|JF131907.1|KX508062.1|HM256298.1|KF098128.1|JF132004.1|KX508038.1|JF137455.1|KX508054.1|KX508143.1|JF137610.1|KX508097.1|KF098046.1|JF127829.1|JF216216.1|JF131931.1|JF137498.1|KX508046.1|KX508109.1|HM253620.1|KX508137.1|KX508102.1|KX508115.1|KF963620.1
TSV1V3001078	KY767506.1|KY767530.1|KY767491.1|KY767533.1|KY767488.1|KY767509.1|KY767502.1|JX849048.1|KY767508.1|KJ018232.1
TSV1V3001079	JF216829.1
TSV1V3001080	KF083459.1
TSV1V3001081	JF233072.1
TSV1V3001082	HM257311.1|HM257319.1|KM978261.1|KX508884.1|JF218859.1|JF203532.1|GQ007918.1|HM259723.1|GQ007900.1|JF135891.1|HM257010.1|JF203044.1|HM256879.1|HM257570.1|GQ008000.1|JF216462.1|GQ115268.1|GQ007815.1|KR029310.1|HM257015.1|DQ366086.1|GQ007895.1|JF216166.1|HM319362.1|KF101541.1|HM257803.1|HM257075.1|HM286600.1|JF218928.1|GQ052939.1|GQ010250.1|HM256630.1|JF218033.1|HM307045.1|GQ109041.1|HM257220.1|KF0…
TSV1V3001083	KY767533.1|KY767488.1|KY767506.1|KY767530.1|KY767491.1|KY767509.1|KY767502.1|JX849048.1|KJ018232.1
TSV1V3001084	KX508067.1|HM325080.1|JN669114.1|JN669109.1|HM248679.1|JN669124.1|JN669146.1|JN669117.1|HM308517.1|AF479352.1|JN669096.1|HM352326.1|FJ191919.1|FJ191915.1
TSV1V3001085	JF202845.1
TSV1V3001086	KF070235.1|JF219281.1|JF221029.1|JF131858.1|KF069136.1|JX566544.1|HM285684.1|JF233054.1|KF101147.1|JF231688.1|GU455145.1|HM298961.1|HM319088.1|HM298856.1|HM286638.1|HM248340.1|JF202822.1|HM248626.1|HM248842.1|JF214165.1|JF221438.1|HM285544.1|HM256999.1|JF202576.1|HM256749.1|KX058422.1|KX022333.1|HM319302.1|JF202903.1|HM257564.1|HM257442.1|KC236501.1|GQ503319.1|LN890058.1|HM318966.1|HM257127.1|JF9…
TSV1V3001087	JQ082154.1|KY767514.1|KY767537.1|KY767492.1|KY767483.1|KY767504.1|KY767520.1|KY767501.1|KY767510.1|KY767487.1|KP152591.1|KY767503.1|KY767511.1|KY767515.1|KY767516.1|KY767529.1|KY767534.1
TSV1V3001088	HM260358.1|GQ108754.1|JF154647.1|HM308716.1|GQ009228.1|KF071163.1|KX508023.1
TSV1V3001089	JF215468.1
TSV1V3001090	JF137592.1|JF163145.1|JF131955.1|HM256281.1|HM248892.1|JF137658.1|JF137452.1|HM248336.1|KX508019.1|JF137474.1|JF131907.1|KX508062.1|HM256298.1|KF098128.1|JF132004.1|KX508038.1|JF137455.1|KX508054.1|KX508143.1|JF137610.1|KX508097.1|KF098046.1|JF127829.1|JF216216.1|JF131931.1|JF137498.1|KX508046.1|KX508109.1|HM253620.1|KF963620.1|KX508137.1|KX508102.1|KX508115.1
TSV1V3001091	JF132070.1|JF127705.1
TSV1V3001092	HM285723.1
TSV1V3001093	HM286496.1
TSV1V3001094	HM248964.1|GQ008001.1|HM257052.1|HM256667.1|HM256354.1|HM257133.1|HM257196.1
TSV1V3001095	HM257311.1|HM257319.1|KM978261.1|KX508884.1|JF218859.1|JF203532.1|GQ007918.1|HM259723.1|GQ007900.1|JF135891.1|HM257010.1|JF203044.1|HM256879.1|HM257570.1|GQ008000.1|JF216462.1|GQ115268.1|GQ007815.1|KR029310.1|HM257015.1|DQ366086.1|GQ007895.1|JF216166.1|HM319362.1|KF101541.1|HM257803.1|HM257075.1|HM286600.1|JF218928.1|GQ052939.1|GQ010250.1|HM256630.1|JF218033.1|HM307045.1|GQ109041.1|HM257220.1|KF0…
TSV1V3001096	HM257311.1|HM257319.1|KM978261.1|KX508884.1|JF218859.1|JF203532.1|GQ007918.1|HM259723.1|GQ007900.1|JF135891.1|HM257010.1|JF203044.1|HM256879.1|HM257570.1|GQ008000.1|JF216462.1|GQ115268.1|GQ007815.1|KR029310.1|HM257015.1|DQ366086.1|GQ007895.1|JF216166.1|HM319362.1|KF101541.1|HM257803.1|HM257075.1|HM286600.1|JF218928.1|GQ052939.1|GQ010250.1|HM256630.1|JF218033.1|HM307045.1|GQ109041.1|HM257220.1|KF0…
TSV1V3001097	HM257126.1
TSV1V3001098	HM286674.1
TSV1V3001099	KY767529.1|KY767534.1|JQ082154.1|KY767503.1|KY767511.1|KY767514.1|KY767515.1|KY767516.1
TSV1V3001100	KY312517.1
TSV1V3001101	JF202714.1
TSV1V3001102	KY767506.1|KY767530.1|KY767491.1|KY767533.1|KY767488.1|KY767509.1|KY767502.1|JX849048.1|KY767508.1|KJ018232.1
TSV1V3001103	JX849048.1|KY767506.1|KY767530.1|KY767491.1|KY767533.1|KY767488.1|KY767509.1|KY767502.1|KY767508.1|KJ018232.1
TSV1V3001104	GQ013810.1|FM875650.1|HM285866.1|HM286511.1|HM319077.1|GQ009186.1|HM285640.1|JF226399.1|HM285699.1|JF104669.1|HM281039.1|KF071172.1
TSV1V3001105	AY958794.1
TSV1V3001106	JF131877.1
TSV1V3001107	HM281298.1
TSV1V3001108	JN669115.1|JF137664.1|KF101266.1|KF101267.1|JF137677.1|KF098096.1|JN669125.1|JF115397.1|JF127727.1|JN669112.1|JN669145.1
TSV1V3001109	HM286806.1
TSV1V3001110	GQ115328.1
TSV1V3001111	JX566543.1
TSV1V3001112	HM248833.1
TSV1V3001113	HM253663.1
TSV1V3001114	GQ077088.1
TSV1V3001115	KX508067.1|HM325080.1|JN669114.1|AF479352.1|JN669109.1|HM248679.1|JN669124.1|JN669146.1|JN669117.1|HM308517.1|JN669096.1|HM352326.1|FJ191919.1|FJ191915.1
TSV1V3001116	KX508126.1
TSV1V3001117	JF221502.1
TSV1V3001118	JF215268.1|EF688610.1
TSV1V3001119	HM257080.1
TSV1V3001120	JF131891.1
TSV1V3001121	KF071206.1
TSV1V3001122	HM286487.1
TSV1V3001123	JF225424.1
TSV1V3001124	JF137621.1
TSV1V3001125	HM248898.1
TSV1V3001126	GQ007828.1
TSV1V3001127	GQ007997.1|EF688610.1
TSV1V3001128	HM256380.1
TSV1V3001129	HM257446.1|EF688610.1
TSV1V3001130	GQ115395.1
TSV1V3001131	KF083435.1
TSV1V3001132	JF202715.1
TSV1V3001133	JF137457.1
TSV1V3001134	JF197065.1
TSV1V3001135	GQ115302.1|EF688610.1
TSV1V3001136	HM256212.1
TSV1V3001137	JF137421.1
TSV1V3001138	KX508077.1
TSV1V3001139	GQ077158.1
TSV1V3001140	AF526908.2
TSV1V3001141	JF132054.1
TSV1V3001142	JF225493.1
TSV1V3001143	GQ009636.1|GQ082299.1
TSV1V3001144	JF216119.1
TSV1V3001145	HM281197.1|HM281244.1|GQ007740.1|JF216296.1|JF226324.1|JF226572.1|JF219275.1|JF218266.1|JF218088.1
TSV1V3001146	HM257348.1
TSV1V3001147	GQ009663.1
TSV1V3001148	GQ009597.1
TSV1V3001149	JF226309.1
TSV1V3001150	JF137643.1
TSV1V3001151	HM249084.1
TSV1V3001152	JF116462.1
TSV1V3001153	KX508084.1
TSV1V3001154	JF215378.1
TSV1V3001155	HM333434.1
TSV1V3001156	HM281089.1
TSV1V3001157	HM256671.1
TSV1V3001158	HM257542.1
TSV1V3001159	GQ077268.1|KF641666.1|KF891333.1
TSV1V3001160	GQ007783.1|KF066276.1|EF688610.1
TSV1V3001161	HM257699.1
TSV1V3001162	JF226418.1
TSV1V3001163	GQ009252.1
TSV1V3001164	KX989241.1|KY767537.1|KY767492.1|KY767483.1|KY767504.1|KY767500.1|KY767520.1|KY767501.1|KP152591.1|KY767510.1|KY767487.1|KY767503.1|KY767511.1|KY767515.1|KY767516.1|JQ082154.1|KY767514.1
TSV1V3001165	GQ078829.1
TSV1V3001166	KX989241.1|KY767537.1|KY767492.1|KY767483.1|KY767504.1|KY767500.1|KY767520.1|KY767501.1|KY767510.1|KY767487.1|KP152591.1|KY767503.1|KY767511.1|KY767515.1|KY767516.1|JQ082154.1|KY767514.1
TSV1V3001167	KY767484.1|KY767535.1|KJ018232.1
TSV1V3001168	KY767537.1|KY767483.1|KY767504.1|KY767520.1|KY767501.1|KX989241.1|KY767492.1|KY767500.1|KP152591.1|KY767510.1|KY767487.1|KY767503.1|KY767511.1|KY767515.1|KY767516.1|JQ082154.1|KY767514.1
TSV1V3001169	KY767535.1|KY767484.1|KJ018232.1
TSV1V3001170	HQ689685.1
TSV1V3001171	JF775420.1|FJ191915.1
TSV1V3001172	KY767520.1|KY767537.1|KY767483.1|KY767504.1|KY767501.1|KY767492.1|KY767500.1|KP152591.1|KY767510.1|KY767487.1|KY767503.1|KY767511.1|KY767515.1|KY767516.1|JQ082154.1|KY767514.1
TSV1V3001173	KX989241.1|KY767500.1|KY767537.1|KY767492.1|KY767483.1|KY767504.1|KY767520.1|KY767501.1|KP152591.1|KY767510.1|KY767487.1|KY767503.1|KY767511.1|KY767515.1|KY767516.1
TSV1V3001174	HM308819.1|KF070235.1|JF219281.1|JF221029.1|JF131858.1|KF069136.1|GQ078828.1|JX566544.1|KJ018232.1|HM285684.1|JF233054.1|KF101147.1|JF231688.1|GU455145.1|HM298961.1|HM319088.1|HM298856.1|HM286638.1|HM248340.1|JF202822.1|HM248626.1|HM248842.1|JF214165.1|JF221438.1|HM285544.1|HM256999.1|JF202576.1|HM256749.1|KX058422.1|KX022333.1|HM319302.1|JF202903.1|HM257564.1|HM257442.1|KX058421.1|KC236501.1|GQ5…
TSV1V3001175	AM495259.1|EF688610.1
TSV1V3001176	JQ661228.1|JQ661208.1
TSV1V3001177	KY767537.1|KY767483.1|KY767504.1|KY767520.1|KY767501.1|KX989241.1|KY767492.1|KY767500.1|KP152591.1|KY767510.1|KY767487.1|KY767503.1|KY767511.1|KY767515.1|KY767516.1|JQ082154.1|KY767514.1
TSV1V3001178	KF068746.1|EF688610.1
TSV1V3001179	HM319272.1
TSV1V3001180	HM257266.1
TSV1V3001181	GQ108986.1
TSV1V3001182	HM256251.1
TSV1V3001183	KF098264.1
TSV1V3001184	JF216660.1
TSV1V3001185	KF100893.1
TSV1V3001186	JN669097.1
TSV1V3001187	HM325173.1
TSV1V3001188	JF219189.1
TSV1V3001189	KF071179.1
TSV1V3001190	JQ661208.1|JQ661228.1
TSV1V3001191	JN669123.1
TSV1V3001192	JF216266.1
TSV1V3001193	GQ079553.1
TSV1V3001194	JF137474.1|KF963620.1
TSV1V3001195	GQ008017.1
TSV1V3001196	KF083464.1
TSV1V3001197	JF129622.1
TSV1V3001198	HM281027.1
TSV1V3001199	GQ078828.1|KX058422.1|KX058421.1|HM308819.1|KJ018232.1|KY767508.1
TSV1V3001200	KX508064.1
TSV1V3001201	JX566552.1
TSV1V3001202	DQ532351.1
TSV1V3001203	GQ015178.1
TSV1V3001204	GQ108884.1
TSV1V3001205	KC236451.1
TSV1V3001206	GQ158714.1
TSV1V3001207	HM256822.1
TSV1V3001208	HM257007.1
TSV1V3001209	JF226481.1
TSV1V3001210	JF218950.1
TSV1V3001211	JF137649.1
TSV1V3001212	KY767505.1
TSV1V3001213	GQ009611.1
TSV1V3001214	HM248905.1
TSV1V3001215	JF129561.1
TSV1V3001216	KF066755.1
TSV1V3001217	AF479373.1
TSV1V3001218	JN669134.1
TSV1V3001219	JF231793.1
TSV1V3001220	GQ078886.1
TSV1V3001221	JF215414.1
TSV1V3001222	JF216050.1
TSV1V3001223	GQ079054.1
TSV1V3001224	GQ115953.1
TSV1V3001225	JF224881.1
TSV1V3001226	JF225923.1
TSV1V3001227	HM249389.1
TSV1V3001228	KF066758.1
TSV1V3001229	HM257611.1
TSV1V3001230	HM250061.1
TSV1V3001231	GQ009656.1
TSV1V3001232	GQ009209.1
TSV1V3001233	HM277969.1
TSV1V3001234	JF226159.1
TSV1V3001235	JF219311.1
TSV1V3001236	HM312955.1
TSV1V3001237	JF202686.1
TSV1V3001238	JF131868.1
TSV1V3001239	JF234845.1
TSV1V3001240	HM257311.1|HM257319.1|KM978261.1|HM308812.1|KX508884.1|EF688610.1|JF218859.1|JF203532.1|GQ007918.1|HM259723.1|GQ007900.1|JF135891.1|HM257010.1|JF203044.1|HM256879.1|HM257570.1|GQ008000.1|JF216462.1|GQ115268.1|GQ007783.1|GQ007815.1|KR029310.1|KF068746.1|AM495259.1|KF066276.1|HM257015.1|DQ366086.1|GQ007895.1|JF216166.1|HM319362.1|KF101541.1|HM257803.1|HM257075.1|GQ115302.1|HM286600.1|HM257446.1|JF2…
TSV1V3001241	KJ127209.1
TSV1V3001242	KX989241.1|KY767500.1|KY767537.1|KY767492.1|KY767483.1|KY767504.1|KY767501.1|KP152591.1|KY767510.1|KY767487.1|KY767503.1|KY767511.1|KY767515.1|KY767516.1
TSV1V3001243	GQ007983.1
TSV1V3001244	JN669157.1
TSV1V3001245	JN669145.1|JN669115.1|JF137664.1|KF101266.1|KF101267.1|JF137677.1|KF098096.1|JN669125.1|JF115397.1|JF127727.1|JN669112.1
TSV1V3001246	JF226699.1
TSV1V3001247	JN669095.1
TSV1V3001248	JN669096.1|FJ191919.1|KX508067.1|HM325080.1|JN669114.1|AF479352.1|JN669109.1|HM248679.1|JN669124.1|JN669146.1|JN669117.1|HM308517.1|HM352326.1|FJ191915.1
TSV1V3001249	HM286657.1
TSV1V3001250	GQ007884.1
TSV1V3001251	GQ015304.1
TSV1V3001252	HM259691.1
TSV1V3001253	JF203125.1
TSV1V3001254	GQ079417.1
TSV1V3001255	JN669096.1|KX508067.1|HM325080.1|JN669114.1|AF479352.1|JN669109.1|HM248679.1|JN669124.1|JN669146.1|JN669117.1|HM308517.1|HM352326.1|FJ191919.1|FJ191915.1
TSV1V3001256	HM257888.1
TSV1V3001257	GQ082356.1
TSV1V3001258	JF226594.1
TSV1V3001259	GQ079420.1
TSV1V3001260	JF203701.1
TSV1V3001261	GQ078802.1
TSV1V3001262	KJ127210.1
TSV1V3001263	JF226568.1
TSV1V3001264	GQ108843.1
TSV1V3001265	JQ082154.1|KY767514.1|KY767537.1|KY767492.1|KY767483.1|KY767504.1|KY767520.1|KY767501.1|KY767510.1|KY767487.1|KP152591.1|KY767503.1|KY767511.1|KY767515.1|KY767516.1|KY767529.1|KY767534.1
TSV1V3001266	HQ246233.1
TSV1V3001267	KF070295.1
TSV1V3001268	GQ015295.1
TSV1V3001269	GQ009269.1
TSV1V3001270	JF219226.1
TSV1V3001271	HM248416.1
TSV1V3001272	HM308812.1|EF688610.1
TSV1V3001273	HM286824.1
TSV1V3001274	KF069419.1
TSV1V3001275	KJ127214.1
TSV1V3001276	JN669103.1
TSV1V3001277	HM248981.1
TSV1V3001278	HM308819.1|GQ078828.1|KX058422.1|KX058421.1|KJ018232.1|KY767508.1
TSV1V3001279	KM437884.1
TSV1V3001280	GQ007912.1
TSV1V3001281	JF155507.1
TSV1V3001282	FJ191915.1|JN669096.1|FJ191919.1|KX508067.1|HM325080.1|JN669114.1|AF479352.1|JN669109.1|HM248679.1|JN669124.1|JN669146.1|JN669117.1|HM308517.1|HM352326.1|JF775420.1
TSV1V3001283	HM249005.1
TSV1V3001284	AF479323.1
TSV1V3001285	L06165.1|011_6165
TSV1V3001286	JQ463125.1|JQ463189.1|JQ463023.1|JQ463112.1|JQ463226.1|HM320098.1|JQ462163.1|JQ463069.1|JQ462997.1|JQ463217.1|JQ463074.1|JQ463402.1|JQ463237.1|JQ462870.1|JQ462133.1|JQ463041.1|JQ463081.1|JQ462103.1|JQ463082.1|JQ463120.1|JQ463227.1|HM320160.1|JQ462711.1|JQ463208.1|JQ463195.1|JQ462096.1|JQ462982.1|JQ463190.1|JQ462145.1|JQ462755.1|JQ463030.1|012_2982|AM420199.1|012DE012
TSV1V3001287	JQ455229.1|JQ455118.1|JQ455160.1|JQ452485.1|JQ454945.1|JQ451317.1|JQ455171.1|012_2485
TSV1V3001288	AF366267.1
TSV1V3001289	JQ452660.1
TSV1V3001290	JQ455207.1
TSV1V3001291	JQ455358.1
TSV1V3001292	JQ451616.1
TSV1V3001293	JQ455168.1
TSV1V3001294	JQ452480.1
TSV1V3001295	JQ455092.1
TSV1V3001296	JQ451118.1
TSV1V3001297	JQ463170.1
TSV1V3001298	JQ462990.1
TSV1V3001299	JQ463214.1
TSV1V3001300	JQ463080.1
TSV1V3001301	JQ462978.1
TSV1V3001302	JQ462093.1
TSV1V3001303	JQ463230.1
TSV1V3001304	JQ463121.1
TSV1V3001305	JQ463145.1
TSV1V3001306	JQ463029.1
TSV1V3001307	JQ462993.1
TSV1V3001308	JQ462249.1|JQ463139.1
TSV1V3001309	JF198767.1
TSV1V3001310	JQ462231.1
TSV1V3001311	JQ462722.1
TSV1V3001312	JQ463075.1
TSV1V3001313	JQ462988.1
TSV1V3001314	JQ462061.1
TSV1V3001315	JF232670.1
TSV1V3001316	JF186667.1
TSV1V3001317	JQ462075.1
TSV1V3001318	JQ462076.1
TSV1V3001319	013AK105
TSV1V3001320	JF133406.1|013_5756|KM225759.1|KM225756.1
TSV1V3001321	GQ037714.1|EF509613.1|013_9613
TSV1V3001322	JF142158.1
TSV1V3001323	AY005029.1
TSV1V3001324	DQ117531.1
TSV1V3001325	HE681379.1
TSV1V3001326	JF133406.1|KM225759.1|KM225756.1|013_5756
TSV1V3001327	DQ117530.1
TSV1V3001328	FM874743.1
TSV1V3001329	JF163648.1|NR_042978.1
TSV1V3001330	JF155187.1
TSV1V3001331	NR_042978.1|JF163648.1
TSV1V3001332	EF509732.1
TSV1V3001333	JF150711.1
TSV1V3001334	FJ976263.1
TSV1V3001335	JQ455442.1|JQ456800.1|JQ450055.1|FM996409.1|FM996418.1|JQ453604.1|AM420020.1|JQ447421.1|JQ453754.1|JF114462.1|JQ447316.1|FM996553.1|JQ447278.1|JQ447410.1|JQ455533.1|JF113111.1|JQ447411.1|JQ447296.1|JQ456839.1|GQ159106.1|JQ453647.1|JQ454630.1|JQ456992.1|JQ447355.1|JQ450424.1|JQ453782.1|JQ453756.1|JQ457059.1|FM996436.1|JQ456915.1|JQ447252.1|HM309663.1|JQ447346.1|JQ447241.1|JQ453578.1|JQ453546.1|JQ4…
TSV1V3001336	JF200683.1
TSV1V3001337	HM330052.1|JF211230.1|HM330524.1|HM326991.1|HM329925.1|JF214477.1|HM268742.1|JF221247.1|HM321745.1|HM322158.1
TSV1V3001338	JQ447471.1|HM325151.1
TSV1V3001339	HM332267.1|HM334768.1
TSV1V3001340	HM332128.1
TSV1V3001341	HM332244.1
TSV1V3001342	KF100453.1
TSV1V3001343	JF232191.1
TSV1V3001344	HQ616295.1
TSV1V3001345	JF229481.1
TSV1V3001346	JF214579.1|HM313862.1
TSV1V3001347	JQ462197.1
TSV1V3001348	HM255738.1
TSV1V3001349	KF089228.1
TSV1V3001350	HM260512.1
TSV1V3001351	HM316326.1
TSV1V3001352	JQ456773.1|HM344530.1
TSV1V3001353	HM329734.1
TSV1V3001354	KF083395.1
TSV1V3001355	JF200728.1
TSV1V3001356	KF083284.1
TSV1V3001357	GQ074755.1
TSV1V3001358	FJ976264.1
TSV1V3001359	JF214386.1
TSV1V3001360	JQ465875.1
TSV1V3001361	HM318431.1
TSV1V3001362	JF214362.1
TSV1V3001363	KF089116.1
TSV1V3001364	JF214311.1
TSV1V3001365	JQ462172.1
TSV1V3001366	JF214450.1
TSV1V3001367	JF214433.1
TSV1V3001368	KF073981.1
TSV1V3001369	JF210625.1
TSV1V3001370	JF214316.1
TSV1V3001371	HM299429.1
TSV1V3001372	HM302860.1
TSV1V3001373	HM303659.1
TSV1V3001374	JF212687.1
TSV1V3001375	JN986581.1|JN986582.1
TSV1V3001376	JF212383.1
TSV1V3001377	HM300399.1
TSV1V3001378	JQ456938.1
TSV1V3001379	HM299261.1
TSV1V3001380	JQ456863.1
TSV1V3001381	FJ470436.1|JX010920.1
TSV1V3001382	HM300423.1
TSV1V3001383	KF733684.1
TSV1V3001384	JQ456990.1|JQ455442.1|JQ456800.1|JQ447437.1|JQ450055.1|FM996409.1|FM996418.1|JQ453604.1|AM420020.1|JQ447421.1|JQ453754.1|JF114462.1|JQ447316.1|FM996553.1|JQ447278.1|JQ447410.1|JQ455533.1|JF113111.1|JQ447411.1|JQ447296.1|JQ456839.1|GQ159106.1|JQ453647.1|JQ454630.1|JQ456992.1|JQ447355.1|JQ450424.1|JQ453782.1|JQ453756.1|JQ457059.1|FM996436.1|JQ456915.1|JQ447252.1|HM309663.1|JQ447346.1|JQ447241.1|JQ4…
TSV1V3001385	HM309564.1
TSV1V3001386	HM297465.1
TSV1V3001387	JQ455533.1|JQ447411.1|JQ455442.1|JQ456800.1|JQ450055.1|FM996409.1|FM996418.1|JQ453604.1|AM420020.1|JQ447421.1|JQ453754.1|JF114462.1|JQ447316.1|FM996553.1|JQ447278.1|JQ447410.1|JF113111.1|JQ447296.1|JQ456839.1|GQ159106.1|JQ453647.1|JQ454630.1|JQ456992.1|JQ447355.1|JQ450424.1|JQ453782.1|JQ453756.1|JQ457059.1|FM996436.1|JQ456915.1|JQ447252.1|HM309663.1|JQ447346.1|JQ447241.1|JQ453578.1|JQ453546.1|JQ4…
TSV1V3001388	JQ456658.1
TSV1V3001389	HM299248.1
TSV1V3001390	JQ447913.1
TSV1V3001391	JQ447448.1
TSV1V3001392	JQ456875.1
TSV1V3001393	JQ453553.1
TSV1V3001394	FM996625.1|FM996490.1
TSV1V3001395	JQ456902.1
TSV1V3001396	JQ456898.1
TSV1V3001397	HM303456.1
TSV1V3001398	GQ157181.1
TSV1V3001399	JQ456798.1
TSV1V3001400	JQ453701.1
TSV1V3001401	HM310893.1
TSV1V3001402	JF106904.1
TSV1V3001403	HM303962.1
TSV1V3001404	JQ452537.1
TSV1V3001405	JQ457006.1
TSV1V3001406	JF239565.1
TSV1V3001407	GQ077503.1
TSV1V3001408	JQ447437.1|JQ455442.1|JQ456800.1|JQ450055.1|FM996409.1|FM996418.1|JQ453604.1|AM420020.1|JQ447421.1|JQ453754.1|JF114462.1|JQ447316.1|FM996553.1|JQ447278.1|JQ447410.1|JQ455533.1|JF113111.1|JQ447411.1|JQ447296.1|JQ456990.1|JQ456839.1|GQ159106.1|JQ453647.1|JQ454630.1|JQ456992.1|JQ447355.1|JQ450424.1|JQ453782.1|JQ453756.1|JQ457059.1|FM996436.1|JQ456915.1|JQ447252.1|HM309663.1|JQ447346.1|JQ447241.1|JQ4…
TSV1V3001409	GQ076801.1
TSV1V3001410	GU561415.1
TSV1V3001411	JQ456577.1
TSV1V3001412	JQ456851.1
TSV1V3001413	JQ454737.1
TSV1V3001414	JQ453777.1
TSV1V3001415	JQ454894.1
TSV1V3001416	JQ455652.1
TSV1V3001417	JQ452978.1
TSV1V3001418	JQ447359.1
TSV1V3001419	JF179221.1|GQ089446.1|KF068845.1|GQ046928.1|KF102108.1|GQ040455.1|HM251053.1|GQ040419.1|GQ019577.1|GQ036601.1|GQ021788.1|HM342698.1|HM332827.1|GQ017841.1|KF108432.1|HM336350.1|KF108269.1|HM340029.1|GQ040472.1|KF108465.1|KF085975.1|KF068187.1|GQ095606.1|KF108422.1|GQ046822.1|GQ094053.1|KF086219.1|JF179079.1|GQ095547.1|GQ113684.1|GQ020058.1|GQ016219.1|GQ026253.1|KF108526.1|HM247392.1|GQ036517.1|GQ0…
TSV1V3001420	GQ019989.1|GQ026107.1|GQ094149.1|GQ017342.1|GQ020020.1|KF100036.1|KF068900.1|KF078478.1|017N004B
TSV1V3001421	GQ113910.1|KF102977.1|HM340326.1|GQ113312.1|JF210723.1|GQ046817.1|KF108336.1|KF108411.1|KF108343.1|KF108308.1|FM875546.1|GQ019572.1|KF094147.1|HM343558.1|HM343452.1|GQ035685.1|HM343629.1|GQ035590.1|KF093874.1|HM343647.1|KF085392.1|GQ095558.1|KF067526.1|GQ072541.1|KF085305.1|GQ042837.1|JF184128.1|KF083303.1|HM334071.1|KF084941.1|KF108058.1|KF094085.1|KF089702.1|HM339217.1|KF108017.1|HM278954.1|JF1…
TSV1V3001422	HM247345.1|GQ092628.1|HM251289.1|KF087990.1|KF092327.1|HM345330.1|KF088013.1|KF088041.1|HM310629.1|JF184242.1|JF184195.1|017N004D
TSV1V3001423	GQ054049.1|GQ004504.1|JF172671.1|GQ004580.1|JF165618.1|GQ055179.1|JF177520.1|GQ054733.1|017N004E
TSV1V3001424	HM251516.1
TSV1V3001425	GQ092910.1|KF089610.1|KF092694.1|GQ056007.1|GQ061115.1
TSV1V3001426	JF179221.1|GQ089446.1|KF068845.1|GQ046928.1|KF102108.1|GQ040455.1|HM251053.1|GQ040419.1|GQ019577.1|GQ036601.1|GQ021788.1|HM342698.1|HM332827.1|GQ017841.1|KF108432.1|HM336350.1|KF108269.1|HM340029.1|GQ040472.1|KF108465.1|KF085975.1|KF068187.1|GQ095606.1|KF108422.1|GQ046822.1|GQ094053.1|KF086219.1|JF179079.1|GQ095547.1|GQ113684.1|GQ020058.1|GQ016219.1|GQ026253.1|KF108526.1|HM247392.1|GQ036517.1|GQ0…
TSV1V3001427	GQ070953.1
TSV1V3001428	GQ095593.1|GQ095608.1|GQ095600.1|GQ112228.1
TSV1V3001429	KF063279.1
TSV1V3001430	HM251407.1
TSV1V3001431	JF096702.1
TSV1V3001432	GQ053066.1
TSV1V3001433	GQ058352.1|GQ053157.1
TSV1V3001434	KF086192.1
TSV1V3001435	KU258256.1
TSV1V3001436	GQ095006.1
TSV1V3001437	KF096524.1
TSV1V3001438	KF067547.1
TSV1V3001439	GQ000686.1|KF094065.1|KF094112.1|GQ061115.1
TSV1V3001440	HM342826.1
TSV1V3001441	GQ095008.1
TSV1V3001442	KF094112.1|GQ000686.1|GQ061115.1
TSV1V3001443	KF068897.1|GQ095624.1|GQ095966.1|GQ095971.1
TSV1V3001444	GQ095551.1
TSV1V3001445	GQ024976.1
TSV1V3001446	HQ616225.1
TSV1V3001447	JF139797.1
TSV1V3001448	HM250732.1
TSV1V3001449	GQ026125.1
TSV1V3001450	GQ058698.1
TSV1V3001451	GQ058354.1
TSV1V3001452	KF086107.1
TSV1V3001453	GQ076707.1
TSV1V3001454	GQ095557.1
TSV1V3001455	GQ055055.1
TSV1V3001456	GQ058250.1
TSV1V3001457	GQ092919.1
TSV1V3001458	GQ031466.1
TSV1V3001459	KF086003.1
TSV1V3001460	GQ058445.1
TSV1V3001461	KF094160.1
TSV1V3001462	KF092339.1
TSV1V3001463	GQ047051.1
TSV1V3001464	GQ020107.1
TSV1V3001465	KF086106.1
TSV1V3001466	HM340115.1
TSV1V3001467	GQ113748.1
TSV1V3001468	GQ095603.1|GQ094837.1|KF068908.1|GQ095587.1
TSV1V3001469	KF068801.1
TSV1V3001470	GQ108813.1
TSV1V3001471	KF100102.1|GQ094316.1
TSV1V3001472	HM250851.1
TSV1V3001473	GQ035747.1
TSV1V3001474	GQ092907.1
TSV1V3001475	GQ112718.1
TSV1V3001476	KF086133.1
TSV1V3001477	KF093724.1
TSV1V3001478	GQ057971.1
TSV1V3001479	KF108317.1
TSV1V3001480	GQ095956.1
TSV1V3001481	KF094227.1
TSV1V3001482	JF172466.1
TSV1V3001483	GQ052469.1
TSV1V3001484	GQ092923.1
TSV1V3001485	KF066209.1
TSV1V3001486	GQ112193.1
TSV1V3001487	JF160815.1
TSV1V3001488	GQ051581.1
TSV1V3001489	GQ021778.1
TSV1V3001490	GQ095540.1
TSV1V3001491	KF093688.1|GQ061115.1
TSV1V3001492	GQ051637.1
TSV1V3001493	GQ051601.1
TSV1V3001494	GQ095928.1
TSV1V3001495	GQ095635.1
TSV1V3001496	HM251340.1
TSV1V3001497	GQ095578.1
TSV1V3001498	GQ035646.1
TSV1V3001499	GQ112757.1
TSV1V3001500	KF094181.1
TSV1V3001501	GQ094089.1
TSV1V3001502	GQ095577.1
TSV1V3001503	HM342787.1
TSV1V3001504	HM250673.1
TSV1V3001505	KF102124.1
TSV1V3001506	GQ058684.1
TSV1V3001507	GQ005629.1
TSV1V3001508	KF085986.1
TSV1V3001509	GQ095604.1
TSV1V3001510	GQ035511.1
TSV1V3001511	HM251643.1
TSV1V3001512	KF108368.1
TSV1V3001513	KF108506.1
TSV1V3001514	GQ021681.1
TSV1V3001515	GQ058424.1
TSV1V3001516	GQ058665.1
TSV1V3001517	KF063582.1
TSV1V3001518	KF094065.1|GQ000686.1|GQ061115.1
TSV1V3001519	GQ095599.1
TSV1V3001520	KF108564.1
TSV1V3001521	HM317300.1
TSV1V3001522	GQ045529.1
TSV1V3001523	KF067538.1
TSV1V3001524	FM873437.1
TSV1V3001525	GQ031400.1
TSV1V3001526	KF086078.1
TSV1V3001527	GQ080501.1
TSV1V3001528	GQ095573.1
TSV1V3001529	GQ095563.1
TSV1V3001530	KF068814.1
TSV1V3001531	GQ047411.1
TSV1V3001532	GQ061115.1|KF094065.1|KF093688.1|GQ092910.1|KF089610.1|KF092694.1|KF094112.1|GQ000686.1|GQ056007.1
TSV1V3001533	JF165724.1
TSV1V3001534	HM342775.1
TSV1V3001535	KF068849.1
TSV1V3001536	KF063519.1
TSV1V3001537	GQ095562.1
TSV1V3001538	GQ050477.1
TSV1V3001539	GQ089522.1
TSV1V3001540	HQ798870.1
TSV1V3001541	KF067535.1
TSV1V3001542	KF078702.1
TSV1V3001543	GQ083769.1
TSV1V3001544	GQ083934.1
TSV1V3001545	GQ035683.1|GQ112273.1|GQ111668.1|GQ111758.1|GQ094326.1|GQ094305.1|GQ094066.1|GQ094266.1|GQ094277.1|GQ094303.1|GQ094169.1|GQ094086.1
TSV1V3001546	GQ094616.1
TSV1V3001547	GQ094040.1
TSV1V3001548	GQ094320.1
TSV1V3001549	GQ083828.1
TSV1V3001550	GQ094219.1
TSV1V3001551	KF108292.1
TSV1V3001552	GQ094118.1
TSV1V3001553	KF102089.1
TSV1V3001554	JF168713.1
TSV1V3001555	KF108319.1
TSV1V3001556	KF108436.1
TSV1V3001557	GQ026128.1
TSV1V3001558	KF102085.1
TSV1V3001559	GQ093773.1
TSV1V3001560	GQ028204.1
TSV1V3001561	GQ094122.1|GQ094105.1
TSV1V3001562	GQ111764.1
TSV1V3001563	JF160634.1
TSV1V3001564	KF066588.1
TSV1V3001565	GQ026195.1
TSV1V3001566	GQ054012.1
TSV1V3001567	GQ034352.1
TSV1V3001568	GQ031396.1
TSV1V3001569	GQ028374.1
TSV1V3001570	GQ098062.1
TSV1V3001571	GQ053926.1|GQ095582.1
TSV1V3001572	KF086198.1|KF086196.1
TSV1V3001573	KF068869.1
TSV1V3001574	KF065402.1|GQ095588.1
TSV1V3001575	KF094118.1
TSV1V3001576	KF068885.1
TSV1V3001577	JF180961.1|HM338894.1|HM345504.1|HM338788.1|HM344934.1|JF184194.1|HM338750.1
TSV1V3001578	KF093979.1
TSV1V3001579	KF093922.1
TSV1V3001580	HM338742.1
TSV1V3001581	KF068805.1
TSV1V3001582	KF086180.1
TSV1V3001583	HM338818.1
TSV1V3001584	KF068827.1
TSV1V3001585	GQ092139.1
TSV1V3001586	HM345457.1
TSV1V3001587	HM344925.1
TSV1V3001588	KF086157.1
TSV1V3001589	KF086161.1
TSV1V3001590	KF085364.1
TSV1V3001591	KF108026.1
TSV1V3001592	JF184159.1
TSV1V3001593	KF073667.1|KF084994.1|HM301651.1|HM301624.1|HM301429.1|HM299334.1|HM296441.1|GQ037391.1|GQ109120.1|HM311242.1
TSV1V3001594	HM334052.1
TSV1V3001595	KF073695.1
TSV1V3001596	JF183817.1
TSV1V3001597	KF094040.1
TSV1V3001598	KF086243.1
TSV1V3001599	KF085092.1
TSV1V3001600	KF094183.1
TSV1V3001601	KF093988.1
TSV1V3001602	GQ047578.1
TSV1V3001603	HM339235.1
TSV1V3001604	GQ046898.1
TSV1V3001605	GQ094225.1
TSV1V3001606	KF093736.1
TSV1V3001607	KF084938.1
TSV1V3001608	JF184301.1
TSV1V3001609	KF093686.1
TSV1V3001610	KF094044.1
TSV1V3001611	KF069294.1
TSV1V3001612	KF085180.1
TSV1V3001613	KF108086.1
TSV1V3001614	HM250832.1|HM250795.1|HM250894.1
TSV1V3001615	JF180699.1
TSV1V3001616	KF108579.1
TSV1V3001617	KF084972.1
TSV1V3001618	HM250833.1
TSV1V3001619	JF185495.1
TSV1V3001620	KF086002.1
TSV1V3001621	GQ072620.1
TSV1V3001622	KF093694.1
TSV1V3001623	GQ058251.1
TSV1V3001624	KF108503.1
TSV1V3001625	JF106461.1
TSV1V3001626	GQ046858.1
TSV1V3001627	KF067490.1
TSV1V3001628	KF108445.1
TSV1V3001629	KF066809.1
TSV1V3001630	GQ113979.1
TSV1V3001631	GQ068683.1
TSV1V3001632	KF075628.1|KF100114.1|KF071828.1|KF081535.1|KF071732.1|KF078662.1|KF075598.1|KF075626.1|KF071645.1
TSV1V3001633	JF183858.1
TSV1V3001634	KF087897.1|KF085748.1|GQ094255.1|GQ035506.1|GQ094115.1|GQ040326.1|GQ094046.1
TSV1V3001635	GQ040981.1
TSV1V3001636	KF078609.1
TSV1V3001637	GQ040702.1
TSV1V3001638	GQ042142.1|GQ035652.1
TSV1V3001639	KF075661.1
TSV1V3001640	GQ094076.1
TSV1V3001641	GQ040931.1
TSV1V3001642	GQ035615.1
TSV1V3001643	GQ083801.1
TSV1V3001644	KF071810.1
TSV1V3001645	JF184297.1
TSV1V3001646	KF081715.1
TSV1V3001647	GQ083862.1
TSV1V3001648	KF071504.1
TSV1V3001649	KF086824.1
TSV1V3001650	GQ030219.1
TSV1V3001651	KF099864.1
TSV1V3001652	KF081683.1
TSV1V3001653	KF081604.1
TSV1V3001654	KF071696.1
TSV1V3001655	GQ035525.1
TSV1V3001656	KF071592.1
TSV1V3001657	GQ035564.1
TSV1V3001658	GQ094334.1
TSV1V3001659	GQ038123.1
TSV1V3001660	KF071788.1
TSV1V3001661	KF081585.1
TSV1V3001662	KF066232.1|KF066592.1
TSV1V3001663	HM251285.1
TSV1V3001664	GQ111715.1
TSV1V3001665	GQ083840.1
TSV1V3001666	GQ094318.1
TSV1V3001667	KF078928.1
TSV1V3001668	GQ038743.1
TSV1V3001669	JF180373.1
TSV1V3001670	KF085482.1
TSV1V3001671	GQ087145.1
TSV1V3001672	HM250597.1
TSV1V3001673	KF066328.1
TSV1V3001674	GQ092697.1
TSV1V3001675	GQ112272.1
TSV1V3001676	GQ094634.1
TSV1V3001677	KF085723.1
TSV1V3001678	KF066567.1
TSV1V3001679	GQ092837.1
TSV1V3001680	KF073465.1
TSV1V3001681	GQ042894.1
TSV1V3001682	GQ042425.1
TSV1V3001683	KF076386.1
TSV1V3001684	KF065388.1
TSV1V3001685	GQ028404.1
TSV1V3001686	JF172690.1
TSV1V3001687	GQ112178.1
TSV1V3001688	GQ004350.1
TSV1V3001689	GQ054136.1
TSV1V3001690	GQ112715.1
TSV1V3001691	GQ004397.1
TSV1V3001692	KX504550.1
TSV1V3001693	GQ004531.1
TSV1V3001694	GQ112798.1
TSV1V3001695	HM264300.1
TSV1V3001696	JF172621.1
TSV1V3001697	JF185068.1
TSV1V3001698	GQ112151.1
TSV1V3001699	JF165718.1
TSV1V3001700	GQ112189.1
TSV1V3001701	GQ112731.1
TSV1V3001702	GQ004581.1
TSV1V3001703	JF179319.1
TSV1V3001704	GQ004646.1
TSV1V3001705	GQ106246.1
TSV1V3001706	HM322047.1
TSV1V3001707	KF096327.1
TSV1V3001708	JQ450698.1|JQ450754.1|JQ450602.1|JQ450720.1|JQ451505.1|JQ450618.1|JQ451547.1|JQ450616.1|JQ451475.1|JQ450953.1|JQ451632.1|JQ451305.1|JQ451447.1|JQ450661.1|JQ451308.1|JQ451515.1|JQ451641.1|JQ451537.1|JQ450621.1|JQ450749.1|JQ450470.1|JQ450609.1|JQ451567.1|JQ451436.1|JQ450622.1|JQ450731.1|JQ450567.1|JQ451306.1|JQ450773.1|JQ450617.1|JQ451459.1|JQ450511.1|018_0511
TSV1V3001709	JQ450529.1
TSV1V3001710	JQ451482.1
TSV1V3001711	JQ450644.1
TSV1V3001712	JQ451554.1
TSV1V3001713	JQ450657.1
TSV1V3001714	JQ450708.1
TSV1V3001715	JQ450493.1
TSV1V3001716	JQ450697.1
TSV1V3001717	JQ450579.1
TSV1V3001718	JQ451612.1
TSV1V3001719	JQ450559.1
TSV1V3001720	JQ450745.1
TSV1V3001721	JQ450475.1|JQ450572.1
TSV1V3001722	JQ450537.1
TSV1V3001723	JQ450636.1
TSV1V3001724	JQ450588.1
TSV1V3001725	JQ451389.1
TSV1V3001726	JQ450568.1
TSV1V3001727	JQ450638.1
TSV1V3001728	JQ451001.1
TSV1V3001729	JQ450632.1
TSV1V3001730	JQ451497.1
TSV1V3001731	JQ451528.1
TSV1V3001732	JQ450949.1
TSV1V3001733	JQ451335.1
TSV1V3001734	JQ450783.1
TSV1V3001735	JQ450907.1
TSV1V3001736	JQ456245.1
TSV1V3001737	JQ451534.1
TSV1V3001738	JQ451343.1
TSV1V3001739	JQ450684.1|JQ450723.1
TSV1V3001740	JQ451460.1
TSV1V3001741	JQ451426.1
TSV1V3001742	JQ450695.1
TSV1V3001743	JQ450459.1
TSV1V3001744	JQ450998.1
TSV1V3001745	JQ451590.1
TSV1V3001746	JQ450524.1
TSV1V3001747	JQ450532.1
TSV1V3001748	JQ450931.1
TSV1V3001749	JQ450519.1
TSV1V3001750	JQ450606.1
TSV1V3001751	JQ450656.1
TSV1V3001752	JQ451569.1
TSV1V3001753	JQ451624.1
TSV1V3001754	JQ451393.1
TSV1V3001755	JQ450486.1
TSV1V3001756	JQ450707.1
TSV1V3001757	JF192839.1|JF161146.1|HM307224.1
TSV1V3001758	JQ450689.1
TSV1V3001759	JQ455327.1
TSV1V3001760	JQ450504.1
TSV1V3001761	JQ456585.1
TSV1V3001762	GQ027249.1
TSV1V3001763	JQ456333.1
TSV1V3001764	JQ450497.1
TSV1V3001765	AY005028.1|CP022527.1|020_5028|GQ203291.1
TSV1V3001766	JQ451395.1|020_1395
TSV1V3001767	GQ081333.1|AY005028.1|CP022527.1|GQ203291.1|020_5028
TSV1V3001768	KF069381.1
TSV1V3001769	GQ081333.1|GQ203291.1
TSV1V3001770	JQ451562.1
TSV1V3001771	JQ450571.1
TSV1V3001772	JQ450455.1
TSV1V3001773	AY005030.1|JF188561.1|JF216322.1|JF189181.1|FJ976403.1|022AP009
TSV1V3001774	JQ466992.1|JQ465957.1|JQ456051.1|JF183605.1|JQ461477.1|JQ457045.1|JQ455157.1|JF168826.1|JQ466684.1|HM328340.1|JQ455917.1|HM334824.1|JQ456452.1|JQ449136.1|JF175237.1|JF066833.1|JF193743.1|JQ455816.1|JF153495.1|JF227631.1|JF237420.1|JQ466728.1|JF149704.1|JQ456100.1|HM269755.1|HM316130.1|JF066820.1|JF236755.1|KF077255.1|JF190070.1|JF129548.1|JF229518.1|JF066867.1|HM270053.1|JF151111.1|JF136636.1|HM3…
TSV1V3001775	JF195383.1
TSV1V3001776	JF198887.1
TSV1V3001777	JQ470639.1
TSV1V3001778	DQ016727.1
TSV1V3001779	JF241608.1
TSV1V3001780	JQ451541.1|JQ450615.1|JQ455479.1|JQ450463.1|JQ450664.1|JQ451516.1|JQ450735.1|JQ455594.1|JQ456835.1|JQ450500.1|JQ455377.1|JQ451324.1|JQ452234.1|JQ455219.1|JQ455705.1|JQ456943.1|JQ451417.1|JQ456814.1|JQ456775.1|JQ451310.1|JQ450498.1|JQ455273.1|JQ456417.1|JQ456749.1|JQ451626.1|JQ450601.1|JQ451599.1|JQ451352.1|JQ455550.1|JQ455370.1|JQ456978.1|JQ455343.1|JQ450706.1|JQ452371.1|JQ455640.1|JQ450679.1|JQ4…
TSV1V3001781	AM697419.1
TSV1V3001782	JQ455633.1|JQ451541.1|JQ450615.1|JQ455479.1|JQ450463.1|JQ450664.1|JQ451516.1|JQ450735.1|JQ455594.1|JQ456835.1|JQ450500.1|JQ455377.1|JQ451324.1|JQ452234.1|JQ455219.1|JQ455705.1|JQ456943.1|JQ451417.1|JQ456814.1|JQ456775.1|JQ451310.1|JQ450498.1|JQ455273.1|JQ456417.1|JQ456749.1|JQ451626.1|JQ450601.1|JQ451599.1|JQ451352.1|JQ455550.1|JQ455370.1|JQ456978.1|JQ455343.1|JQ450706.1|JQ452371.1|JQ455640.1|JQ4…
TSV1V3001783	JQ450503.1
TSV1V3001784	JQ457005.1
TSV1V3001785	JQ450597.1
TSV1V3001786	JQ456062.1|JQ452448.1
TSV1V3001787	JQ456220.1
TSV1V3001788	JQ450753.1
TSV1V3001789	JQ455885.1
TSV1V3001790	JQ450184.1
TSV1V3001791	JQ456751.1|JQ450522.1
TSV1V3001792	JQ451329.1
TSV1V3001793	JQ451609.1
TSV1V3001794	JQ450612.1|JQ452313.1|JQ455303.1|JQ451541.1|JQ450615.1|JQ455479.1|JQ450463.1|JQ450664.1|JQ451516.1|JQ450735.1|JQ455594.1|JQ456835.1|JQ450500.1|JQ455377.1|JQ451324.1|JQ452234.1|JQ455219.1|JQ455705.1|JQ456943.1|JQ451417.1|JQ456814.1|JQ456775.1|JQ451310.1|JQ450498.1|JQ455273.1|JQ456417.1|JQ456749.1|JQ451626.1|JQ450601.1|JQ451599.1|JQ451352.1|JQ455550.1|JQ455370.1|JQ456978.1|JQ455343.1|JQ450706.1|JQ4…
TSV1V3001795	JQ451556.1
TSV1V3001796	JQ456373.1
TSV1V3001797	JQ450546.1|JQ455677.1
TSV1V3001798	JQ451400.1
TSV1V3001799	JQ450623.1
TSV1V3001800	JQ455348.1
TSV1V3001801	JQ456812.1
TSV1V3001802	JQ456913.1
TSV1V3001803	JQ450484.1
TSV1V3001804	JQ452448.1|JQ456062.1
TSV1V3001805	JQ455214.1|JQ450612.1|JQ451541.1|JQ450615.1|JQ455479.1|JQ450463.1|JQ450664.1|JQ451516.1|JQ450735.1|JQ455594.1|JQ452313.1|JQ456835.1|JQ450500.1|JQ455377.1|JQ451324.1|JQ452234.1|JQ455219.1|JQ455705.1|JQ456943.1|JQ451417.1|JQ456814.1|JQ456775.1|JQ455303.1|JQ451310.1|JQ450498.1|JQ455273.1|JQ456417.1|JQ456749.1|JQ451626.1|JQ450601.1|JQ451599.1|JQ451352.1|JQ455550.1|JQ455370.1|JQ456978.1|JQ455343.1|JQ4…
TSV1V3001806	JQ451535.1
TSV1V3001807	JQ450649.1
TSV1V3001808	JQ455654.1
TSV1V3001809	JQ451541.1|JQ450615.1|JQ450463.1|JQ450664.1|JQ451516.1|JQ450735.1|JQ455594.1|JQ456835.1|JQ450500.1|JQ455377.1|JQ451324.1|JQ452234.1|JQ455219.1|JQ455705.1|JQ456943.1|JQ451417.1|JQ456814.1|JQ456775.1|JQ451310.1|JQ450498.1|JQ455273.1|JQ456417.1|JQ456749.1|JQ451626.1|JQ450601.1|JQ451599.1|JQ451352.1|JQ455550.1|JQ455370.1|JQ456978.1|JQ455343.1|JQ450706.1|JQ455640.1|JQ450679.1|JQ450750.1|JQ450641.1|JQ4…
TSV1V3001810	JQ455582.1
TSV1V3001811	JQ451643.1
TSV1V3001812	JQ455578.1
TSV1V3001813	JQ451513.1
TSV1V3001814	JQ450478.1
TSV1V3001815	JQ450479.1
TSV1V3001816	JQ455517.1
TSV1V3001817	JQ450637.1
TSV1V3001818	JQ450589.1
TSV1V3001819	JQ455736.1
TSV1V3001820	JQ456750.1
TSV1V3001821	JQ451538.1
TSV1V3001822	JQ455614.1
TSV1V3001823	JQ455722.1
TSV1V3001824	JQ455542.1
TSV1V3001825	JQ455479.1|JQ451541.1|JQ450615.1|JQ450463.1|JQ450664.1|JQ451516.1|JQ450735.1|JQ455594.1|JQ456835.1|JQ450500.1|JQ455377.1|JQ451324.1|JQ452234.1|JQ455219.1|JQ455705.1|JQ456943.1|JQ451417.1|JQ456814.1|JQ456775.1|JQ451310.1|JQ450498.1|JQ455273.1|JQ456417.1|JQ456749.1|JQ451626.1|JQ450601.1|JQ451599.1|JQ451352.1|JQ455550.1|JQ455370.1|JQ456978.1|JQ455343.1|JQ450706.1|JQ452371.1|JQ455640.1|JQ450679.1|JQ4…
TSV1V3001826	JQ450515.1
TSV1V3001827	JQ455678.1
TSV1V3001828	JQ455684.1
TSV1V3001829	JQ451600.1
TSV1V3001830	JQ451518.1
TSV1V3001831	JQ455520.1
TSV1V3001832	JQ451623.1
TSV1V3001833	JQ455697.1
TSV1V3001834	JQ455340.1
TSV1V3001835	JQ450688.1
TSV1V3001836	JQ455701.1
TSV1V3001837	JQ455513.1
TSV1V3001838	JQ450467.1
TSV1V3001839	JQ455566.1
TSV1V3001840	JQ450600.1
TSV1V3001841	JQ450612.1|JQ452313.1|JQ455303.1|JQ451541.1|JQ450615.1|JQ455479.1|JQ450463.1|JQ450664.1|JQ451516.1|JQ450735.1|JQ455594.1|JQ456835.1|JQ450500.1|JQ455377.1|JQ451324.1|JQ452234.1|JQ455219.1|JQ455705.1|JQ456943.1|JQ451417.1|JQ456814.1|JQ456775.1|JQ451310.1|JQ450498.1|JQ455273.1|JQ456417.1|JQ456749.1|JQ451626.1|JQ450601.1|JQ451599.1|JQ451352.1|JQ455550.1|JQ455370.1|JQ456978.1|JQ455343.1|JQ450706.1|JQ4…
TSV1V3001842	JQ455503.1
TSV1V3001843	JQ455658.1
TSV1V3001844	JQ450556.1
TSV1V3001845	JQ466992.1|JQ465957.1|JQ456051.1|JF183605.1|JQ461477.1|JQ457045.1|JQ455157.1|JF168826.1|JQ466684.1|HM328340.1|JQ455917.1|KF097596.1|HM334824.1|JQ456452.1|JQ449136.1|JF175237.1|HM322683.1|JF066833.1|JF043262.1|JF193743.1|JQ455816.1|JF153495.1|JF227631.1|JF237420.1|JQ466728.1|JF149704.1|JQ456100.1|HM269755.1|HM316130.1|JF066820.1|JF236755.1|KF077255.1|KF076968.1|JF190070.1|JF129548.1|JF229518.1|JF0…
TSV1V3001846	JQ461213.1|JQ466992.1|JQ465957.1|JQ456051.1|JF183605.1|JQ461477.1|JQ457045.1|JQ455157.1|JF168826.1|JQ466684.1|HM328340.1|JQ455917.1|HM334824.1|JQ456452.1|JQ449136.1|JF175237.1|JF066833.1|JF193743.1|JQ455816.1|JF153495.1|JF227631.1|JF237420.1|JQ466728.1|JF149704.1|JQ456100.1|HM269755.1|HM316130.1|JF066820.1|JF236755.1|KF077255.1|JF190070.1|JF129548.1|JF229518.1|JF066867.1|HM270053.1|JF151111.1|JF1…
TSV1V3001847	KF077380.1
TSV1V3001848	HM314155.1
TSV1V3001849	KF077188.1|HM334428.1
TSV1V3001850	HM332387.1
TSV1V3001851	JQ453735.1
TSV1V3001852	JF189210.1|HM250179.1|HM309802.1|JF159594.1|JF155387.1|JF149562.1|JF149492.1|JF129367.1|JF136795.1|JF140458.1|JQ454932.1|JF141865.1|HM294773.1|JF144865.1|JF152781.1|JF136640.1|JF163593.1|JF152187.1|JF241114.1|JF137103.1|JF129210.1|JF138493.1|JF152328.1|JF136942.1|JF175070.1|JF128883.1|JF136394.1|JF127613.1|HM255562.1|JF136848.1|JF129283.1|HM301300.1|HM301261.1|JF150509.1|JF196448.1|JF172266.1|JF1…
TSV1V3001853	JF136864.1
TSV1V3001854	HM305136.1|KF097687.1
TSV1V3001855	HM294546.1|HM318378.1|HM289118.1|HM343514.1
TSV1V3001856	HM335104.1|JF137382.1
TSV1V3001857	JF155613.1
TSV1V3001858	JF191374.1
TSV1V3001859	JF131790.1
TSV1V3001860	JQ447330.1|HM344458.1|KF077190.1
TSV1V3001861	HM270266.1
TSV1V3001862	JQ467769.1
TSV1V3001863	HM342146.1
TSV1V3001864	HM340173.1|KF082602.1
TSV1V3001865	JF239434.1|JQ456236.1
TSV1V3001866	JQ463645.1
TSV1V3001867	KF097760.1
TSV1V3001868	GQ001271.1|HM331910.1
TSV1V3001869	JF174961.1
TSV1V3001870	JF175350.1
TSV1V3001871	KF077045.1
TSV1V3001872	JQ446888.1
TSV1V3001873	HM344014.1
TSV1V3001874	JX010889.1|HM321698.1
TSV1V3001875	HM340372.1
TSV1V3001876	JQ452779.1
TSV1V3001877	JF137218.1
TSV1V3001878	JF192966.1
TSV1V3001879	JF137258.1
TSV1V3001880	KF082727.1|HM321865.1|JQ452329.1
TSV1V3001881	JQ452194.1|JF131673.1
TSV1V3001882	HM344550.1|JF136704.1
TSV1V3001883	HM328612.1
TSV1V3001884	JF129314.1|HM322724.1
TSV1V3001885	KF077303.1
TSV1V3001886	JQ456435.1
TSV1V3001887	HM334570.1
TSV1V3001888	HM314127.1
TSV1V3001889	JQ453540.1|JQ453552.1
TSV1V3001890	HM314202.1|JQ455878.1
TSV1V3001891	JF175223.1
TSV1V3001892	HM340598.1
TSV1V3001893	KF061998.1
TSV1V3001894	JF131685.1
TSV1V3001895	JQ446926.1
TSV1V3001896	JF151118.1|JF066706.1|KF076992.1
TSV1V3001897	JF193832.1|JQ456810.1
TSV1V3001898	JQ455785.1
TSV1V3001899	JF140851.1|HM343166.1
TSV1V3001900	KF077117.1|HM334913.1|HM288087.1|KF077154.1|JF193749.1
TSV1V3001901	JF136713.1
TSV1V3001902	JQ452182.1|KF076968.1|KF097596.1
TSV1V3001903	JQ453993.1
TSV1V3001904	KF088580.1|KF094945.1|KF094314.1|KF079372.1|KF088675.1|KF097716.1|KF094367.1|KF094927.1|KF094276.1|KF094898.1|KF094831.1|KF097483.1|KF097689.1|KF094931.1|JF119202.1|KF097592.1|KF079296.1
TSV1V3001905	HM340225.1
TSV1V3001906	HM331768.1
TSV1V3001907	HM331944.1
TSV1V3001908	JF128126.1
TSV1V3001909	JF193856.1
TSV1V3001910	JQ465377.1|HM296332.1|JF174815.1
TSV1V3001911	HM251792.1
TSV1V3001912	KF072054.1|KF072149.1|KF077206.1|KF082396.1|KF082689.1
TSV1V3001913	KF082750.1
TSV1V3001914	JF142281.1|JF223517.1
TSV1V3001915	HM295040.1
TSV1V3001916	KF082689.1|KF072054.1|KF072149.1|KF077206.1|KF082396.1
TSV1V3001917	HM327674.1
TSV1V3001918	HM307237.1
TSV1V3001919	JF235666.1
TSV1V3001920	KF088668.1
TSV1V3001921	KF094714.1
TSV1V3001922	JQ466738.1
TSV1V3001923	JF175266.1
TSV1V3001924	JF154540.1|JF161164.1
TSV1V3001925	HM270791.1
TSV1V3001926	JF223308.1
TSV1V3001927	JF199111.1
TSV1V3001928	HM322797.1
TSV1V3001929	JQ464361.1
TSV1V3001930	JQ465697.1
TSV1V3001931	JF141693.1
TSV1V3001932	HM256554.1
TSV1V3001933	HM334192.1
TSV1V3001934	HM334939.1
TSV1V3001935	JF137230.1
TSV1V3001936	HM322771.1
TSV1V3001937	HM263488.1
TSV1V3001938	HM256070.1
TSV1V3001939	HM331450.1|HM331504.1
TSV1V3001940	JQ453772.1
TSV1V3001941	KF097614.1
TSV1V3001942	HM314223.1
TSV1V3001943	HM328385.1
TSV1V3001944	JF136770.1
TSV1V3001945	JF154710.1
TSV1V3001946	JF194045.1
TSV1V3001947	HM277557.1
TSV1V3001948	JF115216.1
TSV1V3001949	JQ466390.1|JQ465384.1
TSV1V3001950	JF201529.1
TSV1V3001951	KF097557.1
TSV1V3001952	JF186225.1
TSV1V3001953	JQ456908.1
TSV1V3001954	JF163625.1
TSV1V3001955	KF097571.1|JQ466992.1|JQ465957.1|JQ456051.1|JF183605.1|JQ461477.1|JQ457045.1|JQ455157.1|JF168826.1|JQ466684.1|HM328340.1|JQ455917.1|HM334824.1|JQ456452.1|JQ449136.1|JF175237.1|JF066833.1|JF193743.1|JQ455816.1|JF153495.1|JF227631.1|JF237420.1|JQ466728.1|JF149704.1|JQ456100.1|HM269755.1|HM316130.1|JF066820.1|JF236755.1|KF077255.1|JF190070.1|JF129548.1|JF229518.1|JF066867.1|HM270053.1|JF151111.1|JF1…
TSV1V3001956	JF123146.1
TSV1V3001957	JF167767.1
TSV1V3001958	HM270803.1
TSV1V3001959	HM334418.1
TSV1V3001960	JF137360.1
TSV1V3001961	JF136853.1
TSV1V3001962	KF110375.1
TSV1V3001963	JF175274.1
TSV1V3001964	JF151483.1
TSV1V3001965	JF214769.1
TSV1V3001966	JF150094.1
TSV1V3001967	JF131588.1
TSV1V3001968	HM340415.1
TSV1V3001969	JF190731.1
TSV1V3001970	JF133527.1|KF077056.1
TSV1V3001971	JF137320.1
TSV1V3001972	KF094942.1
TSV1V3001973	JF232063.1
TSV1V3001974	KF095785.1
TSV1V3001975	JQ464811.1
TSV1V3001976	JF219550.1
TSV1V3001977	JQ459061.1
TSV1V3001978	KF097587.1
TSV1V3001979	HM331417.1
TSV1V3001980	KF094859.1|KF080473.1|KF088655.1
TSV1V3001981	JF136726.1
TSV1V3001982	HM256191.1
TSV1V3001983	JF136731.1
TSV1V3001984	JF066689.1
TSV1V3001985	KF088597.1
TSV1V3001986	JF066812.1
TSV1V3001987	HM322764.1
TSV1V3001988	JF137119.1
TSV1V3001989	KF095128.1|KF094954.1|KF094851.1|KF094767.1
TSV1V3001990	JQ453681.1
TSV1V3001991	JF146800.1
TSV1V3001992	HM343747.1
TSV1V3001993	HM295108.1|KF072213.1|KF076968.1
TSV1V3001994	HM334361.1
TSV1V3001995	GQ074337.1
TSV1V3001996	JF152817.1|JF235555.1
TSV1V3001997	JF239344.1
TSV1V3001998	HM307323.1
TSV1V3001999	HQ616276.1
TSV1V3002000	JF141712.1
[truncated: 101,780 more rows]
