# Supplementary material for: Construction of habitat-specific training sets to achieve species-level assignment in 16S rRNA gene datasets
Source: Microbiome. 2020 May 15;8:65. doi: 10.1186/s40168-020-00841-w (PMC7291764; doi:10.1186/s40168-020-00841-w)
Supplement: Supplementary file 20 — Additional file 19. eight2seven.R. Custom-written R function that converts the dada2::assignTaxonomy() output from eight to seven taxonomic levels for compatibility with downstream applications. [file 40168_2020_841_MOESM19_ESM.r]

######################################################################################
####
#### Description: This R function is needed to format the output object of the DADA2 
####              package's "assignTaxonomy()" function when the eHOMD RDP classifier
####              training dataset is used for assigning Taxonomy.  Without using this
####              function, the object produced by "assignTaxonomy()" using eHOMD
####              training dataset contains 8 levels of taxonomy, i.e. there is an 
####              additional "Supraspecies" level above the "Species" level.  This
####              function merge "Supraspecies" with "Species", replacing cases where
####              "NA"s are assigned in "Species" with the assignment and corresponding
####              bootstrap value at "Supraspecies" level.
####
#### Usage:       eightTOseven(taxa)
####
#### Arguments:   taxa  (Required). The output object of the "assignTaxonomy()"
####                    function when the eHOMD training dataset was used to train
####                    the RDP classifier. Note that taxLevels needs to be set as
####                    taxLevels=c("Kingdom", "Phylum", "Class", "Order", "Family", 
####                    "Genus", "Supraspecies", "Species") in "assignTaxonomy()"
####   
#### Version:     1.1            
#### Author:      Yanmei Huang
#### Date:        2017-12-1
####
#### Version:     1.2            
#### Edited:      Isabel Fernandez Escapa
#### Date:        2019-07-2
####
######################################################################################

eightTOseven = function(taxa)
{
  if (length(names(taxa)) > 0)
  {
    taxa$boot[is.na(taxa$tax[, 'Species']), 'Species'] = taxa$boot[is.na(taxa$tax[, 'Species']), 'Supraspecies']
    taxa$tax[is.na(taxa$tax[, 'Species']), 'Species'] = taxa$tax[is.na(taxa$tax[, 'Species']), 'Supraspecies']
    taxa$tax = cbind(taxa$tax[, 1:6], taxa$tax[, 8])
    taxa$boot = cbind(taxa$boot[, 1:6], taxa$boot[, 8])
    dimnames(taxa$tax)[[2]][7] = "Species"
    dimnames(taxa$boot)[[2]][7] = "Species"
  } else {
    taxa[is.na(taxa[, 'Species']), 'Species'] = taxa[is.na(taxa[, 'Species']), 'Supraspecies']
    taxa = cbind(taxa[, 1:6], taxa[, 8])
    dimnames(taxa)[[2]][7] = "Species"
  }
  return (taxa)
}
